# Supplementary material for: A Comprehensive Atlas of Testicular lncRNAs Reveals Dynamic Changes and Regulatory Networks During Sexual Maturation in Tibetan Sheep
Source: Animals (Basel). 2026 Jan 7;16(2):176. doi: 10.3390/ani16020176 (PMC12838049; doi:10.3390/ani16020176)
Supplement: Supplementary file 1 [file animals-16-00176-s001.zip › Table S1.xlsx]

## Sheet: Sheet1
Table S1. Primer sequences used for quantitative real-time PCR.
Name	Forward primer (5' → 3')	Reverse primer (5' → 3')	Amplicon Size (bp)	Annealing Temp (°C)
lnc-1080	CCTGAGTGATAATGAGGCGGG	CCCTGGTACCTGCAATCCTTC	136	60
lnc-6305	AGATGAAACCGAAGCCCTGG	TGTCTTCTCAGCAGCATGGG	146	60
lnc-5482	TTCCCAGCAACTGCAATCCA	TGCTTACTGTGTGTGGTCCC	82	60
lnc-9707	GTGAGAGAAAGGGAGAGTAATGG	TCTGAGGACAGCCCCAAAATA	219	60
lnc-4164	CCCGGCTTGGTGTAGACAAT	TTGCCACCTCCCAAGTCATC	96	60
lnc-4935	AGTTGATGGAAACGCAAGTCAT	ACAGACCACACATACCGTGC	108	60
lnc-3785	AGCCGGCAATGTTTGTGTTG	GTGTGGTCTAGGGCAAGTCA	149	60
lnc-4549	GTTGTCACAGTGGGTAGGGG	GACTTTGACCCTGACTCGCA	153	60
lnc-1607	TACCGATGGTCTCCTGGATGT	CTTCATTCCTCTCAGCCTTGG	186	60
lnc-3954	CCACCCACAAGAGCAGAGAA	CCCATCCTCCGTGACTCCTA	110	60
β-actin	TATTGCTGCGCTCGTGGTTG	GTCAGGATGCCTCTCTTGCT	186	60
