# Supplementary material for: A Comprehensive Atlas of Testicular lncRNAs Reveals Dynamic Changes and Regulatory Networks During Sexual Maturation in Tibetan Sheep
Source: Animals (Basel). 2026 Jan 7;16(2):176. doi: 10.3390/ani16020176 (PMC12838049; doi:10.3390/ani16020176)
Supplement: Supplementary file 1 [file animals-16-00176-s001.zip › Table S2.xls]

## Sheet: Sheet1
Table S2. Overview of lncRNA sequencing data and mapping results.
Sample	Raw reads	Clean reads(%)	Mapped ribosomes reads	Ribosomal mapping ratio (%)	Unmapped Reads	Mapped genome reads	Genome mapping ratio
3M_1	86686128	85776378 (98.95)	1567958	1.83	84208420	70896992	84.19
3M_2	92873616	91945812 (99.00)	1435394	1.56	90510418	76872524	84.93
3M_3	81045796	80300638 (99.08)	1244292	1.55	79056346	67410758	85.27
3M_4	83913264	83181244 (99.13)	1220118	1.47	81961126	69757833	85.11
1Y-1	80164904	78846662 (98.35)	848252	1.08	77998410	64531177	82.73
1Y-2	75591012	74153400 (98.10)	832854	1.12	73320546	60609764	82.66
1Y-3	79278738	77927550 (98.30)	841924	1.08	77085626	63426797	82.28
1Y-4	83808956	82399922 (98.32)	836478	1.02	81563444	66641374	81.7
3Y-1	83740912	81965368 (97.88)	901360	1.1	81064008	65215915	80.45
3Y-2	85260674	83971976 (98.49)	940630	1.12	83031346	67994359	81.89
3Y-3	89222682	87517422 (98.09)	1258030	1.44	86259392	69332283	80.38
3Y-4	87941412	86669130 (98.55)	1056374	1.22	85612756	70141418	81.93
