# Supplementary material for: A Comprehensive Atlas of Testicular lncRNAs Reveals Dynamic Changes and Regulatory Networks During Sexual Maturation in Tibetan Sheep
Source: Animals (Basel). 2026 Jan 7;16(2):176. doi: 10.3390/ani16020176 (PMC12838049; doi:10.3390/ani16020176)
Supplement: Supplementary file 1 [file animals-16-00176-s001.zip › Table S3.xlsx]

## Sheet: Table S3
Table S3. Annotation and expression levels of differentially expressed lncRNAs in testes of Tibetan sheep at 3 months and 1 year of age.
id	chr	source	feature	start	end	strand	gene_id	gene_name	class_code	3M_fpkm	1Y_fpkm	log2(FC)	Pvalue	FDR
lnc-1	1	Cufflinks	exon	78457	78754	+	XLOC_000013		u	0.055	0.335	2.60666	0.02615	0.0483716
lnc-3	1	Cufflinks	exon	390192	390547	+	XLOC_000030	101123259	x	0.001	0.3925	8.61655	4.00839e-05	0.000143285
lnc-5	1	Cufflinks	exon	390279	390547	+	XLOC_000030	101123259	x	0.001	14.6225	13.8359	5.86547e-28	6.37425e-26
lnc-11	1	Cufflinks	exon	1150849	1151295	+	XLOC_000066		u	1.54	0.06	-4.68182	8.05175e-10	6.64953e-09
lnc-12	1	Cufflinks	exon	1151489	1152406	+	XLOC_000066		u	0.7325	0.1875	-1.96594	0.00277342	0.00662747
lnc-13	1	Cufflinks	exon	1153066	1153920	+	XLOC_000066		u	1.555	0.155	-3.32657	2.5585e-09	1.93371e-08
lnc-14	1	Cufflinks	exon	1267253	1267293	+	XLOC_000072		u	1.1475	3.445	1.58601	0.0212398	0.040329
lnc-15	1	Cufflinks	exon	1267838	1269221	+	XLOC_000072		u	0.945	0.3775	-1.32384	0.00903931	0.0190465
lnc-18	1	Cufflinks	exon	1383348	1383807	+	XLOC_000078		u	0.001	6.02	12.5555	7.5536e-15	1.24548e-13
lnc-20	1	Cufflinks	exon	1732243	1732452	+	XLOC_000100		u	0.001	11.065	13.4337	6.68613e-08	3.97647e-07
lnc-21	1	Cufflinks	exon	1732291	1732395	+	XLOC_000100		u	0.001	32.35	14.9815	2.01606e-28	2.33229e-26
lnc-22	1	Cufflinks	exon	1771977	1772335	+	XLOC_000101		u	0.001	0.0625	5.96578	0.0061335	0.0134905
lnc-23	1	Cufflinks	exon	1771977	1776130	+	XLOC_000101		u	0.001	1.5825	10.628	7.43082e-30	1.00561e-27
lnc-24	1	Cufflinks	exon	1772116	1772959	+	XLOC_000101		u	0.005	0.1	4.32193	0.0205547	0.0392567
lnc-26	1	Cufflinks	exon	1869019	1869332	+	XLOC_000108		u	0.001	0.9825	9.94031	0.000431769	0.00123539
lnc-27	1	Cufflinks	exon	2368750	2369963	+	XLOC_000133	105609211	j	0.58	0.0625	-3.21412	4.41135e-06	1.91354e-05
lnc-30	1	Cufflinks	exon	2858006	2858447	+	XLOC_000150		u	0.0625	16.7725	8.06803	1.77758e-11	1.85046e-10
lnc-31	1	Cufflinks	exon	2858006	2858447	+	XLOC_000150		u	0.6825	19.22	4.81564	3.36317e-07	1.79281e-06
lnc-32	1	Cufflinks	exon	2860439	2860579	+	XLOC_000150		u	0.5825	3.0425	2.38493	8.85148e-06	3.61957e-05
lnc-33	1	Cufflinks	exon	3286892	3287146	+	XLOC_000166		u	0.001	0.2325	7.86109	0.00980537	0.0204921
lnc-34	1	Cufflinks	exon	3286892	3287146	+	XLOC_000166		u	0.001	1.185	10.2107	3.85075e-07	2.03085e-06
lnc-35	1	Cufflinks	exon	4269958	4269994	+	XLOC_000184		u	0.001	0.3625	8.50184	0.0225719	0.0424983
lnc-40	1	Cufflinks	exon	5124306	5125147	+	XLOC_000193	101111683	x	0.001	2.6725	11.384	3.65289e-13	4.83848e-12
lnc-41	1	Cufflinks	exon	5720974	5721157	+	XLOC_000196	105610603	j	0.001	1.685	10.7185	1.31915e-08	8.84263e-08
lnc-42	1	Cufflinks	exon	5720974	5721157	+	XLOC_000196	105610603	j	0.001	0.845	9.72281	2.19101e-06	1.00576e-05
lnc-43	1	Cufflinks	exon	6263945	6263950	+	XLOC_000214	105610605	j	0.01	0.255	4.67243	0.0213397	0.0404865
lnc-44	1	Cufflinks	exon	6317328	6317393	+	XLOC_000215		u	0.001	0.655	9.35535	0.021457	0.0406929
lnc-45	1	Cufflinks	exon	6464047	6464465	+	XLOC_000223		u	0.02	0.545	4.76818	0.00342437	0.00800826
lnc-46	1	Cufflinks	exon	7383081	7383522	+	XLOC_000228		u	0.001	1.5275	10.577	6.2837e-09	4.43383e-08
lnc-48	1	Cufflinks	exon	7485453	7485592	+	XLOC_000234	105616475	j	0.5375	0.06	-3.16323	0.00821624	0.017461
lnc-49	1	Cufflinks	exon	7485453	7485592	+	XLOC_000234	105616475	j	0.435	0.03	-3.85798	0.0204903	0.0391641
lnc-50	1	Cufflinks	exon	8085746	8085849	+	XLOC_000249		u	0.001	0.7725	9.59339	0.000474052	0.00134287
lnc-52	1	Cufflinks	exon	8828921	8829157	+	XLOC_000262		u	0.001	0.26	8.02237	0.024819	0.0462075
lnc-54	1	Cufflinks	exon	10982799	10982882	+	XLOC_000316		u	0.0725	0.5975	3.04289	0.000969146	0.00257834
lnc-55	1	Cufflinks	exon	11262637	11262728	+	XLOC_000331		u	0.001	4.21	12.0396	4.46554e-14	6.65194e-13
lnc-56	1	Cufflinks	exon	11271305	11272181	+	XLOC_000332		u	0.001	1.29	10.3332	9.39769e-14	1.35006e-12
lnc-57	1	Cufflinks	exon	11271305	11272181	+	XLOC_000332		u	0.001	0.3975	8.63481	0.00230601	0.00561054
lnc-58	1	Cufflinks	exon	11271305	11272181	+	XLOC_000332		u	0.001	2.415	11.2378	7.91936e-12	8.68526e-11
lnc-59	1	Cufflinks	exon	11271305	11272181	+	XLOC_000332		u	0.001	0.5875	9.19845	0.00110612	0.00290345
lnc-60	1	Cufflinks	exon	11271305	11272181	+	XLOC_000332		u	0.001	1.0075	9.97656	8.98662e-06	3.6696e-05
lnc-61	1	Cufflinks	exon	11695434	11695615	+	XLOC_000334		u	0.001	0.5775	9.17368	7.08961e-06	2.95727e-05
lnc-62	1	Cufflinks	exon	11695445	11695615	+	XLOC_000334		u	0.02	1.0825	5.75822	1.17892e-05	4.68076e-05
lnc-65	1	Cufflinks	exon	11988527	11988935	+	XLOC_000340		u	0.001	0.24	7.90689	0.000579373	0.00161978
lnc-68	1	Cufflinks	exon	12531682	12531703	+	XLOC_000353		u	0.001	0.235	7.87652	0.011226	0.0231071
lnc-70	1	Cufflinks	exon	12744347	12744522	+	XLOC_000363		u	0.001	0.7625	9.57459	0.00238617	0.00578636
lnc-71	1	Cufflinks	exon	12744347	12744522	+	XLOC_000363		u	0.001	1.21	10.2408	0.00973617	0.0203653
lnc-74	1	Cufflinks	exon	15544347	15544403	+	XLOC_000426		u	0.001	0.2	7.64386	0.0150499	0.0298645
lnc-75	1	Cufflinks	exon	15636754	15639195	+	XLOC_000431		u	0.001	0.28	8.12928	7.64808e-06	3.16903e-05
lnc-77	1	Cufflinks	exon	15999993	16000085	+	XLOC_000445		u	0.001	0.25	7.96578	0.0025374	0.00612159
lnc-79	1	Cufflinks	exon	18428476	18429254	+	XLOC_000512	105607547	j	0.001	8.305	13.0198	1.93831e-25	1.44818e-23
lnc-80	1	Cufflinks	exon	18763376	18763592	+	XLOC_000516		u	0.2325	0.9075	1.96467	0.00166485	0.00420441
lnc-83	1	Cufflinks	exon	21949450	21949530	+	XLOC_000600	105609346	j	1.255	0.035	-5.16419	3.29066e-08	2.06133e-07
lnc-84	1	Cufflinks	exon	22270648	22270756	+	XLOC_000616		u	0.54	0.0675	-3	0.0256717	0.047622
lnc-85	1	Cufflinks	exon	24645489	24646481	+	XLOC_000624		u	0.03	0.3	3.32193	0.0074591	0.0160205
lnc-86	1	Cufflinks	exon	24645548	24645673	+	XLOC_000624		u	0.001	0.8275	9.69262	0.000144137	0.000459682
lnc-90	1	Cufflinks	exon	27339632	27339889	+	XLOC_000688	101118063	x	0.001	0.3525	8.46148	1.61212e-05	6.23169e-05
lnc-95	1	Cufflinks	exon	28456941	28457273	+	XLOC_000725	101117983	x	0.001	0.915	9.83763	2.51962e-05	9.39291e-05
lnc-97	1	Cufflinks	exon	28649433	28649761	+	XLOC_000726		u	0.27	0.001	-8.07682	0.00771189	0.0164992
lnc-99	1	Cufflinks	exon	29607127	29607157	+	XLOC_000777		u	0.001	1.77	10.7895	0.000202613	0.000627615
lnc-100	1	Cufflinks	exon	32994685	32998091	+	XLOC_000799		u	0.0425	0.5475	3.68732	0.00304406	0.00720341
lnc-104	1	Cufflinks	exon	33251463	33251936	+	XLOC_000810		u	0.0175	0.57	5.02554	0.000402867	0.00116117
lnc-105	1	Cufflinks	exon	33401449	33401846	+	XLOC_000821		u	0.001	0.5725	9.16113	0.00016958	0.000533822
lnc-106	1	Cufflinks	exon	33401490	33401523	+	XLOC_000821		u	0.001	2.0675	11.0137	2.55924e-07	1.38694e-06
lnc-107	1	Cufflinks	exon	33401851	33402891	+	XLOC_000821		u	0.001	0.1375	7.10329	0.0136983	0.0275213
lnc-108	1	Cufflinks	exon	33403382	33403769	+	XLOC_000821		u	0.001	0.2925	8.19229	0.0128974	0.026084
lnc-109	1	Cufflinks	exon	33488749	33488858	+	XLOC_000822		u	0.001	0.415	8.69697	0.0165322	0.0324115
lnc-111	1	Cufflinks	exon	33536070	33536137	+	XLOC_000823		u	0.001	1.4675	10.5191	1.48163e-06	7.04941e-06
lnc-113	1	Cufflinks	exon	33567152	33567270	+	XLOC_000827	105608333	j	0.0075	0.76	6.66297	0.000118461	0.000384812
lnc-114	1	Cufflinks	exon	33648532	33648967	+	XLOC_000828	105608331	x	0.001	0.585	9.19229	0.00383776	0.00885234
lnc-117	1	Cufflinks	exon	36999140	36999325	+	XLOC_000843		u	1.1475	0.045	-4.67243	0.000514679	0.00144965
lnc-118	1	Cufflinks	exon	37640320	37640384	+	XLOC_000851		u	0.001	0.35	8.45121	2.14796e-07	1.1765e-06
lnc-121	1	Cufflinks	exon	40092578	40093063	+	XLOC_000873		u	0.001	3.0275	11.5639	6.36076e-14	9.32976e-13
lnc-122	1	Cufflinks	exon	43510308	43510473	+	XLOC_000905		u	0.001	0.925	9.85331	0.0121218	0.0246929
lnc-123	1	Cufflinks	exon	43510308	43510473	+	XLOC_000905		u	0.001	0.78	9.60733	0.00958228	0.0200698
lnc-125	1	Cufflinks	exon	46337335	46337411	+	XLOC_000921	105609898	j	0.18	0.001	-7.49185	0.00037056	0.00107801
lnc-132	1	Cufflinks	exon	52539739	52541520	+	XLOC_000940		u	0.001	1.475	10.5265	7.41624e-15	1.22423e-13
lnc-133	1	Cufflinks	exon	52539767	52540435	+	XLOC_000940		u	0.001	0.645	9.33316	2.02868e-06	9.36341e-06
lnc-135	1	Cufflinks	exon	57637221	57637365	+	XLOC_000982		u	0.001	0.51	8.99435	0.00905956	0.0190836
lnc-137	1	Cufflinks	exon	60311868	60312302	+	XLOC_001005		u	0.001	0.77	9.58871	1.32619e-05	5.20783e-05
lnc-142	1	Cufflinks	exon	61330992	61331341	+	XLOC_001039	101111919	x	0.001	0.6075	9.24674	0.000993761	0.00263552
lnc-143	1	Cufflinks	exon	61537502	61538233	+	XLOC_001042		u	0.0925	27.12	8.19569	6.88728e-25	4.81941e-23
lnc-144	1	Cufflinks	exon	61668054	61668377	+	XLOC_001049	101113635	x	0.025	0.295	3.56071	0.00836774	0.0177416
lnc-145	1	Cufflinks	exon	61668073	61668377	+	XLOC_001049	101113635	x	0.001	0.2375	7.89178	0.00128159	0.00331909
lnc-147	1	Cufflinks	exon	65434479	65434718	+	XLOC_001098		u	0.001	0.39	8.60733	0.000711017	0.00195095
lnc-148	1	Cufflinks	exon	65454819	65454831	+	XLOC_001099	101119265	x	0.001	0.8275	9.69262	0.00458911	0.0104064
lnc-150	1	Cufflinks	exon	67619190	67619421	+	XLOC_001134		u	0.001	0.2275	7.82972	0.0218785	0.041361
lnc-151	1	Cufflinks	exon	67806987	67807085	+	XLOC_001135	101123510	x	0.001	0.345	8.43045	0.0234356	0.0439686
lnc-155	1	Cufflinks	exon	71602220	71602664	+	XLOC_001211		u	0.001	0.275	8.10329	0.00589864	0.0130419
lnc-156	1	Cufflinks	exon	74908655	74908757	+	XLOC_001233		u	0.001	0.485	8.92184	3.62687e-07	1.92267e-06
lnc-157	1	Cufflinks	exon	74908655	74908757	+	XLOC_001233		u	0.0175	0.3075	4.13516	0.0119695	0.0244242
lnc-158	1	Cufflinks	exon	75033145	75033264	+	XLOC_001234	105615049	x	0.001	0.6925	9.43567	3.27178e-05	0.00011882
lnc-160	1	Cufflinks	exon	75351192	75351598	+	XLOC_001241		u	0.001	4.465	12.1244	2.47562e-14	3.81038e-13
lnc-161	1	Cufflinks	exon	75558264	75558709	+	XLOC_001243		u	0.001	5.735	12.4856	1.22741e-19	3.9656e-18
lnc-163	1	Cufflinks	exon	77440931	77441104	+	XLOC_001263	105615111	j	0.9275	0.1225	-2.92057	3.69104e-08	2.28717e-07
lnc-166	1	Cufflinks	exon	81138081	81138506	+	XLOC_001293		u	0.8675	0.1475	-2.55615	0.00555496	0.0123659
lnc-167	1	Cufflinks	exon	81138091	81138506	+	XLOC_001293		u	0.565	0.03	-4.23522	4.14617e-05	0.000147769
lnc-169	1	Cufflinks	exon	81976608	81976837	+	XLOC_001349		u	0.001	0.585	9.19229	0.00104289	0.0027541
lnc-172	1	Cufflinks	exon	85058558	85058764	+	XLOC_001367		u	0.515	0.005	-6.6865	1.67217e-08	1.10388e-07
lnc-174	1	Cufflinks	exon	86129195	86129339	+	XLOC_001419	101109134	x	1.73	0.155	-3.48043	2.20202e-07	1.20427e-06
lnc-175	1	Cufflinks	exon	86182998	86183764	+	XLOC_001438		u	0.075	0.425	2.5025	0.00259248	0.00623978
lnc-176	1	Cufflinks	exon	86184094	86184139	+	XLOC_001438		u	0.0175	1.2275	6.13222	1.55182e-06	7.34441e-06
lnc-177	1	Cufflinks	exon	86184100	86184139	+	XLOC_001438		u	0.001	1.5525	10.6004	3.373e-10	2.95756e-09
lnc-179	1	Cufflinks	exon	86428770	86428790	+	XLOC_001444		u	0.37	0.0075	-5.62449	0.0154849	0.0306219
lnc-183	1	Cufflinks	exon	86622253	86623420	+	XLOC_001465		u	0.0575	0.7075	3.6211	0.000429941	0.00123055
lnc-185	1	Cufflinks	exon	86893119	86894093	+	XLOC_001481		u	0.0125	0.8	6	6.08893e-07	3.10507e-06
lnc-186	1	Cufflinks	exon	86929584	86929683	+	XLOC_001485	105615254	j	0.001	0.255	7.99435	0.000262754	0.00079187
lnc-187	1	Cufflinks	exon	87090093	87090980	+	XLOC_001488		u	0.001	0.36	8.49185	1.05147e-05	4.2274e-05
lnc-188	1	Cufflinks	exon	88011548	88011733	+	XLOC_001503		u	0.001	1.01	9.98014	4.99963e-05	0.000175483
lnc-189	1	Cufflinks	exon	88174570	88175070	+	XLOC_001508		u	0.0625	6.22	6.63691	4.01443e-23	2.2064e-21
lnc-191	1	Cufflinks	exon	88744255	88746606	+	XLOC_001516		u	0.001	0.4675	8.86882	6.77909e-06	2.83682e-05
lnc-195	1	Cufflinks	exon	90352154	90352748	+	XLOC_001562		u	4.72	0.01	-8.88264	2.86392e-16	5.62779e-15
lnc-196	1	Cufflinks	exon	90379781	90381165	+	XLOC_001571		u	0.8825	0.001	-9.78545	8.10727e-11	7.74809e-10
lnc-197	1	Cufflinks	exon	92493678	92493965	+	XLOC_001625	105615359	j	0.2475	0.001	-7.95128	0.00115976	0.00302926
lnc-198	1	Cufflinks	exon	93085886	93086043	+	XLOC_001640		u	0.001	16.51	14.0111	7.10189e-19	2.01736e-17
lnc-200	1	Cufflinks	exon	93085891	93086043	+	XLOC_001640		u	0.0125	0.7525	5.91169	4.72638e-06	2.03665e-05
lnc-201	1	Cufflinks	exon	93308587	93310369	+	XLOC_001645		u	1.85	0.055	-5.07195	2.29003e-15	4.05562e-14
lnc-206	1	Cufflinks	exon	96944841	96944927	+	XLOC_001723	101112943	o	0.001	1.4075	10.4589	4.62436e-06	1.99688e-05
lnc-208	1	Cufflinks	exon	97975800	97975914	+	XLOC_001791		u	0.001	0.6475	9.33874	1.68627e-05	6.49909e-05
lnc-209	1	Cufflinks	exon	98205256	98205423	+	XLOC_001800	101114997	x	0.09	2.0625	4.51833	1.73727e-10	1.58531e-09
lnc-215	1	Cufflinks	exon	101136588	101136613	+	XLOC_001908	101120628	x	0.001	0.08	6.32193	0.0199654	0.0383303
lnc-216	1	Cufflinks	exon	101136591	101136613	+	XLOC_001908	101120628	x	0.001	1.535	10.584	3.52054e-09	2.6032e-08
lnc-218	1	Cufflinks	exon	101291882	101292523	+	XLOC_001909		u	0.001	0.8975	9.80977	5.0275e-06	2.15539e-05
lnc-219	1	Cufflinks	exon	102257165	102257501	+	XLOC_001938		u	0.001	0.33	8.36632	0.0171466	0.0335197
lnc-220	1	Cufflinks	exon	102404659	102404766	+	XLOC_001941		u	0.001	0.89	9.79766	7.20932e-07	3.61221e-06
lnc-222	1	Cufflinks	exon	102476417	102477945	+	XLOC_001942	101105293	x	0.02	0.785	5.29462	2.10344e-12	2.48959e-11
lnc-225	1	Cufflinks	exon	106741673	106741863	+	XLOC_002086		u	0.001	0.365	8.51175	0.0163286	0.0320605
lnc-226	1	Cufflinks	exon	106916430	106917259	+	XLOC_002097		u	0.1625	1.9475	3.58311	1.89765e-06	8.82679e-06
lnc-227	1	Cufflinks	exon	108452387	108452520	+	XLOC_002123	101122073	x	0.001	1.045	10.0293	1.44509e-06	6.88929e-06
lnc-228	1	Cufflinks	exon	109066041	109066748	+	XLOC_002135	101123344	x	0.8025	0.0625	-3.68257	3.52611e-08	2.19731e-07
lnc-229	1	Cufflinks	exon	109066209	109067426	+	XLOC_002135	101123344	x	0.565	0.205	-1.46263	0.00898367	0.0189404
lnc-232	1	Cufflinks	exon	114310759	114310953	+	XLOC_002216		u	0.001	1.0325	10.0119	5.41994e-05	0.000189171
lnc-233	1	Cufflinks	exon	114635701	114635753	+	XLOC_002218	105612471	j	0.03	1.35	5.49185	7.84806e-07	3.90769e-06
lnc-234	1	Cufflinks	exon	114635897	114635950	+	XLOC_002218	105612471	j	0.001	2.87	11.4868	1.79364e-17	4.23188e-16
lnc-235	1	Cufflinks	exon	114755034	114755054	+	XLOC_002222		u	2.8325	0.385	-2.87915	0.000173088	0.000543671
lnc-236	1	Cufflinks	exon	115483395	115483589	+	XLOC_002231		u	0.001	0.6425	9.32755	4.32494e-08	2.6502e-07
lnc-237	1	Cufflinks	exon	116031368	116031449	+	XLOC_002275		u	0.001	0.9825	9.94031	1.13711e-05	4.53109e-05
lnc-239	1	Cufflinks	exon	116764219	116764249	+	XLOC_002283	101113291	j	2.2875	0.9725	-1.234	0.00573225	0.0127093
lnc-243	1	Cufflinks	exon	119252040	119252603	+	XLOC_002368		u	0.345	0.005	-6.10852	2.20955e-06	1.01395e-05
lnc-246	1	Cufflinks	exon	120204776	120206553	+	XLOC_002390		u	0.26	0.015	-4.11548	0.00126819	0.00328734
lnc-247	1	Cufflinks	exon	120767014	120767302	+	XLOC_002399		u	0.001	0.5	8.96578	1.84837e-08	1.21294e-07
lnc-248	1	Cufflinks	exon	120767212	120767306	+	XLOC_002399		u	0.001	0.2275	7.82972	3.48434e-05	0.000125997
lnc-249	1	Cufflinks	exon	121112684	121113034	+	XLOC_002411	101102355	x	0.001	2.6825	11.3894	1.15401e-11	1.23909e-10
lnc-250	1	Cufflinks	exon	121112710	121113034	+	XLOC_002411	101102355	x	0.001	8.33	13.0241	1.14932e-14	1.83802e-13
lnc-255	1	Cufflinks	exon	121590159	121590188	+	XLOC_002432		u	0.065	0.5175	2.99305	0.00749599	0.0160853
lnc-257	1	Cufflinks	exon	121810596	121810752	+	XLOC_002435		u	0.2125	2.0075	3.23987	3.71585e-06	1.63911e-05
lnc-258	1	Cufflinks	exon	121821018	121821333	+	XLOC_002436		u	0.001	1.1825	10.2076	3.91097e-06	1.71989e-05
lnc-259	1	Cufflinks	exon	121826964	121827440	+	XLOC_002437		u	0.001	0.2275	7.82972	0.00684259	0.014843
lnc-261	1	Cufflinks	exon	128071480	128071537	+	XLOC_002498		u	0.001	0.8875	9.7936	1.06833e-07	6.13255e-07
lnc-264	1	Cufflinks	exon	129595831	129596878	+	XLOC_002515		u	0.001	1.7275	10.7545	2.01248e-10	1.82254e-09
lnc-265	1	Cufflinks	exon	130400576	130400929	+	XLOC_002520		u	0.001	1.5875	10.6325	3.29024e-09	2.44299e-08
lnc-266	1	Cufflinks	exon	134609661	134609685	+	XLOC_002528		u	0.001	0.2925	8.19229	0.00346386	0.00808477
lnc-268	1	Cufflinks	exon	136424040	136424082	+	XLOC_002531		u	0.001	0.3825	8.57932	0.00236418	0.0057394
lnc-271	1	Cufflinks	exon	137797378	137797616	+	XLOC_002560		u	0.425	0.001	-8.73132	0.00390171	0.00898972
lnc-274	1	Cufflinks	exon	140431326	140431458	+	XLOC_002575		u	0.001	0.2875	8.16742	0.00220775	0.00539894
lnc-275	1	Cufflinks	exon	147436805	147436984	+	XLOC_002594		u	0.001	0.37	8.53138	0.00612468	0.0134732
lnc-279	1	Cufflinks	exon	153547228	153547548	+	XLOC_002607		u	0.5975	0.0675	-3.14598	0.000159878	0.000506279
lnc-281	1	Cufflinks	exon	154560671	154561488	+	XLOC_002630		u	0.5475	0.02	-4.77479	0.00133034	0.00343295
lnc-286	1	Cufflinks	exon	162440958	162441520	+	XLOC_002720	101107834	x	0.295	0.01	-4.88264	0.0033865	0.00792744
lnc-288	1	Cufflinks	exon	164465827	164467277	+	XLOC_002859	105616787	j	0.0075	0.2775	5.20945	0.000332666	0.000980096
lnc-289	1	Cufflinks	exon	164465827	164467277	+	XLOC_002859	105616787	j	0.001	0.2875	8.16742	0.000287431	0.000858463
lnc-290	1	Cufflinks	exon	164465827	164467277	+	XLOC_002859	105616787	j	0.001	0.585	9.19229	2.90951e-08	1.83944e-07
lnc-294	1	Cufflinks	exon	170351408	170351408	+	XLOC_002873	105616806	j	0.001	0.32	8.32193	7.67721e-05	0.000259495
lnc-295	1	Cufflinks	exon	171489221	171489348	+	XLOC_002880	101111932	x	0.001	6.09	12.5722	7.72524e-15	1.2665e-13
lnc-296	1	Cufflinks	exon	172427037	172427146	+	XLOC_002886		u	0.0725	1.1775	4.0216	0.000456033	0.00129823
lnc-297	1	Cufflinks	exon	172427038	172427146	+	XLOC_002886		u	0.001	5.3475	12.3846	9.05182e-06	3.69307e-05
lnc-301	1	Cufflinks	exon	173915180	173915235	+	XLOC_002893	105611811	x	0.001	0.2425	7.92184	0.00395957	0.00910694
lnc-303	1	Cufflinks	exon	175185700	175185791	+	XLOC_002915	101114487	x	0.4725	0.001	-8.88417	4.07999e-06	1.78437e-05
lnc-307	1	Cufflinks	exon	175649894	175650026	+	XLOC_002926	101114747	x	0.001	0.22	7.78136	0.000104221	0.000343216
lnc-308	1	Cufflinks	exon	175649899	175650026	+	XLOC_002926		u	0.03	1.86	5.9542	0.000231008	0.000705327
lnc-309	1	Cufflinks	exon	175649899	175650026	+	XLOC_002926	101114747	x	0.2375	0.001	-7.89178	1.01711e-06	4.9695e-06
lnc-315	1	Cufflinks	exon	176592479	176592740	+	XLOC_002992		u	0.075	2.3625	4.97728	0.000390747	0.00113055
lnc-317	1	Cufflinks	exon	178011495	178011518	+	XLOC_003002		u	0.635	0.195	-1.70328	0.00422686	0.00966757
lnc-322	1	Cufflinks	exon	179975333	179975431	+	XLOC_003026		u	0.001	0.1375	7.10329	0.0193334	0.0372266
lnc-323	1	Cufflinks	exon	180233522	180233846	+	XLOC_003027		u	0.001	0.3225	8.33316	8.00107e-10	6.61529e-09
lnc-326	1	Cufflinks	exon	181309012	181309273	+	XLOC_003030		u	0.001	0.32	8.32193	0.00141944	0.00363539
lnc-328	1	Cufflinks	exon	182054300	182054340	+	XLOC_003034		u	0.001	0.7675	9.58402	0.00264577	0.00635845
lnc-330	1	Cufflinks	exon	182055789	182056145	+	XLOC_003034		u	0.001	0.2575	8.00843	0.0211655	0.0402091
lnc-331	1	Cufflinks	exon	182534726	182534938	+	XLOC_003042	101106480	j	0.0225	0.555	4.62449	0.000325473	0.000961472
lnc-332	1	Cufflinks	exon	183417893	183417955	+	XLOC_003051		u	0.001	4.77	12.2198	1.22311e-20	4.61722e-19
lnc-333	1	Cufflinks	exon	183417894	183417955	+	XLOC_003051		u	0.025	5.44	7.76553	2.01049e-19	6.32467e-18
lnc-334	1	Cufflinks	exon	183498026	183498114	+	XLOC_003055	101108617	x	0.001	0.5375	9.07012	0.0131401	0.0265261
lnc-335	1	Cufflinks	exon	186494023	186494247	+	XLOC_003109		u	0.0125	3.8875	8.28077	3.08062e-19	9.32311e-18
lnc-336	1	Cufflinks	exon	189483856	189485029	+	XLOC_003168		u	1.625	0.5225	-1.63694	0.000763054	0.00208376
lnc-337	1	Cufflinks	exon	191299820	191299936	+	XLOC_003198		u	0.001	0.1875	7.55075	0.00164544	0.00416367
lnc-342	1	Cufflinks	exon	195923451	195923614	+	XLOC_003264		u	0.001	0.5025	8.97298	0.00678962	0.014746
lnc-344	1	Cufflinks	exon	196245754	196245934	+	XLOC_003266		u	0.001	0.36	8.49185	0.000139524	0.000446187
lnc-345	1	Cufflinks	exon	196245903	196245934	+	XLOC_003266		u	0.001	0.3	8.22882	0.0109623	0.0226363
lnc-347	1	Cufflinks	exon	196251504	196251902	+	XLOC_003266		u	0.001	0.3675	8.5216	0.000134724	0.000432256
lnc-348	1	Cufflinks	exon	196252523	196252793	+	XLOC_003266		u	0.001	0.1775	7.47168	0.022262	0.0419919
lnc-349	1	Cufflinks	exon	198197645	198199110	+	XLOC_003288		u	0.001	1.83	10.8376	3.19262e-19	9.6417e-18
lnc-350	1	Cufflinks	exon	198197946	198198220	+	XLOC_003288		u	0.0125	2.3025	7.52513	9.40199e-14	1.35006e-12
lnc-351	1	Cufflinks	exon	198197949	198198220	+	XLOC_003288		u	0.001	7.2875	12.8312	3.35208e-07	1.78757e-06
lnc-352	1	Cufflinks	exon	198197956	198199110	+	XLOC_003288		u	0.0975	1.365	3.80735	8.54732e-08	4.99435e-07
lnc-353	1	Cufflinks	exon	198256285	198256382	+	XLOC_003303	105602744	j	0.001	3.4	11.7313	2.07612e-14	3.22665e-13
lnc-356	1	Cufflinks	exon	200942211	200942388	+	XLOC_003343		u	0.0425	0.855	4.33039	0.000183844	0.000574436
lnc-359	1	Cufflinks	exon	203809470	203809874	+	XLOC_003403		u	0.001	0.2375	7.89178	0.0211947	0.0402486
lnc-361	1	Cufflinks	exon	204490051	204490202	+	XLOC_003412		u	0.001	0.4075	8.67066	0.00135181	0.00348333
lnc-365	1	Cufflinks	exon	206503959	206504376	+	XLOC_003429		u	0.001	0.54	9.07682	0.000132076	0.000424995
lnc-371	1	Cufflinks	exon	208393517	208393686	+	XLOC_003451		u	0.001	1.9275	10.9125	6.32747e-09	4.46251e-08
lnc-375	1	Cufflinks	exon	214522041	214522113	+	XLOC_003487		u	0.001	5.3525	12.386	3.41439e-08	2.13511e-07
lnc-376	1	Cufflinks	exon	215293062	215294070	+	XLOC_003494	105603413	j	0.0425	1.91	5.48997	2.83269e-14	4.34134e-13
lnc-378	1	Cufflinks	exon	223479064	223480069	+	XLOC_003525		u	0.01	1.28	7	1.96119e-10	1.78059e-09
lnc-379	1	Cufflinks	exon	224201940	224201977	+	XLOC_003529	105603578	x	0.001	1.48	10.5314	0.000110469	0.000361303
lnc-381	1	Cufflinks	exon	224201948	224201977	+	XLOC_003529	105603578	x	0.0175	0.55	4.974	0.0114811	0.0235751
lnc-382	1	Cufflinks	exon	225428629	225428713	+	XLOC_003561		u	0.455	0.001	-8.82972	6.59344e-05	0.000225251
lnc-391	1	Cufflinks	exon	231856542	231856727	+	XLOC_003637		u	0.12	1.0775	3.16658	0.00621659	0.0136398
lnc-392	1	Cufflinks	exon	232639054	232639247	+	XLOC_003642		u	0.49	0.001	-8.93664	3.01077e-05	0.000110456
lnc-394	1	Cufflinks	exon	232850864	232851079	+	XLOC_003650		u	0.001	0.65	9.3443	1.7912e-05	6.86659e-05
lnc-396	1	Cufflinks	exon	232850864	232851079	+	XLOC_003650		u	0.001	0.6225	9.28193	0.00303928	0.00719447
lnc-398	1	Cufflinks	exon	235979273	235979711	+	XLOC_003677		u	0.001	7.54	12.8803	4.68685e-19	1.3693e-17
lnc-399	1	Cufflinks	exon	236012567	236013116	+	XLOC_003678	105603950	j	0.001	0.5525	9.10983	3.32438e-08	2.07973e-07
lnc-400	1	Cufflinks	exon	236012567	236013053	+	XLOC_003678	105603950	j	0.001	2.06	11.0084	3.89623e-11	3.89759e-10
lnc-401	1	Cufflinks	exon	236020905	236022550	+	XLOC_003679		u	0.015	0.5475	5.18982	9.21813e-06	3.75345e-05
lnc-404	1	Cufflinks	exon	237126880	237127214	+	XLOC_003714		u	0.001	0.6775	9.40408	6.737e-06	2.82085e-05
lnc-405	1	Cufflinks	exon	237169055	237169136	+	XLOC_003716	101123173	x	0.001	0.2325	7.86109	0.02636	0.0486848
lnc-406	1	Cufflinks	exon	238848421	238848470	+	XLOC_003721	106990808	x	0.0375	0.7525	4.32673	0.000645792	0.00179012
lnc-410	1	Cufflinks	exon	242493262	242493575	+	XLOC_003749		u	0.001	0.305	8.25267	0.000876408	0.00235476
lnc-411	1	Cufflinks	exon	244937457	244937977	+	XLOC_003784		u	0.015	8.12	9.08037	1.55983e-24	1.0505e-22
lnc-412	1	Cufflinks	exon	245644791	245644982	+	XLOC_003795		u	0.001	7.6125	12.8942	4.68643e-19	1.3693e-17
lnc-413	1	Cufflinks	exon	246134078	246134248	+	XLOC_003802		u	0.001	0.455	8.82972	0.000278265	0.000833517
lnc-417	1	Cufflinks	exon	247529314	247529773	+	XLOC_003815		u	0.001	0.355	8.47168	0.00185705	0.00462819
lnc-418	1	Cufflinks	exon	247825758	247826339	+	XLOC_003818		u	0.001	0.2525	7.98014	0.00280695	0.00669757
lnc-419	1	Cufflinks	exon	247825758	247826339	+	XLOC_003818		u	0.001	2.53	11.3049	4.14765e-11	4.13181e-10
lnc-420	1	Cufflinks	exon	249252854	249253805	+	XLOC_003854		u	0.001	0.5875	9.19845	5.37769e-07	2.76597e-06
lnc-421	1	Cufflinks	exon	249722358	249722865	+	XLOC_003857	105604262	j	0.001	1.5475	10.5957	2.05083e-20	7.4858e-19
lnc-422	1	Cufflinks	exon	249722358	249722913	+	XLOC_003857	105604262	j	0.001	1.235	10.2703	8.59973e-18	2.13801e-16
lnc-423	1	Cufflinks	exon	250200313	250200667	+	XLOC_003860		u	0.1875	0.015	-3.64386	0.00129499	0.00334955
lnc-427	1	Cufflinks	exon	251975855	251975872	+	XLOC_003873		u	0.001	0.3775	8.56033	0.00153309	0.00389655
lnc-431	1	Cufflinks	exon	257321311	257322352	+	XLOC_003911		u	0.7	0.3325	-1.074	0.0119824	0.0244367
lnc-433	1	Cufflinks	exon	259829163	259829186	+	XLOC_003943		u	0.001	5.205	12.3457	1.30116e-07	7.38046e-07
lnc-434	1	Cufflinks	exon	259863596	259864066	+	XLOC_003944		u	0.001	2.9475	11.5253	6.88752e-11	6.6533e-10
lnc-435	1	Cufflinks	exon	260802501	260803098	+	XLOC_003961		u	0.001	7.9025	12.9481	6.40271e-20	2.18164e-18
lnc-437	1	Cufflinks	exon	261786961	261787141	+	XLOC_004025		u	0.075	0.7175	3.25802	0.000256079	0.000774009
lnc-439	1	Cufflinks	exon	261788935	261789863	+	XLOC_004025		u	0.001	0.5525	9.10983	1.07057e-09	8.67648e-09
lnc-441	1	Cufflinks	exon	262882953	262883030	+	XLOC_004065		u	0.001	1.61	10.6528	7.02773e-06	2.93231e-05
lnc-442	1	Cufflinks	exon	263160437	263161010	+	XLOC_004074		u	2.355	0.08	-4.87958	4.17182e-20	1.45963e-18
lnc-443	1	Cufflinks	exon	263830733	263831245	+	XLOC_004141		u	0.001	3.845	11.9088	2.37347e-11	2.43196e-10
lnc-444	1	Cufflinks	exon	263830735	263831245	+	XLOC_004141		u	0.001	6.0425	12.5609	4.18566e-19	1.24313e-17
lnc-445	1	Cufflinks	exon	263830735	263831245	+	XLOC_004141		u	0.001	0.245	7.93664	9.0738e-05	0.000302495
lnc-446	1	Cufflinks	exon	263830748	263831245	+	XLOC_004141		u	0.001	0.285	8.15482	0.00419018	0.00959274
lnc-449	1	Cufflinks	exon	265987832	265988536	+	XLOC_004201		u	0.0225	0.6325	4.81307	0.000145674	0.000464068
lnc-451	1	Cufflinks	exon	266574476	266574527	+	XLOC_004218		u	0.935	0.03	-4.96193	1.36389e-05	5.34417e-05
lnc-452	1	Cufflinks	exon	266629166	266630107	+	XLOC_004220	105604899	j	0.001	0.26	8.02237	2.93806e-06	1.32038e-05
lnc-453	1	Cufflinks	exon	266630156	266630729	+	XLOC_004220	105604899	j	0.055	1.28	4.54057	1.08874e-05	4.35769e-05
lnc-454	1	Cufflinks	exon	266676785	266676888	+	XLOC_004221	105604907	j	0.001	1.3	10.3443	5.54052e-10	4.71405e-09
lnc-455	1	Cufflinks	exon	266676785	266676888	+	XLOC_004221	105604907	j	0.001	0.5575	9.12283	0.000319063	0.000944678
lnc-456	1	Cufflinks	exon	267742488	267742890	+	XLOC_004268	101117719	x	0.001	1.29	10.3332	3.26349e-18	8.4656e-17
lnc-457	1	Cufflinks	exon	267742568	267742890	+	XLOC_004268	101117719	x	0.005	0.645	7.01123	7.99511e-12	8.75496e-11
lnc-458	1	Cufflinks	exon	268876981	268877388	+	XLOC_004274		u	0.001	5.21	12.3471	1.85442e-17	4.35378e-16
lnc-459	1	Cufflinks	exon	268886486	268886532	+	XLOC_004275		u	0.001	0.565	9.14211	0.000355608	0.00103936
lnc-461	1	Cufflinks	exon	270756348	270756643	+	XLOC_004298	105606185	j	0.92	0.2025	-2.18371	0.00893837	0.018856
lnc-462	1	Cufflinks	exon	270804969	270805745	+	XLOC_004312	105605004	j	0.255	0.0475	-2.4245	0.00366866	0.00850605
lnc-463	1	Cufflinks	exon	270823324	270824629	+	XLOC_004316		u	0.415	1.0625	1.35628	0.0134174	0.0270251
lnc-466	1	Cufflinks	exon	271611462	271611812	+	XLOC_004346		u	0.001	0.17	7.40939	0.0021406	0.00524904
lnc-467	1	Cufflinks	exon	272899177	272899279	+	XLOC_004406		u	0.001	0.15	7.22882	0.0242634	0.0453202
lnc-468	1	Cufflinks	exon	273540610	273541119	+	XLOC_004419	105605081	j	0.3625	0.0025	-7.17991	7.81085e-09	5.43652e-08
lnc-473	1	Cufflinks	exon	776529	778803	-	XLOC_004493		u	0.0775	1.1775	3.92539	0.000770677	0.00210298
lnc-474	1	Cufflinks	exon	776529	779078	-	XLOC_004493		u	0.0575	3.8925	6.08099	2.04229e-06	9.42015e-06
lnc-475	1	Cufflinks	exon	780915	781273	-	XLOC_004494		u	0.03	1.01	5.07325	0.000108031	0.000354379
lnc-477	1	Cufflinks	exon	1528352	1528744	-	XLOC_004559		u	0.0275	1.3475	5.61471	0.000110114	0.000360388
lnc-478	1	Cufflinks	exon	1528352	1528744	-	XLOC_004559		u	0.4225	19.685	5.542	5.40314e-11	5.28704e-10
lnc-479	1	Cufflinks	exon	1743297	1743530	-	XLOC_004570		u	0.001	1.08	10.0768	1.26032e-06	6.06893e-06
lnc-480	1	Cufflinks	exon	2451169	2452024	-	XLOC_004595		u	0.001	0.6425	9.32755	6.86205e-08	4.07434e-07
lnc-484	1	Cufflinks	exon	3059337	3062320	-	XLOC_004635		u	0.0275	0.3575	3.70044	0.000108999	0.000357227
lnc-485	1	Cufflinks	exon	3646113	3646241	-	XLOC_004661		u	0.001	1.1825	10.2076	2.15123e-06	9.88964e-06
lnc-486	1	Cufflinks	exon	3646271	3646649	-	XLOC_004661		u	0.001	0.36	8.49185	0.00352881	0.00821568
lnc-488	1	Cufflinks	exon	5366534	5369945	-	XLOC_004679	105616121	j	0.915	0.0425	-4.42824	5.64375e-08	3.38743e-07
lnc-490	1	Cufflinks	exon	5711367	5713837	-	XLOC_004683		u	0.001	2.09	11.0293	3.52163e-23	1.95805e-21
lnc-491	1	Cufflinks	exon	5711367	5713041	-	XLOC_004683		u	0.03	0.8375	4.80305	0.000533552	0.00149986
lnc-492	1	Cufflinks	exon	5756038	5756321	-	XLOC_004684		u	0.001	0.76	9.56986	5.9963e-06	2.53737e-05
lnc-494	1	Cufflinks	exon	5992080	5992892	-	XLOC_004713		u	0.03	0.29	3.27302	0.0121429	0.0247253
lnc-500	1	Cufflinks	exon	6358165	6359430	-	XLOC_004730		u	0.4375	0.001	-8.77314	2.96024e-06	1.3291e-05
lnc-502	1	Cufflinks	exon	6579089	6579923	-	XLOC_004732		u	0.001	1.94	10.9218	4.90556e-11	4.83977e-10
lnc-505	1	Cufflinks	exon	8092173	8092638	-	XLOC_004770		u	0.0225	0.6725	4.90154	0.00652975	0.0142593
lnc-506	1	Cufflinks	exon	8994592	8995044	-	XLOC_004783		u	0.205	0.001	-7.67948	0.00891937	0.0188215
lnc-507	1	Cufflinks	exon	9204986	9206083	-	XLOC_004842		u	1.72	0.001	-10.7482	8.2487e-12	9.02575e-11
lnc-509	1	Cufflinks	exon	9349589	9349638	-	XLOC_004845	105607127	j	0.001	0.21	7.71425	7.93877e-05	0.000267516
lnc-514	1	Cufflinks	exon	9502757	9503503	-	XLOC_004876		u	0.001	0.4425	8.78953	1.94556e-06	9.01745e-06
lnc-517	1	Cufflinks	exon	11170422	11170555	-	XLOC_004954	105603155	j	0.001	0.9025	9.81778	1.41498e-08	9.43001e-08
lnc-520	1	Cufflinks	exon	12530835	12531735	-	XLOC_005008		u	0.001	0.2225	7.79766	0.000965595	0.00256937
lnc-522	1	Cufflinks	exon	12608117	12609372	-	XLOC_005010	105603815	j	0.001	4.735	12.2091	1.35508e-19	4.31012e-18
lnc-523	1	Cufflinks	exon	12993334	12993878	-	XLOC_005011		u	0.075	1.64	4.45066	1.57308e-09	1.23716e-08
lnc-525	1	Cufflinks	exon	13679250	13679278	-	XLOC_005030	101118486	x	0.001	0.955	9.89936	5.16335e-05	0.000181052
lnc-528	1	Cufflinks	exon	14211092	14211370	-	XLOC_005052		u	0.06	0.445	2.89077	0.0155661	0.0307458
lnc-530	1	Cufflinks	exon	14976858	14981205	-	XLOC_005075	105605528	j	2.065	0.3125	-2.72421	1.5193e-09	1.19618e-08
lnc-531	1	Cufflinks	exon	15093326	15094199	-	XLOC_005080	101122655	x	0.05	0.83	4.05311	0.000985279	0.00261544
lnc-532	1	Cufflinks	exon	15122327	15122997	-	XLOC_005082		u	0.02	2.24	6.80735	3.62501e-08	2.25209e-07
lnc-533	1	Cufflinks	exon	15515245	15515736	-	XLOC_005095		u	0.7075	0.001	-9.46659	9.24458e-05	0.000307474
lnc-535	1	Cufflinks	exon	15621263	15622254	-	XLOC_005098		u	0.001	0.5375	9.07012	2.33114e-05	8.74941e-05
lnc-538	1	Cufflinks	exon	18338738	18339030	-	XLOC_005289	101112269	x	0.325	20.5325	5.98133	4.67501e-08	2.83925e-07
lnc-539	1	Cufflinks	exon	18338738	18339030	-	XLOC_005289	101112269	x	0.13	38.28	8.20194	3.25432e-12	3.74064e-11
lnc-541	1	Cufflinks	exon	18418431	18421558	-	XLOC_005294		u	0.18	2.905	4.01247	4.88727e-05	0.000172002
lnc-542	1	Cufflinks	exon	18426090	18426873	-	XLOC_005295		u	0.075	3.8475	5.68089	1.81617e-12	2.16028e-11
lnc-543	1	Cufflinks	exon	18426090	18426873	-	XLOC_005295		u	0.001	4.7825	12.2235	1.13279e-13	1.60097e-12
lnc-544	1	Cufflinks	exon	18504433	18505705	-	XLOC_005296		u	0.0725	0.365	2.33184	0.00424072	0.00969298
lnc-548	1	Cufflinks	exon	20521802	20521882	-	XLOC_005349		u	0.001	2.7675	11.4344	4.04629e-14	6.05887e-13
lnc-549	1	Cufflinks	exon	20522144	20522335	-	XLOC_005349		u	0.001	2.0325	10.989	2.12042e-10	1.91787e-09
lnc-550	1	Cufflinks	exon	20522144	20522335	-	XLOC_005349		u	0.001	164.137	17.3245	1.40357e-51	5.03354e-48
lnc-551	1	Cufflinks	exon	20529510	20532154	-	XLOC_005349		u	0.0325	1.32	5.34395	3.57989e-12	4.08541e-11
lnc-552	1	Cufflinks	exon	21065853	21066578	-	XLOC_005371	105609067	j	0.001	0.385	8.58871	1.31672e-07	7.46278e-07
lnc-553	1	Cufflinks	exon	21783485	21788381	-	XLOC_005404		u	1.235	0.095	-3.70044	4.42075e-08	2.70314e-07
lnc-554	1	Cufflinks	exon	22465516	22465660	-	XLOC_005411		u	0.001	0.4	8.64386	0.0242209	0.0452585
lnc-557	1	Cufflinks	exon	24604235	24604799	-	XLOC_005421		u	0.015	0.67	5.48113	6.50188e-10	5.46214e-09
lnc-559	1	Cufflinks	exon	33339889	33340707	-	XLOC_005594		u	0.001	0.285	8.15482	0.00114618	0.00299871
lnc-561	1	Cufflinks	exon	33611520	33611869	-	XLOC_005602	105608331	j	0.001	0.135	7.07682	9.08e-05	0.000302631
lnc-563	1	Cufflinks	exon	33650672	33652063	-	XLOC_005602	105608331	j	0.015	0.2275	3.92283	0.000400415	0.00115503
lnc-564	1	Cufflinks	exon	33650672	33652063	-	XLOC_005602	105608331	j	0.04	0.001	-5.32193	0.0143849	0.0286878
lnc-565	1	Cufflinks	exon	35940165	35941120	-	XLOC_005636	101105452	x	0.01	0.5975	5.90087	1.79749e-06	8.39355e-06
lnc-568	1	Cufflinks	exon	40075304	40075395	-	XLOC_005678		u	0.0525	4.1225	6.29506	2.3756e-13	3.23321e-12
lnc-569	1	Cufflinks	exon	40075304	40075747	-	XLOC_005678		u	0.06	6.815	6.82761	1.26056e-14	2.01143e-13
lnc-572	1	Cufflinks	exon	43291470	43293512	-	XLOC_005727		u	1.09	0.0325	-5.06774	9.00463e-15	1.46287e-13
lnc-574	1	Cufflinks	exon	44759897	44759934	-	XLOC_005732		u	0.001	3.17	11.6303	1.04732e-09	8.50246e-09
lnc-575	1	Cufflinks	exon	45872758	45873540	-	XLOC_005737		u	0.0825	3.745	5.50443	3.93242e-12	4.45934e-11
lnc-578	1	Cufflinks	exon	45931041	45931755	-	XLOC_005738	105609894	j	0.001	0.335	8.38802	0.000185818	0.000579848
lnc-579	1	Cufflinks	exon	45931041	45931755	-	XLOC_005738	105609894	j	0.001	0.3275	8.35535	0.000699949	0.00192499
lnc-581	1	Cufflinks	exon	51303193	51303363	-	XLOC_005790		u	0.0225	0.3775	4.06848	0.000346592	0.0010155
lnc-582	1	Cufflinks	exon	52514502	52514878	-	XLOC_005796		u	0.001	0.715	9.4818	3.71621e-05	0.000133607
lnc-583	1	Cufflinks	exon	52532376	52532493	-	XLOC_005796		u	0.001	1.045	10.0293	0.00084309	0.00227761
lnc-584	1	Cufflinks	exon	59395438	59396288	-	XLOC_005823		u	0.001	0.32	8.32193	0.000233555	0.000711931
lnc-585	1	Cufflinks	exon	61920063	61921134	-	XLOC_005871		u	0.001	0.135	7.07682	0.0210486	0.0400136
lnc-588	1	Cufflinks	exon	63210623	63211606	-	XLOC_005889		u	0.7725	0.0475	-4.02354	1.81427e-05	6.94205e-05
lnc-589	1	Cufflinks	exon	63253009	63253230	-	XLOC_005891		u	0.001	0.18	7.49185	0.0188329	0.0363899
lnc-591	1	Cufflinks	exon	63264819	63265759	-	XLOC_005891		u	0.13	0.68	2.38702	0.00908244	0.0191178
lnc-598	1	Cufflinks	exon	64487171	64487491	-	XLOC_005903		u	0.001	2.34	11.1923	3.83393e-08	2.36753e-07
lnc-600	1	Cufflinks	exon	66145093	66148088	-	XLOC_005944	105611345	j	0.4125	0.0675	-2.61143	6.15338e-05	0.00021229
lnc-601	1	Cufflinks	exon	66150833	66154438	-	XLOC_005944	105611345	j	1.2175	0.001	-10.2497	2.65228e-21	1.08396e-19
lnc-603	1	Cufflinks	exon	66275657	66276678	-	XLOC_005945		u	0.001	0.365	8.51175	1.20407e-05	4.77271e-05
lnc-607	1	Cufflinks	exon	67349349	67351849	-	XLOC_005977		u	3.66	0.3625	-3.33579	0.000132321	0.000425688
lnc-612	1	Cufflinks	exon	70785056	70785632	-	XLOC_006041		u	0.001	1.19	10.2167	0.000232374	0.000708933
lnc-613	1	Cufflinks	exon	70785056	70785632	-	XLOC_006041		u	0.001	0.5475	9.09672	3.40218e-06	1.50957e-05
lnc-614	1	Cufflinks	exon	70804972	70805167	-	XLOC_006041		u	0.001	2.6	11.3443	1.79331e-09	1.39129e-08
lnc-615	1	Cufflinks	exon	70804972	70805167	-	XLOC_006041		u	0.001	2.44	11.2527	3.71324e-09	2.74005e-08
lnc-617	1	Cufflinks	exon	74796770	74797231	-	XLOC_006061		u	0.001	1.08	10.0768	3.67137e-08	2.27793e-07
lnc-619	1	Cufflinks	exon	74993539	74993750	-	XLOC_006062	105615049	j	0.001	0.525	9.03617	0.000465037	0.00132072
lnc-624	1	Cufflinks	exon	77711463	77711505	-	XLOC_006083		u	0.001	0.335	8.38802	0.0157199	0.0310012
lnc-625	1	Cufflinks	exon	80610870	80611189	-	XLOC_006090		u	0.001	0.8275	9.69262	2.50694e-05	9.35052e-05
lnc-626	1	Cufflinks	exon	83546271	83546707	-	XLOC_006095	106990851	j	0.001	3.3125	11.6937	1.74334e-13	2.42093e-12
lnc-628	1	Cufflinks	exon	85091416	85091789	-	XLOC_006105		u	0.235	34.0125	7.17726	1.42865e-26	1.31372e-24
lnc-630	1	Cufflinks	exon	85594026	85595428	-	XLOC_006117		u	0.001	0.15	7.22882	0.00151578	0.00385872
lnc-631	1	Cufflinks	exon	85594026	85595341	-	XLOC_006117		u	0.001	0.2525	7.98014	0.00155998	0.00395929
lnc-632	1	Cufflinks	exon	86447512	86450512	-	XLOC_006143		u	0.001	0.5625	9.13571	2.18764e-15	3.88869e-14
lnc-636	1	Cufflinks	exon	86918709	86919021	-	XLOC_006158		u	0.001	4.795	12.2273	5.11856e-17	1.12616e-15
lnc-637	1	Cufflinks	exon	86919400	86919591	-	XLOC_006158		u	0.001	4.125	12.0102	2.47314e-16	4.88667e-15
lnc-638	1	Cufflinks	exon	87068302	87068534	-	XLOC_006163		u	0.0125	0.5125	5.35755	0.000119977	0.000388942
lnc-639	1	Cufflinks	exon	87078810	87079839	-	XLOC_006163		u	0.001	0.3375	8.39874	0.00333213	0.00781182
lnc-640	1	Cufflinks	exon	87631112	87631186	-	XLOC_006172		u	0.001	0.3775	8.56033	0.000846403	0.00228441
lnc-642	1	Cufflinks	exon	88550214	88550687	-	XLOC_006192		u	0.001	0.1125	6.81378	0.00947052	0.019856
lnc-643	1	Cufflinks	exon	88898679	88899989	-	XLOC_006201		u	1.09	0.0325	-5.06774	3.7612e-09	2.77258e-08
lnc-644	1	Cufflinks	exon	89542090	89542558	-	XLOC_006225		u	0.001	0.46	8.84549	2.34044e-05	8.78202e-05
lnc-645	1	Cufflinks	exon	89712828	89713077	-	XLOC_006230	105609244	j	0.0775	0.001	-6.27612	0.0044639	0.0101513
lnc-649	1	Cufflinks	exon	92278959	92279134	-	XLOC_006271	105612514	j	0.001	1.3875	10.4383	9.21669e-05	0.00030676
lnc-651	1	Cufflinks	exon	93997203	93997745	-	XLOC_006303		u	0.001	0.4975	8.95855	0.0002751	0.000824552
lnc-652	1	Cufflinks	exon	93997203	93997745	-	XLOC_006303		u	0.0325	0.5525	4.08746	0.0014241	0.00364602
lnc-653	1	Cufflinks	exon	94069631	94072319	-	XLOC_006306	105610673	j	0.001	0.645	9.33316	1.70136e-16	3.43264e-15
lnc-655	1	Cufflinks	exon	95865153	95865662	-	XLOC_006331	101110803	x	0.001	0.24	7.90689	0.0166216	0.0325671
lnc-656	1	Cufflinks	exon	95903792	95904148	-	XLOC_006331	101110803	x	0.13	5.9375	5.51327	0.00441406	0.0100491
lnc-657	1	Cufflinks	exon	97331199	97331320	-	XLOC_006359	101113455	x	0.001	0.995	9.95855	2.13749e-06	9.83081e-06
lnc-659	1	Cufflinks	exon	98470015	98470656	-	XLOC_006406		u	0.001	0.285	8.15482	0.000331809	0.000978176
lnc-660	1	Cufflinks	exon	98470015	98470656	-	XLOC_006406		u	0.015	1.0425	6.11894	4.13945e-08	2.54088e-07
lnc-661	1	Cufflinks	exon	98550731	98551296	-	XLOC_006411	105612463	j	0.585	0.001	-9.19229	6.18293e-06	2.60942e-05
lnc-663	1	Cufflinks	exon	99318505	99319078	-	XLOC_006457		u	0.001	0.3175	8.31061	0.000651464	0.00180445
lnc-664	1	Cufflinks	exon	99779571	99780896	-	XLOC_006478	106990854	j	2.7175	0.4975	-2.44951	3.32382e-07	1.77316e-06
lnc-665	1	Cufflinks	exon	100196056	100196064	-	XLOC_006499	105613571	x	0.215	4.1475	4.26983	3.40934e-06	1.51227e-05
lnc-667	1	Cufflinks	exon	100270601	100270642	-	XLOC_006502	105613573	j	0.12	16.7625	7.12606	2.06215e-21	8.59929e-20
lnc-669	1	Cufflinks	exon	101284226	101284960	-	XLOC_006533		u	0.001	0.115	6.84549	0.0155405	0.0307063
lnc-670	1	Cufflinks	exon	102041572	102041820	-	XLOC_006550		u	0.001	7.64	12.8994	3.92111e-12	4.45003e-11
lnc-671	1	Cufflinks	exon	102654893	102654926	-	XLOC_006588	101101860	x	0.2625	0.0125	-4.39232	0.0185753	0.0359501
lnc-673	1	Cufflinks	exon	104929974	104931569	-	XLOC_006705		u	5.0875	1.8025	-1.49696	0.000122036	0.000395021
lnc-674	1	Cufflinks	exon	104939309	104939644	-	XLOC_006698	105615960	j	0.0375	2.0125	5.74595	4.29741e-11	4.26914e-10
lnc-675	1	Cufflinks	exon	104939309	104939644	-	XLOC_006698	105615960	j	0.0925	1.67	4.17425	6.43025e-06	2.70633e-05
lnc-676	1	Cufflinks	exon	106693231	106693643	-	XLOC_006752	101113384	x	0.0375	1.035	4.7866	7.80862e-06	3.22995e-05
lnc-677	1	Cufflinks	exon	106906581	106906797	-	XLOC_006763		u	0.0125	38.79	11.5995	2.29839e-41	1.49865e-38
lnc-681	1	Cufflinks	exon	108539795	108539827	-	XLOC_006795		u	0.001	0.225	7.81378	0.0152091	0.0301346
lnc-684	1	Cufflinks	exon	108547946	108548595	-	XLOC_006795		u	0.001	0.365	8.51175	2.59702e-05	9.66638e-05
lnc-687	1	Cufflinks	exon	109007551	109007901	-	XLOC_006802	101123087	x	0.001	0.4725	8.88417	0.00981224	0.0205035
lnc-689	1	Cufflinks	exon	109007551	109007901	-	XLOC_006802	101123087	x	0.001	15.025	13.8751	3.83323e-23	2.11491e-21
lnc-690	1	Cufflinks	exon	109007551	109007901	-	XLOC_006802	101123087	x	0.001	9.6425	13.2352	3.56378e-15	6.15191e-14
lnc-691	1	Cufflinks	exon	112928150	112928322	-	XLOC_006899	105613604	j	0.001	0.885	9.78953	4.93251e-06	2.11911e-05
lnc-692	1	Cufflinks	exon	112928150	112928322	-	XLOC_006899	105613604	j	0.001	0.445	8.79766	0.00250458	0.00605159
lnc-695	1	Cufflinks	exon	114825184	114825721	-	XLOC_006907		u	0.001	0.3	8.22882	0.000143937	0.000459246
lnc-698	1	Cufflinks	exon	115852689	115853942	-	XLOC_006926		u	0.001	1.2625	10.3021	1.38167e-10	1.28618e-09
lnc-699	1	Cufflinks	exon	115862819	115863146	-	XLOC_006926		u	0.001	4.655	12.1846	7.46712e-16	1.41875e-14
lnc-700	1	Cufflinks	exon	116048270	116048771	-	XLOC_006928		u	0.001	0.375	8.55075	0.0058056	0.01286
lnc-705	1	Cufflinks	exon	120517788	120517909	-	XLOC_007043		u	0.001	0.5925	9.21067	0.000559652	0.00156893
lnc-706	1	Cufflinks	exon	120547233	120547420	-	XLOC_007044		u	0.001	0.385	8.58871	0.000683951	0.00188565
lnc-709	1	Cufflinks	exon	120912920	120913030	-	XLOC_007053		u	0.405	3.34	3.04385	0.000164497	0.000519073
lnc-713	1	Cufflinks	exon	124444501	124444943	-	XLOC_007121	101107319	x	0.001	0.825	9.68825	5.59606e-05	0.000194749
lnc-715	1	Cufflinks	exon	124446170	124446475	-	XLOC_007121	101107319	x	0.001	0.4175	8.70563	0.00037007	0.00107702
lnc-716	1	Cufflinks	exon	124557656	124558081	-	XLOC_007122	101107319	x	0.001	0.325	8.3443	0.024659	0.0459633
lnc-717	1	Cufflinks	exon	128167958	128168330	-	XLOC_007165		u	0.025	9.4425	8.5611	4.72244e-21	1.87655e-19
lnc-718	1	Cufflinks	exon	128219014	128220110	-	XLOC_007177	105613472	j	0.5625	0.02	-4.81378	8.02575e-06	3.31403e-05
lnc-719	1	Cufflinks	exon	128222817	128222911	-	XLOC_007177	105613472	j	0.33	0.06	-2.45943	0.00172624	0.00433145
lnc-720	1	Cufflinks	exon	128224987	128225492	-	XLOC_007177	105613472	j	0.5825	0.045	-3.69426	2.43651e-05	9.10439e-05
lnc-721	1	Cufflinks	exon	128237227	128239637	-	XLOC_007177		u	0.4625	0.0225	-4.36146	1.61976e-09	1.27039e-08
lnc-726	1	Cufflinks	exon	137375792	137376961	-	XLOC_007233		u	0.505	0.1125	-2.16636	0.000370161	0.00107707
lnc-728	1	Cufflinks	exon	138458181	138458597	-	XLOC_007355		u	0.2275	0.001	-7.82972	0.000176114	0.000552207
lnc-729	1	Cufflinks	exon	138622048	138624811	-	XLOC_007384		u	2.2875	0.025	-6.5157	1.79544e-24	1.17605e-22
lnc-731	1	Cufflinks	exon	138727072	138730494	-	XLOC_007411		u	2.845	0.001	-11.4742	8.52711e-20	2.83231e-18
lnc-732	1	Cufflinks	exon	138994985	138995338	-	XLOC_007505		u	1.63	0.001	-10.6707	3.14651e-09	2.34598e-08
lnc-735	1	Cufflinks	exon	143650059	143650084	-	XLOC_007622		u	0.001	1.325	10.3718	1.31886e-06	6.34015e-06
lnc-743	1	Cufflinks	exon	154694674	154695004	-	XLOC_007692		u	0.001	0.2175	7.76487	0.0248799	0.0463029
lnc-747	1	Cufflinks	exon	156253624	156254466	-	XLOC_007703		u	3.735	0.66	-2.50057	1.6204e-07	9.08347e-07
lnc-749	1	Cufflinks	exon	162362386	162363235	-	XLOC_007782		u	0.22	1.0125	2.20235	0.00037324	0.00108449
lnc-751	1	Cufflinks	exon	164188204	164188285	-	XLOC_007801	101109587	x	0.315	1.3725	2.12338	0.0093438	0.0196104
lnc-760	1	Cufflinks	exon	170327428	170327538	-	XLOC_007848	105616806	x	0.001	2.8125	11.4576	1.54291e-10	1.42243e-09
lnc-761	1	Cufflinks	exon	171012166	171016016	-	XLOC_007859	101111153	j	25.085	0.1275	-7.62018	1.66587e-10	1.52892e-09
lnc-763	1	Cufflinks	exon	177492059	177492309	-	XLOC_007924		u	1.3775	0.001	-10.4278	2.90721e-05	0.000107043
lnc-764	1	Cufflinks	exon	177842190	177842305	-	XLOC_007925		u	3.025	0.0125	-7.91886	8.98591e-15	1.46148e-13
lnc-765	1	Cufflinks	exon	178172762	178173007	-	XLOC_007984		u	0.001	0.34	8.40939	0.00183493	0.00458014
lnc-766	1	Cufflinks	exon	178172762	178173007	-	XLOC_007984		u	0.001	0.6525	9.34983	3.53119e-06	1.56149e-05
lnc-768	1	Cufflinks	exon	178175602	178175753	-	XLOC_007984		u	0.0275	1.2425	5.49767	9.6251e-07	4.72041e-06
lnc-769	1	Cufflinks	exon	178633009	178633201	-	XLOC_007988		u	1.07	0.175	-2.61218	0.0164905	0.032334
lnc-771	1	Cufflinks	exon	179884556	179885303	-	XLOC_008044		u	0.3475	0.001	-8.44087	0.000939194	0.00250516
lnc-772	1	Cufflinks	exon	179971171	179972002	-	XLOC_008068		u	0.2375	0.001	-7.89178	0.0113578	0.0233521
lnc-773	1	Cufflinks	exon	180240419	180240992	-	XLOC_008103		u	0.18	0.001	-7.49185	0.0137891	0.0276728
lnc-774	1	Cufflinks	exon	180543036	180543155	-	XLOC_008152		u	0.5875	0.0125	-5.55459	1.53977e-10	1.42045e-09
lnc-775	1	Cufflinks	exon	180715314	180715823	-	XLOC_008215		u	0.255	0.0075	-5.08746	0.00375722	0.00869171
lnc-776	1	Cufflinks	exon	180720446	180722208	-	XLOC_008217		u	0.445	0.0025	-7.47573	2.47613e-11	2.52812e-10
lnc-778	1	Cufflinks	exon	181216607	181216859	-	XLOC_008307	101104286	x	0.001	0.385	8.58871	0.0251434	0.0467326
lnc-779	1	Cufflinks	exon	181990290	181992971	-	XLOC_008331		u	1.335	0.0775	-4.1065	1.67538e-15	3.04219e-14
lnc-780	1	Cufflinks	exon	182028611	182030163	-	XLOC_008341		u	0.785	0.065	-3.59418	2.67589e-06	1.21128e-05
lnc-781	1	Cufflinks	exon	186587931	186588535	-	XLOC_008450		u	0.001	0.4375	8.77314	2.22989e-05	8.40016e-05
lnc-782	1	Cufflinks	exon	186591671	186593095	-	XLOC_008450		u	0.001	0.1375	7.10329	0.00641503	0.0140294
lnc-783	1	Cufflinks	exon	186591671	186593032	-	XLOC_008450		u	0.001	0.27	8.07682	1.75241e-05	6.73047e-05
lnc-785	1	Cufflinks	exon	188164508	188164703	-	XLOC_008481		u	0.001	1.4075	10.4589	1.89229e-06	8.80468e-06
lnc-786	1	Cufflinks	exon	188174888	188175341	-	XLOC_008481		u	0.01	0.605	5.91886	3.24367e-05	0.000117918
lnc-787	1	Cufflinks	exon	188174888	188177237	-	XLOC_008481		u	0.0925	0.475	2.3604	0.000371478	0.00108046
lnc-791	1	Cufflinks	exon	191286557	191288402	-	XLOC_008542		u	0.035	0.505	3.85086	0.000956171	0.00254618
lnc-792	1	Cufflinks	exon	191286557	191288851	-	XLOC_008542		u	0.001	0.755	9.56033	5.3648e-12	6.00766e-11
lnc-793	1	Cufflinks	exon	191286557	191287649	-	XLOC_008542		u	0.001	0.685	9.41996	0.000100093	0.000330607
lnc-794	1	Cufflinks	exon	191301968	191302811	-	XLOC_008544		u	0.155	2.8725	4.21197	3.54571e-10	3.09957e-09
lnc-795	1	Cufflinks	exon	191320284	191320652	-	XLOC_008545		u	0.3	0.001	-8.22882	0.0172063	0.0336181
lnc-797	1	Cufflinks	exon	191516459	191519779	-	XLOC_008555		u	0.0125	0.7975	5.99548	1.89746e-05	7.2372e-05
lnc-798	1	Cufflinks	exon	192587758	192588912	-	XLOC_008570	101103867	x	0.03	3.2825	6.77369	1.14009e-19	3.70014e-18
lnc-800	1	Cufflinks	exon	194426363	194426407	-	XLOC_008598		u	0.001	3.875	11.92	1.82502e-07	1.01081e-06
lnc-801	1	Cufflinks	exon	195450138	195451247	-	XLOC_008615		u	0.001	0.355	8.47168	0.00134064	0.00345829
lnc-802	1	Cufflinks	exon	197491255	197492834	-	XLOC_008638	106990876	j	0.0075	0.645	6.42626	4.2684e-09	3.10184e-08
lnc-803	1	Cufflinks	exon	197651658	197651944	-	XLOC_008641	105602706	j	0.1	0.6425	2.6837	0.00269322	0.00645086
lnc-805	1	Cufflinks	exon	201821213	201821860	-	XLOC_008769	101109765	x	0.37	0.015	-4.62449	0.00471435	0.0106651
lnc-806	1	Cufflinks	exon	202729277	202729794	-	XLOC_008780		u	0.0175	0.37	4.4021	0.00166738	0.0042088
lnc-810	1	Cufflinks	exon	204834600	204835373	-	XLOC_008807		u	0.001	0.54	9.07682	9.08715e-06	3.70643e-05
lnc-811	1	Cufflinks	exon	204991117	204991263	-	XLOC_008808		u	0.001	1.7925	10.8078	0.000338132	0.000993991
lnc-812	1	Cufflinks	exon	205807467	205809056	-	XLOC_008830		u	4.105	0.1275	-5.00881	2.93056e-21	1.1909e-19
lnc-813	1	Cufflinks	exon	206133268	206133372	-	XLOC_008833		u	0.015	0.505	5.07325	0.000323288	0.000956003
lnc-814	1	Cufflinks	exon	206133268	206133372	-	XLOC_008833		u	0.001	0.3675	8.5216	0.00153852	0.00390896
lnc-816	1	Cufflinks	exon	206440915	206440952	-	XLOC_008834	100620053	o	0.001	0.445	8.79766	0.000159651	0.000505783
lnc-819	1	Cufflinks	exon	207541738	207542679	-	XLOC_008852	106990880	j	0.135	0.005	-4.75489	0.00829314	0.0175984
lnc-820	1	Cufflinks	exon	208066111	208066402	-	XLOC_008874		u	0.001	0.5625	9.13571	0.00447319	0.0101676
lnc-824	1	Cufflinks	exon	214577677	214578520	-	XLOC_008926		u	0.001	0.7625	9.57459	1.34695e-07	7.62875e-07
lnc-825	1	Cufflinks	exon	215084462	215084642	-	XLOC_008931	101118840	x	0.03	0.5425	4.17659	0.00280743	0.00669759
lnc-826	1	Cufflinks	exon	216231066	216231300	-	XLOC_008941	105603494	j	0.001	0.665	9.37721	0.000152258	0.00048343
lnc-827	1	Cufflinks	exon	216284880	216285120	-	XLOC_008942	105603497	j	0.001	1.355	10.4041	4.25669e-06	1.85205e-05
lnc-829	1	Cufflinks	exon	217463916	217464172	-	XLOC_008960		u	0.001	0.2725	8.09011	0.0207369	0.0395207
lnc-830	1	Cufflinks	exon	217852677	217852850	-	XLOC_008962	101123083	x	0.001	0.5125	9.00141	0.000102136	0.000336738
lnc-832	1	Cufflinks	exon	220934653	220934899	-	XLOC_008970		u	0.001	0.5325	9.05664	0.00111374	0.00292025
lnc-833	1	Cufflinks	exon	223074740	223075086	-	XLOC_008971		u	0.001	0.42	8.71425	0.000468093	0.0013273
lnc-834	1	Cufflinks	exon	224666802	224667073	-	XLOC_008990		u	0.001	0.775	9.59805	0.00240848	0.00583708
lnc-837	1	Cufflinks	exon	228406092	228406691	-	XLOC_009092		u	0.195	1.055	2.4357	0.0166582	0.0326272
lnc-838	1	Cufflinks	exon	229870880	229871486	-	XLOC_009109	101112368	x	0.05	0.45	3.16993	0.0262357	0.0485051
lnc-839	1	Cufflinks	exon	230616779	230617793	-	XLOC_009130		u	0.37	0.065	-2.50901	0.0140687	0.0281237
lnc-842	1	Cufflinks	exon	230760950	230762080	-	XLOC_009165		u	0.91	0.001	-9.82972	2.10092e-08	1.35816e-07
lnc-843	1	Cufflinks	exon	230832278	230832498	-	XLOC_009179		u	1.8675	0.001	-10.8669	1.32473e-08	8.87587e-08
lnc-844	1	Cufflinks	exon	230905701	230907324	-	XLOC_009189		u	5.0775	0.005	-9.98797	3.82436e-09	2.81352e-08
lnc-845	1	Cufflinks	exon	230911053	230911998	-	XLOC_009190		u	5.2075	0.01	-9.02445	7.92858e-08	4.65938e-07
lnc-847	1	Cufflinks	exon	231319228	231319384	-	XLOC_009204		u	0.07	1.09	3.96083	0.000898234	0.00240575
lnc-848	1	Cufflinks	exon	231319228	231319384	-	XLOC_009204		u	0.1325	0.765	2.52947	0.00129217	0.00334287
lnc-849	1	Cufflinks	exon	231770375	231770443	-	XLOC_009211		u	0.001	0.445	8.79766	0.000114027	0.000372006
lnc-850	1	Cufflinks	exon	231855704	231856904	-	XLOC_009211		u	0.0175	0.635	5.18133	2.79047e-07	1.50204e-06
lnc-854	1	Cufflinks	exon	242797419	242797446	-	XLOC_009397	105604089	x	0.0425	0.5925	3.80128	0.0229299	0.0431101
lnc-856	1	Cufflinks	exon	242816857	242816955	-	XLOC_009397		u	0.001	1.0175	9.99081	1.94832e-07	1.07495e-06
lnc-862	1	Cufflinks	exon	243931855	243932012	-	XLOC_009418		u	0.001	1.3125	10.3581	1.24258e-06	5.98952e-06
lnc-865	1	Cufflinks	exon	245642907	245643073	-	XLOC_009458		u	0.015	55.6375	11.8569	3.09149e-39	1.58383e-36
lnc-868	1	Cufflinks	exon	247527797	247528601	-	XLOC_009478		u	0.0075	0.42	5.80735	7.41461e-06	3.08297e-05
lnc-870	1	Cufflinks	exon	252367106	252367471	-	XLOC_009533		u	0.4175	0.001	-8.70563	0.000629391	0.0017477
lnc-871	1	Cufflinks	exon	256439043	256439596	-	XLOC_009602		u	0.001	0.46	8.84549	1.09964e-05	4.39152e-05
lnc-872	1	Cufflinks	exon	256443053	256444364	-	XLOC_009602		u	0.001	1.6375	10.6773	6.10176e-13	7.82214e-12
lnc-873	1	Cufflinks	exon	259822943	259823075	-	XLOC_009636		u	0.001	0.445	8.79766	0.00782144	0.0167062
lnc-874	1	Cufflinks	exon	259838354	259842093	-	XLOC_009636		u	0.001	0.185	7.53138	0.00236768	0.00574458
lnc-876	1	Cufflinks	exon	261046748	261047074	-	XLOC_009662		u	0.001	2.0325	10.989	5.3026e-08	3.19068e-07
lnc-879	1	Cufflinks	exon	261785870	261786721	-	XLOC_009675		u	0.0275	0.7175	4.70548	1.26802e-05	5.00407e-05
lnc-880	1	Cufflinks	exon	262143123	262144007	-	XLOC_009692		u	3.435	0.2975	-3.52935	4.641e-05	0.000163817
lnc-882	1	Cufflinks	exon	262887561	262891332	-	XLOC_009725	101105469	x	0.0225	38.375	10.736	2.13159e-43	1.69876e-40
lnc-884	1	Cufflinks	exon	264385269	264385557	-	XLOC_009776		u	0.001	0.59	9.20457	0.00568946	0.012632
lnc-885	1	Cufflinks	exon	264385269	264385557	-	XLOC_009776		u	0.001	0.7275	9.5068	0.00172997	0.0043393
lnc-886	1	Cufflinks	exon	264385269	264385557	-	XLOC_009776		u	0.001	1.34	10.388	0.00106016	0.00279661
lnc-887	1	Cufflinks	exon	264402162	264403264	-	XLOC_009776		u	0.215	0.755	1.81214	0.0228145	0.0429155
lnc-888	1	Cufflinks	exon	264864073	264864260	-	XLOC_009790	106990890	x	0.9625	0.0325	-4.88827	7.80759e-05	0.000263653
lnc-889	1	Cufflinks	exon	265782544	265782960	-	XLOC_009799		u	0.0175	0.425	4.60204	0.00380795	0.00879064
lnc-891	1	Cufflinks	exon	266101254	266101865	-	XLOC_009802		u	0.055	1.0775	4.29211	1.57633e-05	6.10486e-05
lnc-893	1	Cufflinks	exon	266299344	266299623	-	XLOC_009823		u	0.001	0.5	8.96578	0.000617385	0.00171702
lnc-894	1	Cufflinks	exon	267295581	267296937	-	XLOC_009850		u	0.0175	1.065	5.92735	3.15179e-09	2.3487e-08
lnc-896	1	Cufflinks	exon	268872574	268874587	-	XLOC_009890		u	0.001	0.6675	9.38262	4.86378e-15	8.26669e-14
lnc-897	1	Cufflinks	exon	269336823	269339217	-	XLOC_009905		u	0.0175	1.425	6.34746	1.93293e-13	2.6687e-12
lnc-898	1	Cufflinks	exon	270036048	270036247	-	XLOC_009910		u	0.001	0.4125	8.68825	0.0221138	0.0417673
lnc-900	1	Cufflinks	exon	271048621	271050107	-	XLOC_009960	101113458	x	0.001	1.2275	10.2615	6.67679e-09	4.69273e-08
lnc-902	1	Cufflinks	exon	271611970	271612207	-	XLOC_009987		u	0.001	8.48	13.0498	4.08819e-07	2.14503e-06
lnc-903	1	Cufflinks	exon	273246493	273247001	-	XLOC_010000		u	0.001	0.2725	8.09011	0.00757124	0.016237
lnc-907	1	Cufflinks	exon	275203678	275208422	-	XLOC_010026	101115756	x	0.2425	7.6325	4.9761	4.83294e-08	2.92649e-07
lnc-908	1	Cufflinks	exon	275203678	275208422	-	XLOC_010026	101115756	x	0.001	2.5	11.2877	1.62435e-22	8.14728e-21
lnc-909	10	Cufflinks	exon	1821602	1821871	+	XLOC_010076		u	0.001	0.5625	9.13571	0.000238508	0.000725334
lnc-910	10	Cufflinks	exon	1969912	1970595	+	XLOC_010077	106991374	x	0.001	3.73	11.865	7.67712e-16	1.45288e-14
lnc-916	10	Cufflinks	exon	10651557	10651930	+	XLOC_010107		u	0.04	0.25	2.64386	0.0167325	0.0327594
lnc-917	10	Cufflinks	exon	10825170	10825527	+	XLOC_010109		u	0.001	0.4275	8.73978	0.0202879	0.0388662
lnc-918	10	Cufflinks	exon	10922500	10922807	+	XLOC_010113		u	0.001	0.5975	9.22279	3.28589e-05	0.000119302
lnc-919	10	Cufflinks	exon	13356230	13356335	+	XLOC_010176	101123642	x	0.001	0.17	7.40939	0.0215736	0.0408869
lnc-921	10	Cufflinks	exon	14102348	14105042	+	XLOC_010195	106991375	j	0.001	0.04	5.32193	0.0257329	0.0477046
lnc-922	10	Cufflinks	exon	14112367	14112649	+	XLOC_010195	106991375	j	0.001	10.2325	13.3209	7.30289e-17	1.56125e-15
lnc-923	10	Cufflinks	exon	14219182	14219381	+	XLOC_010196		u	0.001	2.16	11.0768	6.3648e-09	4.48664e-08
lnc-925	10	Cufflinks	exon	14722399	14723665	+	XLOC_010205		u	0.1525	1.91	3.64669	2.94218e-05	0.000108136
lnc-926	10	Cufflinks	exon	14860603	14861050	+	XLOC_010208	105613882	j	0.001	0.75	9.55075	0.000414337	0.00119064
lnc-927	10	Cufflinks	exon	14860603	14861050	+	XLOC_010208	105613882	j	0.0075	0.6075	6.33985	1.10475e-08	7.50008e-08
lnc-928	10	Cufflinks	exon	15562487	15562589	+	XLOC_010233		u	0.001	0.74	9.53138	8.59209e-08	5.01642e-07
lnc-929	10	Cufflinks	exon	16193572	16193702	+	XLOC_010284	101104074	x	0.001	0.665	9.37721	3.46973e-07	1.84687e-06
lnc-931	10	Cufflinks	exon	17935626	17935650	+	XLOC_010297		u	0.001	3.015	11.5579	3.7648e-12	4.27602e-11
lnc-934	10	Cufflinks	exon	18812421	18812471	+	XLOC_010316	105608010	j	0.001	0.1425	7.15482	0.00137339	0.00353449
lnc-936	10	Cufflinks	exon	18831331	18832376	+	XLOC_010316	105608010	j	0.001	0.0475	5.56986	0.00725493	0.01561
lnc-937	10	Cufflinks	exon	19748450	19748503	+	XLOC_010329		u	0.2725	0.0125	-4.44626	0.000595269	0.00166131
lnc-938	10	Cufflinks	exon	19830174	19830312	+	XLOC_010332	105608012	j	0.1575	0.001	-7.29921	0.0264862	0.0488925
lnc-941	10	Cufflinks	exon	19832589	19832649	+	XLOC_010332	105608012	j	0.2375	0.001	-7.89178	0.0104371	0.0216609
lnc-943	10	Cufflinks	exon	19875849	19875901	+	XLOC_010333		u	0.0825	2.2275	4.75489	4.51814e-08	2.75564e-07
lnc-947	10	Cufflinks	exon	20200787	20200841	+	XLOC_010347	105608016	j	0.001	0.605	9.24079	0.000798743	0.00217377
lnc-950	10	Cufflinks	exon	21915425	21915534	+	XLOC_010418	101107613	o	1.42	0.02	-6.14975	9.19459e-10	7.53263e-09
lnc-952	10	Cufflinks	exon	22161531	22161951	+	XLOC_010436		u	1.355	0.07	-4.27479	1.00226e-07	5.77639e-07
lnc-954	10	Cufflinks	exon	22669258	22669697	+	XLOC_010473		u	0.001	0.3825	8.57932	0.0122893	0.0249703
lnc-956	10	Cufflinks	exon	25424438	25424675	+	XLOC_010497		u	0.115	64.6225	9.13426	1.13427e-30	1.71275e-28
lnc-957	10	Cufflinks	exon	26207759	26208036	+	XLOC_010514	101107611	x	0.001	0.255	7.99435	0.00397185	0.0091308
lnc-960	10	Cufflinks	exon	27129959	27130150	+	XLOC_010516	105611533	j	0.2875	4.7475	4.04553	7.09482e-15	1.17458e-13
lnc-961	10	Cufflinks	exon	27687900	27688138	+	XLOC_010521		u	0.001	0.5975	9.22279	1.45933e-07	8.22883e-07
lnc-962	10	Cufflinks	exon	27687904	27688107	+	XLOC_010521		u	0.001	0.1825	7.51175	0.00186389	0.00464273
lnc-963	10	Cufflinks	exon	29224594	29224688	+	XLOC_010529		u	0.001	0.2375	7.89178	0.000257382	0.00077762
lnc-964	10	Cufflinks	exon	30252366	30252485	+	XLOC_010542		u	0.015	1.1	6.1964	1.2593e-07	7.17419e-07
lnc-965	10	Cufflinks	exon	30321631	30322549	+	XLOC_010543		u	0.0175	0.3575	4.35252	0.00395519	0.00909833
lnc-970	10	Cufflinks	exon	32762168	32763024	+	XLOC_010667		u	0.001	0.195	7.60733	0.0156856	0.0309505
lnc-971	10	Cufflinks	exon	33244773	33244995	+	XLOC_010678		u	0.001	0.175	7.45121	0.0140376	0.028085
lnc-976	10	Cufflinks	exon	34179952	34180398	+	XLOC_010705	105616172	j	0.195	0.895	2.19841	1.73537e-05	6.67041e-05
lnc-977	10	Cufflinks	exon	34179952	34180398	+	XLOC_010705	105616172	j	0.001	1.3625	10.412	1.69848e-24	1.1228e-22
lnc-978	10	Cufflinks	exon	34302250	34302533	+	XLOC_010724		u	0.001	0.1775	7.47168	0.000640522	0.0017762
lnc-979	10	Cufflinks	exon	34302279	34302432	+	XLOC_010724		u	0.001	0.16	7.32193	0.0244096	0.0455397
lnc-981	10	Cufflinks	exon	35209199	35210224	+	XLOC_010766		u	0.001	4.43	12.1131	9.34435e-21	3.56502e-19
lnc-983	10	Cufflinks	exon	35456432	35456676	+	XLOC_010773		u	0.001	0.2125	7.73132	0.000244208	0.000741096
lnc-984	10	Cufflinks	exon	35484619	35484655	+	XLOC_010774		u	0.001	6.4175	12.6478	4.31386e-22	1.97077e-20
lnc-985	10	Cufflinks	exon	35484619	35484655	+	XLOC_010774		u	0.001	1.6375	10.6773	3.1651e-05	0.000115237
lnc-986	10	Cufflinks	exon	35484630	35484655	+	XLOC_010774		u	0.001	20.8325	14.3465	1.30504e-23	7.48833e-22
lnc-987	10	Cufflinks	exon	35498303	35499841	+	XLOC_010776		u	0.001	0.3725	8.5411	9.57474e-08	5.54053e-07
lnc-988	10	Cufflinks	exon	36176364	36176602	+	XLOC_010794		u	0.001	0.8225	9.68387	2.40418e-07	1.30884e-06
lnc-991	10	Cufflinks	exon	44244650	44244696	+	XLOC_010834		u	0.001	0.2275	7.82972	0.0139625	0.0279737
lnc-993	10	Cufflinks	exon	51785556	51785700	+	XLOC_010853	105607744	j	0.001	0.7625	9.57459	0.000396701	0.0011457
lnc-997	10	Cufflinks	exon	52437066	52437755	+	XLOC_010859		u	0.001	1.03	10.0084	4.56802e-08	2.7778e-07
lnc-998	10	Cufflinks	exon	52437066	52437755	+	XLOC_010859		u	0.0775	1.8225	4.55558	5.22528e-07	2.69628e-06
lnc-1000	10	Cufflinks	exon	52566043	52566440	+	XLOC_010865		u	0.055	0.985	4.16262	0.000280861	0.000840767
lnc-1002	10	Cufflinks	exon	53031153	53031262	+	XLOC_010871		u	0.0225	0.355	3.97982	0.012876	0.026048
lnc-1003	10	Cufflinks	exon	54229271	54229948	+	XLOC_010895		u	0.03	0.3475	3.53398	0.0106139	0.0219928
lnc-1004	10	Cufflinks	exon	54445711	54445901	+	XLOC_010896		u	0.001	1.535	10.584	0.000177868	0.000557343
lnc-1006	10	Cufflinks	exon	55173260	55173826	+	XLOC_010904	105607735	j	0.001	0.5925	9.21067	4.39308e-14	6.5508e-13
lnc-1010	10	Cufflinks	exon	63597345	63598657	+	XLOC_010934		u	0.001	4.4525	12.1204	1.54809e-23	8.77758e-22
lnc-1012	10	Cufflinks	exon	65314648	65314716	+	XLOC_010942		u	0.001	0.2475	7.95128	0.0221564	0.0418201
lnc-1013	10	Cufflinks	exon	66139021	66139055	+	XLOC_010946		u	4.245	0.495	-3.10026	2.09598e-07	1.15067e-06
lnc-1014	10	Cufflinks	exon	66140119	66140837	+	XLOC_010946		u	1.635	0.06	-4.76818	1.71033e-06	8.02049e-06
lnc-1015	10	Cufflinks	exon	66140119	66144298	+	XLOC_010946		u	0.8475	0.095	-3.15721	4.942e-07	2.56024e-06
lnc-1018	10	Cufflinks	exon	70064540	70064573	+	XLOC_010984	101106534	x	0.001	0.375	8.55075	0.00933205	0.0195914
lnc-1019	10	Cufflinks	exon	75584059	75584395	+	XLOC_011047		u	0.001	1.8175	10.8277	4.33531e-08	2.65542e-07
lnc-1020	10	Cufflinks	exon	75584202	75584395	+	XLOC_011047		u	0.02	1.9175	6.58308	3.86361e-08	2.38381e-07
lnc-1023	10	Cufflinks	exon	75930566	75933155	+	XLOC_011073		u	0.97	0.1925	-2.33313	1.34485e-06	6.44351e-06
lnc-1027	10	Cufflinks	exon	77403614	77404142	+	XLOC_011163	101113249	x	0.2975	2.2125	2.89472	6.7014e-06	2.80922e-05
lnc-1028	10	Cufflinks	exon	77690633	77692370	+	XLOC_011166		u	0.001	1.5725	10.6188	1.06002e-12	1.312e-11
lnc-1029	10	Cufflinks	exon	78007158	78007748	+	XLOC_011168		u	0.0325	0.6775	4.38171	0.000267513	0.000805346
lnc-1030	10	Cufflinks	exon	79363414	79363482	+	XLOC_011181		u	0.001	0.5275	9.04303	0.00135259	0.00348471
lnc-1034	10	Cufflinks	exon	80937346	80937601	+	XLOC_011190		u	0.001	2.5625	11.3233	5.0373e-12	5.64974e-11
lnc-1035	10	Cufflinks	exon	80937370	80937532	+	XLOC_011190		u	0.001	0.955	9.89936	8.9773e-05	0.000299417
lnc-1036	10	Cufflinks	exon	81193607	81193620	+	XLOC_011194		u	0.001	1.9075	10.8975	1.37743e-12	1.68164e-11
lnc-1038	10	Cufflinks	exon	81486391	81487038	+	XLOC_011197		u	0.001	0.69	9.43045	2.62313e-07	1.41782e-06
lnc-1041	10	Cufflinks	exon	81679418	81679939	+	XLOC_011216		u	0.365	0.015	-4.60486	0.0218112	0.0412609
lnc-1044	10	Cufflinks	exon	82118764	82119160	+	XLOC_011233	101114789	x	0.035	11.32	8.3373	2.04346e-21	8.54617e-20
lnc-1045	10	Cufflinks	exon	83140023	83140192	+	XLOC_011244		u	0.045	1.36	4.91754	0.000167186	0.000527095
lnc-1049	10	Cufflinks	exon	83686329	83686404	+	XLOC_011251	105607413	x	0.025	0.8325	5.05745	2.62734e-07	1.41956e-06
lnc-1051	10	Cufflinks	exon	84013984	84015510	+	XLOC_011262		u	0.1125	0.5125	2.18763	0.00428459	0.00978545
lnc-1052	10	Cufflinks	exon	84119669	84119749	+	XLOC_011266		u	0.001	0.36	8.49185	0.0151218	0.0299823
lnc-1053	10	Cufflinks	exon	84137761	84139094	+	XLOC_011271		u	0.001	2.655	11.3745	1.49603e-20	5.5887e-19
lnc-1054	10	Cufflinks	exon	84447316	84448934	+	XLOC_011273	101116740	x	0.001	14.9525	13.8681	1.12069e-34	2.67938e-32
lnc-1056	10	Cufflinks	exon	84544389	84544990	+	XLOC_011282		u	1.08	0.09	-3.58496	3.49116e-06	1.54522e-05
lnc-1058	10	Cufflinks	exon	84670392	84671148	+	XLOC_011303	105607406	j	0.001	0.62	9.27612	2.54232e-08	1.62303e-07
lnc-1060	10	Cufflinks	exon	85160614	85161748	+	XLOC_011329		u	0.0075	0.3325	5.47032	0.0131744	0.0265917
lnc-1061	10	Cufflinks	exon	85160614	85161748	+	XLOC_011329		u	0.0025	1.38	9.10852	2.21008e-08	1.4236e-07
lnc-1062	10	Cufflinks	exon	85365943	85367538	+	XLOC_011341		u	0.195	3.6225	4.21544	2.19599e-13	3.003e-12
lnc-1063	10	Cufflinks	exon	85500906	85502174	+	XLOC_011348		u	0.635	2.3375	1.88014	0.000166373	0.000524646
lnc-1064	10	Cufflinks	exon	85548036	85548486	+	XLOC_011352		u	0.001	0.3825	8.57932	4.01497e-05	0.000143485
lnc-1067	10	Cufflinks	exon	1818909	1820099	-	XLOC_011441		u	0.3275	3.6625	3.48326	5.15055e-08	3.10179e-07
lnc-1068	10	Cufflinks	exon	2244338	2244514	-	XLOC_011445		u	0.001	0.525	9.03617	0.00100754	0.00266909
lnc-1070	10	Cufflinks	exon	2350530	2350706	-	XLOC_011450		u	0.001	0.41	8.67948	0.000488266	0.00138068
lnc-1072	10	Cufflinks	exon	2367209	2367416	-	XLOC_011450		u	0.001	0.96	9.90689	0.0064147	0.0140294
lnc-1073	10	Cufflinks	exon	2367209	2367416	-	XLOC_011450		u	0.001	0.41	8.67948	0.00346273	0.00808477
lnc-1074	10	Cufflinks	exon	3010045	3010317	-	XLOC_011453	105612615	j	0.001	2.6475	11.3704	2.84847e-10	2.52542e-09
lnc-1075	10	Cufflinks	exon	4234713	4235049	-	XLOC_011459		u	0.001	0.4575	8.83763	0.0148075	0.0294324
lnc-1076	10	Cufflinks	exon	10320927	10321559	-	XLOC_011494		u	0.001	1.7675	10.7875	1.68557e-10	1.54403e-09
lnc-1079	10	Cufflinks	exon	10633235	10633495	-	XLOC_011507		u	0.0225	0.325	3.85244	0.00488501	0.0110147
lnc-1080	10	Cufflinks	exon	10779687	10779917	-	XLOC_011516		u	0.001	19.225	14.2307	3.61484e-23	2.00212e-21
lnc-1082	10	Cufflinks	exon	11096213	11097531	-	XLOC_011530		u	0.405	0.0075	-5.75489	0.00367917	0.00852904
lnc-1084	10	Cufflinks	exon	11308915	11309592	-	XLOC_011544		u	0.0175	4.38	7.96743	1.98037e-20	7.26559e-19
lnc-1092	10	Cufflinks	exon	14779417	14779676	-	XLOC_011658		u	0.001	10.1775	13.3131	8.64057e-19	2.41146e-17
lnc-1096	10	Cufflinks	exon	14912493	14913669	-	XLOC_011665		u	0.001	0.1975	7.62571	0.00541263	0.0120828
lnc-1097	10	Cufflinks	exon	14912493	14913669	-	XLOC_011665		u	0.3	0.0175	-4.09954	0.00116674	0.00304528
lnc-1098	10	Cufflinks	exon	14912493	14913669	-	XLOC_011665		u	0.001	0.13	7.02237	0.00991543	0.020698
lnc-1099	10	Cufflinks	exon	14914622	14915037	-	XLOC_011665		u	0.001	0.32	8.32193	0.00790641	0.0168676
lnc-1100	10	Cufflinks	exon	15024975	15025162	-	XLOC_011670		u	0.001	2.845	11.4742	1.89885e-08	1.24152e-07
lnc-1101	10	Cufflinks	exon	15130916	15131043	-	XLOC_011674		u	1.79	0.0575	-4.96025	0.000335694	0.000988409
lnc-1103	10	Cufflinks	exon	17551513	17551605	-	XLOC_011710		u	0.001	0.64	9.32193	0.00115555	0.00302056
lnc-1104	10	Cufflinks	exon	17586886	17586918	-	XLOC_011710		u	0.001	1.6475	10.6861	8.38789e-06	3.44177e-05
lnc-1106	10	Cufflinks	exon	18088172	18088501	-	XLOC_011715		u	0.001	1.285	10.3276	0.00126709	0.00328508
lnc-1107	10	Cufflinks	exon	18423984	18424269	-	XLOC_011736		u	0.001	1.1775	10.2015	2.60604e-06	1.1834e-05
lnc-1108	10	Cufflinks	exon	18423984	18424269	-	XLOC_011736		u	0.001	0.905	9.82177	6.49522e-05	0.000222372
lnc-1109	10	Cufflinks	exon	18806675	18807023	-	XLOC_011741	105608010	x	0.001	0.5025	8.97298	0.00320326	0.00754034
lnc-1114	10	Cufflinks	exon	19725743	19725801	-	XLOC_011767	105608011	j	0.36	0.075	-2.26303	2.47075e-05	9.22511e-05
lnc-1116	10	Cufflinks	exon	20725468	20725909	-	XLOC_011777	101105832	x	0.025	3.9025	7.28633	1.08202e-09	8.74946e-09
lnc-1117	10	Cufflinks	exon	21557330	21557856	-	XLOC_011795		u	0.84	0.0275	-4.93289	4.73279e-07	2.45807e-06
lnc-1118	10	Cufflinks	exon	21570645	21571207	-	XLOC_011798		u	3.145	0.145	-4.43894	1.41443e-12	1.72095e-11
lnc-1121	10	Cufflinks	exon	24140844	24141583	-	XLOC_011879		u	0.3925	0.0075	-5.70966	6.34982e-05	0.000218385
lnc-1122	10	Cufflinks	exon	24932362	24932695	-	XLOC_011898	105612442	j	0.0825	1.73	4.39023	0.00029631	0.00088296
lnc-1123	10	Cufflinks	exon	24998829	25000463	-	XLOC_011899		u	1.1125	0.19	-2.54973	6.6875e-06	2.80421e-05
lnc-1124	10	Cufflinks	exon	27214109	27214618	-	XLOC_011918		u	0.001	0.4475	8.80574	0.00100679	0.00266786
lnc-1125	10	Cufflinks	exon	27268139	27268437	-	XLOC_011919	101109981	x	0.001	1.29	10.3332	6.55821e-07	3.31259e-06
lnc-1126	10	Cufflinks	exon	27319804	27320053	-	XLOC_011919	101109981	x	0.001	1.0125	9.98371	0.00319498	0.00752577
lnc-1127	10	Cufflinks	exon	29289239	29289415	-	XLOC_011969	106991357	j	0.0525	1.455	4.79256	1.85336e-05	7.08405e-05
lnc-1128	10	Cufflinks	exon	29765455	29765606	-	XLOC_011974		u	0.001	0.14	7.12928	0.0240053	0.0448731
lnc-1131	10	Cufflinks	exon	29766389	29766898	-	XLOC_011974		u	0.001	0.21	7.71425	0.00361074	0.00838259
lnc-1136	10	Cufflinks	exon	30605061	30605992	-	XLOC_012011		u	0.255	0.001	-7.99435	0.0260446	0.0482077
lnc-1137	10	Cufflinks	exon	30605061	30605992	-	XLOC_012011		u	0.6125	0.1225	-2.32193	0.0265372	0.0489742
lnc-1138	10	Cufflinks	exon	30776917	30777670	-	XLOC_012015		u	0.001	1.655	10.6926	1.28365e-11	1.3711e-10
lnc-1139	10	Cufflinks	exon	30776917	30777670	-	XLOC_012015		u	0.001	0.2225	7.79766	0.00317356	0.00748025
lnc-1140	10	Cufflinks	exon	30889518	30889571	-	XLOC_012017		u	0.001	0.1775	7.47168	0.026969	0.0496624
lnc-1142	10	Cufflinks	exon	33413391	33415272	-	XLOC_012061		u	0.001	36.6575	15.1618	4.9323e-48	8.84423e-45
lnc-1143	10	Cufflinks	exon	35201985	35202180	-	XLOC_012081		u	0.001	0.665	9.37721	0.00525449	0.0117609
lnc-1148	10	Cufflinks	exon	38670446	38670557	-	XLOC_012153		u	0.001	0.4525	8.82177	0.0052322	0.0117202
lnc-1149	10	Cufflinks	exon	41160108	41160351	-	XLOC_012157		u	0.001	1.42	10.4717	0.000139532	0.000446187
lnc-1151	10	Cufflinks	exon	50999322	51001122	-	XLOC_012210		u	0.935	0.0975	-3.26149	1.52846e-06	7.24578e-06
lnc-1153	10	Cufflinks	exon	52313482	52313535	-	XLOC_012216	105607741	j	0.001	0.3325	8.37721	1.72375e-06	8.07548e-06
lnc-1155	10	Cufflinks	exon	52525510	52525782	-	XLOC_012221		u	0.3175	1.1375	1.84104	0.0158336	0.0312082
lnc-1159	10	Cufflinks	exon	54838363	54840327	-	XLOC_012255	106991385	j	0.001	0.7975	9.63934	3.79969e-07	2.00539e-06
lnc-1161	10	Cufflinks	exon	54838363	54840327	-	XLOC_012255	106991385	j	0.0175	0.23	3.71621	0.00046354	0.00131699
lnc-1163	10	Cufflinks	exon	55552306	55552767	-	XLOC_012265		u	0.001	0.455	8.82972	0.000596197	0.00166358
lnc-1164	10	Cufflinks	exon	55778112	55778188	-	XLOC_012267		u	9.4475	1.4725	-2.68166	4.42701e-09	3.20735e-08
lnc-1165	10	Cufflinks	exon	56638882	56638912	-	XLOC_012269		u	0.25	0.001	-7.96578	0.00803375	0.0171069
lnc-1166	10	Cufflinks	exon	57973122	57973311	-	XLOC_012273		u	0.001	0.6075	9.24674	0.000491317	0.00138848
lnc-1167	10	Cufflinks	exon	63580750	63581936	-	XLOC_012331		u	0.001	0.305	8.25267	6.09724e-05	0.000210505
lnc-1168	10	Cufflinks	exon	63629989	63630157	-	XLOC_012332		u	0.001	5.5825	12.4467	4.32396e-09	3.13744e-08
lnc-1169	10	Cufflinks	exon	63664406	63665071	-	XLOC_012332		u	0.001	5.2625	12.3615	1.52672e-06	7.23995e-06
lnc-1171	10	Cufflinks	exon	65334028	65334330	-	XLOC_012355		u	0.001	1.3225	10.3691	0.000830687	0.00224919
lnc-1172	10	Cufflinks	exon	65334028	65334327	-	XLOC_012355		u	0.001	1.9325	10.9163	9.96083e-06	4.02388e-05
lnc-1173	10	Cufflinks	exon	65334028	65334327	-	XLOC_012355		u	0.001	2.6875	11.392	6.34597e-05	0.000218357
lnc-1174	10	Cufflinks	exon	65467865	65469400	-	XLOC_012356		u	0.001	0.4125	8.68825	4.95378e-06	2.12673e-05
lnc-1176	10	Cufflinks	exon	65718662	65718835	-	XLOC_012358		u	0.001	0.54	9.07682	0.00340115	0.00795654
lnc-1180	10	Cufflinks	exon	67761718	67761758	-	XLOC_012378	101106341	x	0.001	0.1525	7.25267	0.00658731	0.0143631
lnc-1183	10	Cufflinks	exon	70850486	70851303	-	XLOC_012412		u	0.0125	2.595	7.69766	1.91325e-06	8.89358e-06
lnc-1185	10	Cufflinks	exon	71621707	71621737	-	XLOC_012419		u	0.001	0.77	9.58871	0.00138175	0.00355027
lnc-1186	10	Cufflinks	exon	73335758	73338358	-	XLOC_012429	106991391	j	0.015	0.28	4.22239	0.000394799	0.00114084
lnc-1187	10	Cufflinks	exon	73447764	73448781	-	XLOC_012436		u	0.715	0.0275	-4.70044	1.32179e-05	5.19338e-05
lnc-1200	10	Cufflinks	exon	75669943	75670504	-	XLOC_012516		u	0.001	0.43	8.74819	0.00101088	0.00267745
lnc-1201	10	Cufflinks	exon	75905363	75905704	-	XLOC_012517	101111978	x	0.001	4.95	12.2732	2.16923e-18	5.77322e-17
lnc-1204	10	Cufflinks	exon	76454429	76454576	-	XLOC_012530		u	0.24	0.0275	-3.12553	0.00595642	0.0131474
lnc-1205	10	Cufflinks	exon	76454429	76454576	-	XLOC_012530		u	0.375	1.5825	2.07724	0.0235414	0.0441325
lnc-1206	10	Cufflinks	exon	76482275	76485212	-	XLOC_012530		u	0.001	0.07	6.12928	0.00267472	0.00641192
lnc-1207	10	Cufflinks	exon	76482275	76485212	-	XLOC_012530		u	0.76	0.035	-4.44057	1.01695e-05	4.10124e-05
lnc-1208	10	Cufflinks	exon	77167338	77168508	-	XLOC_012553		u	0.365	0.001	-8.51175	0.000344722	0.00101146
lnc-1209	10	Cufflinks	exon	77724997	77727161	-	XLOC_012613		u	0.9625	0.001	-9.91064	4.19456e-16	8.16245e-15
lnc-1210	10	Cufflinks	exon	77748561	77750348	-	XLOC_012624		u	0.53	0.001	-9.04985	1.51702e-12	1.83642e-11
lnc-1211	10	Cufflinks	exon	77778508	77778967	-	XLOC_012637		u	1.3075	0.0175	-6.22331	5.3991e-09	3.86092e-08
lnc-1212	10	Cufflinks	exon	77839266	77846190	-	XLOC_012657		u	1.82	0.02	-6.50779	3.75319e-25	2.74692e-23
lnc-1213	10	Cufflinks	exon	77928639	77932994	-	XLOC_012676		u	2.0575	0.0175	-6.87739	2.19695e-21	9.10844e-20
lnc-1214	10	Cufflinks	exon	77962046	77964498	-	XLOC_012686		u	3.37	0.0375	-6.48971	7.31043e-24	4.35138e-22
lnc-1215	10	Cufflinks	exon	78135171	78137060	-	XLOC_012705		u	0.78	0.0975	-3	7.15175e-07	3.58462e-06
lnc-1217	10	Cufflinks	exon	80612053	80612781	-	XLOC_012737		u	0.4775	0.001	-8.89936	3.96909e-05	0.000142128
lnc-1218	10	Cufflinks	exon	81178346	81178736	-	XLOC_012748		u	0.001	0.68	9.40939	0.000565209	0.00158335
lnc-1219	10	Cufflinks	exon	81259065	81259532	-	XLOC_012754		u	0.05	0.735	3.87774	0.0171894	0.0335943
lnc-1221	10	Cufflinks	exon	82057740	82058479	-	XLOC_012767		u	0.0175	0.325	4.21501	0.0140106	0.0280388
lnc-1223	10	Cufflinks	exon	83110422	83112139	-	XLOC_012784		u	0.035	1.065	4.92735	1.09394e-08	7.43721e-08
lnc-1226	10	Cufflinks	exon	83673434	83673756	-	XLOC_012787		u	0.001	0.6175	9.2703	0.000974977	0.00259145
lnc-1227	10	Cufflinks	exon	83673434	83673756	-	XLOC_012787		u	0.0225	0.64	4.83007	0.00137516	0.00353777
lnc-1228	10	Cufflinks	exon	83755617	83755682	-	XLOC_012794		u	0.001	0.2775	8.11634	0.00134782	0.00347368
lnc-1231	10	Cufflinks	exon	83920396	83922947	-	XLOC_012800		u	25.73	3.77	-2.77082	1.15994e-10	1.08967e-09
lnc-1233	10	Cufflinks	exon	84581616	84582321	-	XLOC_012829		u	0.001	0.1275	6.99435	0.00140709	0.00360893
lnc-1234	10	Cufflinks	exon	84653113	84653328	-	XLOC_012841		u	0.001	0.855	9.73978	0.000224345	0.00068751
lnc-1235	10	Cufflinks	exon	84709882	84710471	-	XLOC_012845		u	0.28	0.025	-3.48543	0.00812737	0.0172901
lnc-1236	10	Cufflinks	exon	84758613	84761013	-	XLOC_012847	101116845	x	0.63	5.6375	3.16163	8.72592e-09	6.05287e-08
lnc-1237	10	Cufflinks	exon	84831143	84831789	-	XLOC_012849		u	0.3625	1.69	2.22097	0.000687089	0.00189289
lnc-1240	10	Cufflinks	exon	85056159	85057244	-	XLOC_012878		u	0.001	0.2675	8.0634	0.000230967	0.000705327
lnc-1241	10	Cufflinks	exon	85202591	85202842	-	XLOC_012880		u	0.001	1.82	10.8297	2.51083e-06	1.14233e-05
lnc-1244	10	Cufflinks	exon	85451194	85451708	-	XLOC_012908	106991373	x	0.0425	0.7125	4.06736	0.00195838	0.00485067
lnc-1245	10	Cufflinks	exon	85495804	85497453	-	XLOC_012913		u	0.66	0.2325	-1.50524	0.00329877	0.00774355
lnc-1247	10	Cufflinks	exon	85557935	85558266	-	XLOC_012917		u	0.09	2.56	4.83007	3.01147e-05	0.000110456
lnc-1248	10	Cufflinks	exon	85557935	85558266	-	XLOC_012917		u	0.08	1.3875	4.11634	0.000138153	0.00044241
lnc-1251	10	Cufflinks	exon	85967833	85969351	-	XLOC_012944		u	0.0325	0.98	4.91427	3.59671e-08	2.23741e-07
lnc-1252	10	Cufflinks	exon	86157223	86158143	-	XLOC_012968		u	0.0125	2.0175	7.3345	2.60435e-12	3.03488e-11
lnc-1253	10	Cufflinks	exon	86355002	86357738	-	XLOC_012977		u	0.5425	1.2625	1.21859	0.01795	0.0349544
lnc-1256	11	Cufflinks	exon	4700219	4700267	+	XLOC_013018		u	0.001	0.3425	8.41996	3.02399e-06	1.3539e-05
lnc-1257	11	Cufflinks	exon	5242858	5243663	+	XLOC_013027	105616280	x	6.6	1.3275	-2.31375	0.00111468	0.00292216
lnc-1258	11	Cufflinks	exon	5242973	5243626	+	XLOC_013027	105616280	x	6.4625	0.645	-3.32472	0.015854	0.0312398
lnc-1259	11	Cufflinks	exon	5804718	5804768	+	XLOC_013037	106990526	j	2.1975	0.001	-11.1016	7.86069e-20	2.65322e-18
lnc-1263	11	Cufflinks	exon	8097747	8097939	+	XLOC_013080		u	0.001	1.57	10.6165	8.53029e-07	4.22684e-06
lnc-1264	11	Cufflinks	exon	8100173	8100340	+	XLOC_013081		u	0.02	0.7075	5.14466	7.46562e-06	3.10238e-05
lnc-1265	11	Cufflinks	exon	8100175	8100917	+	XLOC_013081		u	0.001	2.36	11.2046	1.31375e-19	4.20665e-18
lnc-1266	11	Cufflinks	exon	8245218	8245288	+	XLOC_013086		u	0.001	0.2425	7.92184	0.00291645	0.00693689
lnc-1267	11	Cufflinks	exon	8246139	8247086	+	XLOC_013086		u	0.001	0.3325	8.37721	1.02971e-07	5.92746e-07
lnc-1268	11	Cufflinks	exon	8390619	8392152	+	XLOC_013098		u	0.001	0.63	9.29921	1.97458e-09	1.5245e-08
lnc-1278	11	Cufflinks	exon	17304238	17304493	+	XLOC_013339	101121105	x	0.0625	19.2075	8.2636	1.94521e-32	3.40292e-30
lnc-1279	11	Cufflinks	exon	17963150	17963174	+	XLOC_013366	105606871	j	0.0325	0.595	4.19438	0.0048606	0.0109683
lnc-1282	11	Cufflinks	exon	18555613	18555715	+	XLOC_013400		u	0.001	0.215	7.74819	0.0165583	0.0324493
lnc-1283	11	Cufflinks	exon	19678911	19679664	+	XLOC_013422		u	0.075	3.8775	5.69209	3.87871e-10	3.37622e-09
lnc-1285	11	Cufflinks	exon	19965752	19965885	+	XLOC_013433		u	0.0175	0.46	4.71621	0.0010191	0.00269672
lnc-1287	11	Cufflinks	exon	20881650	20882426	+	XLOC_013456	443491	x	0.5425	0.2425	-1.16164	0.0235134	0.0440972
lnc-1288	11	Cufflinks	exon	21021783	21022316	+	XLOC_013457		u	0.001	0.4875	8.92926	0.000202693	0.000627726
lnc-1293	11	Cufflinks	exon	22315007	22315587	+	XLOC_013523		u	0.2875	0.001	-8.16742	0.0018722	0.00465697
lnc-1294	11	Cufflinks	exon	24673886	24674415	+	XLOC_013580	105610740	j	0.001	23.505	14.5207	3.51952e-30	4.99877e-28
lnc-1295	11	Cufflinks	exon	24720568	24720654	+	XLOC_013581	101103655	x	0.0125	0.3325	4.73335	2.32971e-05	8.74633e-05
lnc-1296	11	Cufflinks	exon	24794686	24794875	+	XLOC_013586		u	0.001	0.5575	9.12283	5.5776e-09	3.97667e-08
lnc-1297	11	Cufflinks	exon	24794686	24794875	+	XLOC_013586		u	0.001	0.74	9.53138	0.000100822	0.000332807
lnc-1298	11	Cufflinks	exon	25048221	25048305	+	XLOC_013591		u	0.001	2.8075	11.4551	7.52235e-10	6.24468e-09
lnc-1299	11	Cufflinks	exon	25048223	25048305	+	XLOC_013591		u	0.001	1.06	10.0498	1.60822e-05	6.21829e-05
lnc-1300	11	Cufflinks	exon	26085163	26085233	+	XLOC_013615	101115556	x	0.001	0.53	9.04985	9.85131e-07	4.82475e-06
lnc-1301	11	Cufflinks	exon	26137302	26137449	+	XLOC_013620		u	1.225	0.07	-4.12928	0.000128181	0.000413482
lnc-1309	11	Cufflinks	exon	31001700	31002430	+	XLOC_013822		u	0.2775	0.001	-8.11634	0.000337959	0.000993991
lnc-1310	11	Cufflinks	exon	32184511	32184767	+	XLOC_013827		u	0.0075	0.825	6.78136	5.71778e-09	4.06853e-08
lnc-1311	11	Cufflinks	exon	32184521	32184767	+	XLOC_013827		u	0.001	1.0275	10.0049	5.27297e-07	2.71698e-06
lnc-1313	11	Cufflinks	exon	33803862	33805168	+	XLOC_013888		u	1.0725	0.01	-6.74483	9.40505e-13	1.17216e-11
lnc-1314	11	Cufflinks	exon	33947312	33947625	+	XLOC_013902	101111380	x	0.0225	0.6775	4.91222	2.02547e-06	9.35458e-06
lnc-1315	11	Cufflinks	exon	33947375	33947625	+	XLOC_013902	101111380	x	0.0175	0.5625	5.00643	0.000511872	0.00144235
lnc-1316	11	Cufflinks	exon	34056861	34069694	+	XLOC_013906		u	2.9025	0.735	-1.98148	8.71141e-07	4.30469e-06
lnc-1321	11	Cufflinks	exon	35972748	35974636	+	XLOC_013986	101108143	x	0.2925	56.0225	7.58143	4.60191e-31	7.17547e-29
lnc-1322	11	Cufflinks	exon	35985397	35985643	+	XLOC_013986		u	0.001	0.9675	9.91812	3.35522e-05	0.000121665
lnc-1323	11	Cufflinks	exon	35985412	35985944	+	XLOC_013986		u	0.06	0.59	3.29768	0.00686902	0.0148852
lnc-1326	11	Cufflinks	exon	36811706	36811740	+	XLOC_014037		u	0.001	0.96	9.90689	5.74347e-05	0.000199685
lnc-1327	11	Cufflinks	exon	36945832	36946297	+	XLOC_014043		u	0.001	0.155	7.27612	0.0190222	0.0367011
lnc-1328	11	Cufflinks	exon	37269126	37269363	+	XLOC_014060		u	0.06	0.35	2.54432	0.00601654	0.0132658
lnc-1329	11	Cufflinks	exon	37372144	37372355	+	XLOC_014073		u	0.001	0.4125	8.68825	0.000398472	0.00114988
lnc-1331	11	Cufflinks	exon	37549336	37549518	+	XLOC_014096		u	0.001	0.45	8.81378	0.00353645	0.00822877
lnc-1332	11	Cufflinks	exon	38032737	38033084	+	XLOC_014112	101117430	x	0.2	0.001	-7.64386	0.00444482	0.0101128
lnc-1334	11	Cufflinks	exon	38584856	38589375	+	XLOC_014131	105616365	j	1.435	0.165	-3.12051	1.53963e-12	1.8591e-11
lnc-1335	11	Cufflinks	exon	38731962	38733306	+	XLOC_014133		u	0.0275	0.25	3.18442	0.0151099	0.0299671
lnc-1336	11	Cufflinks	exon	39027729	39027841	+	XLOC_014142	105610169	j	3.0925	0.1575	-4.29535	2.43158e-09	1.84166e-08
lnc-1337	11	Cufflinks	exon	39111987	39112178	+	XLOC_014143	101122707	x	0.001	4.03	11.9766	4.20735e-13	5.53202e-12
lnc-1338	11	Cufflinks	exon	39452526	39452659	+	XLOC_014154		u	2.34	0.4525	-2.37052	4.31154e-09	3.13001e-08
lnc-1339	11	Cufflinks	exon	39476670	39479147	+	XLOC_014158		u	0.075	0.9725	3.69674	8.67122e-10	7.12013e-09
lnc-1341	11	Cufflinks	exon	40180301	40180329	+	XLOC_014220		u	0.001	0.3225	8.33316	2.37654e-11	2.43336e-10
lnc-1342	11	Cufflinks	exon	40338641	40339096	+	XLOC_014227		u	0.21	0.001	-7.71425	0.000387452	0.00112192
lnc-1343	11	Cufflinks	exon	41506278	41506320	+	XLOC_014254	654404	x	0.001	2.4675	11.2688	6.46852e-12	7.17086e-11
lnc-1344	11	Cufflinks	exon	42883625	42883697	+	XLOC_014332		u	0.001	0.595	9.21675	1.64617e-05	6.35135e-05
lnc-1347	11	Cufflinks	exon	44279577	44279739	+	XLOC_014386	101118799	x	0.0075	36.895	12.2642	5.05756e-33	9.42216e-31
lnc-1348	11	Cufflinks	exon	44279595	44279739	+	XLOC_014386	101118799	x	0.02	8.2725	8.69218	1.29916e-25	1.00196e-23
lnc-1349	11	Cufflinks	exon	45100367	45100872	+	XLOC_014395		u	0.001	1.0025	9.96939	9.30975e-05	0.00030957
lnc-1353	11	Cufflinks	exon	46652226	46652246	+	XLOC_014434		u	0.001	0.285	8.15482	0.00609318	0.0134162
lnc-1354	11	Cufflinks	exon	47146866	47147041	+	XLOC_014437		u	0.001	0.5875	9.19845	9.10635e-09	6.28334e-08
lnc-1361	11	Cufflinks	exon	48310596	48310697	+	XLOC_014472		u	0.001	0.43	8.74819	0.00396781	0.00912443
lnc-1363	11	Cufflinks	exon	49411665	49412469	+	XLOC_014503	105612390	o	3.325	0.255	-3.70479	8.04259e-14	1.1689e-12
lnc-1365	11	Cufflinks	exon	49605513	49606150	+	XLOC_014521	101106024	o	0.1075	11.3075	6.7168	5.85382e-15	9.78707e-14
lnc-1366	11	Cufflinks	exon	49605517	49606019	+	XLOC_014521	101106024	o	0.04	1.8775	5.55267	4.4621e-08	2.72378e-07
lnc-1367	11	Cufflinks	exon	49713308	49713343	+	XLOC_014528		u	1.6375	0.25	-2.71149	0.00128473	0.00332662
lnc-1368	11	Cufflinks	exon	49828830	49828867	+	XLOC_014532	101106275	o	0.845	0.18	-2.23095	0.000100995	0.000333281
lnc-1371	11	Cufflinks	exon	50726476	50726529	+	XLOC_014586	101109895	x	1.0025	2.71	1.43469	0.015664	0.0309164
lnc-1372	11	Cufflinks	exon	51582560	51583053	+	XLOC_014601		u	0.001	0.985	9.94398	8.23022e-08	4.82085e-07
lnc-1373	11	Cufflinks	exon	51593055	51596458	+	XLOC_014603		u	0.015	0.6275	5.38658	6.71665e-12	7.42871e-11
lnc-1374	11	Cufflinks	exon	51621086	51621522	+	XLOC_014606		u	0.001	0.8175	9.67507	1.39183e-09	1.10552e-08
lnc-1375	11	Cufflinks	exon	51638974	51640401	+	XLOC_014608		u	0.1475	2.2	3.89872	1.28967e-08	8.65712e-08
lnc-1377	11	Cufflinks	exon	51724768	51725016	+	XLOC_014616	101111726	x	0.0325	0.77	4.56635	0.00146925	0.0037489
lnc-1384	11	Cufflinks	exon	52261180	52261264	+	XLOC_014633		u	0.19	18.6225	6.6149	1.97712e-13	2.72447e-12
lnc-1387	11	Cufflinks	exon	53175769	53175877	+	XLOC_014665		u	0.001	0.54	9.07682	0.00024965	0.000756173
lnc-1389	11	Cufflinks	exon	53218440	53218818	+	XLOC_014668		u	0.5075	0.0275	-4.2059	0.000338228	0.000994035
lnc-1390	11	Cufflinks	exon	53224037	53224279	+	XLOC_014669		u	0.001	0.2	7.64386	0.0139358	0.0279359
lnc-1393	11	Cufflinks	exon	53257506	53258404	+	XLOC_014671		u	0.001	0.3475	8.44087	4.92983e-05	0.000173287
lnc-1397	11	Cufflinks	exon	53741925	53742474	+	XLOC_014681	105606290	j	1.18	0.1775	-2.7329	0.000124718	0.000403128
lnc-1398	11	Cufflinks	exon	53833123	53833285	+	XLOC_014682		u	0.001	0.3425	8.41996	0.000238417	0.00072521
lnc-1404	11	Cufflinks	exon	54491593	54491764	+	XLOC_014719		u	0.001	0.3625	8.50184	0.0251564	0.0467507
lnc-1407	11	Cufflinks	exon	55471286	55472588	+	XLOC_014781		u	0.3375	1.02	1.59561	0.00525378	0.0117609
lnc-1408	11	Cufflinks	exon	55803486	55804941	+	XLOC_014798		u	0.2875	0.015	-4.26053	0.000357774	0.00104484
lnc-1409	11	Cufflinks	exon	55890252	55890416	+	XLOC_014800	101105426	x	0.001	0.275	8.10329	0.0114829	0.0235756
lnc-1410	11	Cufflinks	exon	56393225	56393285	+	XLOC_014845		u	0.001	0.4075	8.67066	5.72669e-06	2.43046e-05
lnc-1411	11	Cufflinks	exon	56393258	56393285	+	XLOC_014845		u	0.001	0.2025	7.66178	8.51375e-05	0.000285217
lnc-1412	11	Cufflinks	exon	56394124	56394625	+	XLOC_014846		u	0.001	0.38	8.56986	2.55212e-07	1.38413e-06
lnc-1414	11	Cufflinks	exon	56854138	56854334	+	XLOC_014851		u	0.001	0.7325	9.51668	0.00215271	0.00527603
lnc-1416	11	Cufflinks	exon	56860422	56861159	+	XLOC_014851		u	2.46	0.2375	-3.37266	1.62308e-07	9.09495e-07
lnc-1418	11	Cufflinks	exon	57476549	57476583	+	XLOC_014892	105616444	j	0.5625	0.2525	-1.15557	0.0129582	0.0261884
lnc-1419	11	Cufflinks	exon	57729009	57729054	+	XLOC_014900		u	0.6025	0.1	-2.59096	0.00471972	0.0106705
lnc-1422	11	Cufflinks	exon	57821356	57821451	+	XLOC_014921	105606322	j	0.001	0.0775	6.27612	0.0013751	0.00353777
lnc-1423	11	Cufflinks	exon	57821495	57821505	+	XLOC_014921	105606322	j	0.355	0.001	-8.47168	2.16597e-13	2.96478e-12
lnc-1424	11	Cufflinks	exon	57835391	57835962	+	XLOC_014928		u	0.62	0.0825	-2.9098	0.00220222	0.00538817
lnc-1426	11	Cufflinks	exon	58315001	58315252	+	XLOC_014979		u	0.001	0.89	9.79766	8.49104e-06	3.4821e-05
lnc-1427	11	Cufflinks	exon	58315037	58315252	+	XLOC_014979		u	0.0475	0.5	3.39593	0.0219888	0.0415585
lnc-1430	11	Cufflinks	exon	58857931	58858343	+	XLOC_014999		u	0.001	0.51	8.99435	0.000388736	0.00112519
lnc-1431	11	Cufflinks	exon	59037235	59037619	+	XLOC_015002		u	0.001	0.2075	7.69697	0.010162	0.0211666
lnc-1432	11	Cufflinks	exon	59372237	59372663	+	XLOC_015004		u	0.001	0.8975	9.80977	9.88027e-05	0.000326648
lnc-1434	11	Cufflinks	exon	59442158	59442495	+	XLOC_015005	105606326	j	0.045	9.9225	7.78463	3.24423e-21	1.31464e-19
lnc-1435	11	Cufflinks	exon	59669315	59669596	+	XLOC_015007		u	0.001	2.4275	11.2453	1.28396e-09	1.02553e-08
lnc-1436	11	Cufflinks	exon	59669325	59669596	+	XLOC_015007		u	0.001	1.4725	10.5241	3.14675e-08	1.97896e-07
lnc-1437	11	Cufflinks	exon	59892516	59892561	+	XLOC_015013		u	0.0525	0.3425	2.70571	0.00937803	0.0196764
lnc-1440	11	Cufflinks	exon	61085120	61085640	+	XLOC_015073		u	0.0225	1.505	6.06369	4.32966e-07	2.26427e-06
lnc-1442	11	Cufflinks	exon	61344308	61344432	+	XLOC_015074	101117261	x	0.001	0.3125	8.28771	0.000161116	0.000509639
lnc-1443	11	Cufflinks	exon	61345322	61345895	+	XLOC_015074	101117261	x	0.001	0.225	7.81378	0.00267426	0.00641187
lnc-1444	11	Cufflinks	exon	61420214	61420454	+	XLOC_015075		u	0.001	0.6425	9.32755	1.13506e-06	5.50453e-06
lnc-1445	11	Cufflinks	exon	62149762	62152872	+	XLOC_015106	105610541	j	0.055	0.615	3.48308	2.17479e-09	1.66209e-08
lnc-1447	11	Cufflinks	exon	3415500	3415836	-	XLOC_015116		u	0.9925	0.21	-2.24068	0.00557152	0.0123951
lnc-1449	11	Cufflinks	exon	3415500	3415836	-	XLOC_015116		u	0.15	2.9575	4.30134	0.0111199	0.0229254
lnc-1452	11	Cufflinks	exon	4554492	4556143	-	XLOC_015129		u	0.001	0.845	9.72281	1.0375e-10	9.785e-10
lnc-1453	11	Cufflinks	exon	5211809	5213347	-	XLOC_015151	105616279	j	0.01	6.6175	9.37014	4.0418e-14	6.05847e-13
lnc-1454	11	Cufflinks	exon	5660852	5660938	-	XLOC_015166		u	0.001	1.725	10.7524	1.80523e-07	1.00101e-06
lnc-1455	11	Cufflinks	exon	5727402	5727473	-	XLOC_015167	101118965	j	0.001	2.79	11.446	1.74079e-14	2.72318e-13
lnc-1456	11	Cufflinks	exon	6387463	6388407	-	XLOC_015173		u	0.001	0.255	7.99435	0.00508338	0.0114171
lnc-1457	11	Cufflinks	exon	6387463	6388407	-	XLOC_015173		u	0.001	0.19	7.56986	0.00155653	0.00395123
lnc-1464	11	Cufflinks	exon	8832782	8833723	-	XLOC_015236		u	0.001	0.8725	9.76901	1.00446e-09	8.1823e-09
lnc-1465	11	Cufflinks	exon	8850989	8851054	-	XLOC_015239		u	0.001	1.85	10.8533	1.76826e-06	8.26246e-06
lnc-1467	11	Cufflinks	exon	9988588	9988784	-	XLOC_015254		u	0.001	0.76	9.56986	1.27479e-06	6.13448e-06
lnc-1469	11	Cufflinks	exon	12128335	12129522	-	XLOC_015278		u	0.0675	0.43	2.67138	0.0254408	0.0472302
lnc-1472	11	Cufflinks	exon	13515364	13515703	-	XLOC_015298		u	0.001	8.73	13.0918	1.97039e-05	7.49145e-05
lnc-1473	11	Cufflinks	exon	13515364	13515703	-	XLOC_015298		u	0.001	0.93	9.86109	0.00313482	0.00739987
lnc-1474	11	Cufflinks	exon	14212858	14212968	-	XLOC_015320		u	0.001	0.595	9.21675	9.71913e-06	3.93178e-05
lnc-1475	11	Cufflinks	exon	14212858	14212968	-	XLOC_015320		u	0.001	0.9375	9.87267	0.00048754	0.0013789
lnc-1476	11	Cufflinks	exon	14212858	14212968	-	XLOC_015320		u	0.001	1.21	10.2408	3.27632e-09	2.43391e-08
lnc-1478	11	Cufflinks	exon	14891949	14892249	-	XLOC_015335		u	0.16	2.0825	3.70217	0.000178066	0.0005576
lnc-1480	11	Cufflinks	exon	16808775	16809696	-	XLOC_015355	101120341	x	0.11	3.385	4.94358	2.04741e-12	2.42728e-11
lnc-1482	11	Cufflinks	exon	22271071	22273217	-	XLOC_015519		u	2.635	0.835	-1.65795	0.000915282	0.00244684
lnc-1483	11	Cufflinks	exon	22390143	22393042	-	XLOC_015524		u	1.495	0.54	-1.46911	0.000387237	0.00112153
lnc-1485	11	Cufflinks	exon	24536484	24537670	-	XLOC_015602	101111981	x	0.001	0.2725	8.09011	0.000107015	0.000351448
lnc-1487	11	Cufflinks	exon	26624981	26625344	-	XLOC_015679		u	1.165	3.12	1.42122	0.0236987	0.0443693
lnc-1488	11	Cufflinks	exon	27112717	27114263	-	XLOC_015721	101120178	j	1.9625	0.69	-1.50802	0.00231838	0.00563777
lnc-1490	11	Cufflinks	exon	28410142	28411111	-	XLOC_015773	101110523	x	1.0175	0.0375	-4.76199	2.57795e-08	1.64285e-07
lnc-1492	11	Cufflinks	exon	29766572	29767727	-	XLOC_015804	105616340	j	0.44	0.015	-4.87447	0.00133517	0.00344478
lnc-1494	11	Cufflinks	exon	32426125	32427077	-	XLOC_015879		u	0.001	1.4625	10.5142	1.4163e-11	1.5005e-10
lnc-1495	11	Cufflinks	exon	33466555	33467077	-	XLOC_015909		u	0.001	6.2675	12.6137	3.29483e-17	7.49038e-16
lnc-1496	11	Cufflinks	exon	33466555	33467077	-	XLOC_015909		u	0.001	3.6725	11.8425	2.52973e-07	1.37302e-06
lnc-1497	11	Cufflinks	exon	33466555	33467077	-	XLOC_015909		u	0.3275	9.5875	4.87159	9.54202e-11	9.02309e-10
lnc-1498	11	Cufflinks	exon	33466555	33467077	-	XLOC_015909		u	0.001	3.3825	11.7239	3.6839e-13	4.87505e-12
lnc-1499	11	Cufflinks	exon	33512353	33513270	-	XLOC_015912		u	0.1575	0.001	-7.29921	0.0236584	0.0443054
lnc-1502	11	Cufflinks	exon	34181806	34187392	-	XLOC_015934		u	0.1175	0.001	-6.87652	9.85895e-05	0.000326319
lnc-1503	11	Cufflinks	exon	34181806	34186220	-	XLOC_015934		u	4.645	0.1775	-4.70979	1.81656e-22	9.01679e-21
lnc-1504	11	Cufflinks	exon	34275959	34277939	-	XLOC_015946		u	0.155	0.9825	2.66419	0.000135256	0.000433866
lnc-1508	11	Cufflinks	exon	35614420	35614456	-	XLOC_016007	101117004	o	0.97	0.2075	-2.22487	0.00425365	0.00971788
lnc-1512	11	Cufflinks	exon	36206376	36207196	-	XLOC_016025	106991422	j	0.001	0.175	7.45121	0.00929066	0.0195188
lnc-1513	11	Cufflinks	exon	36346848	36347357	-	XLOC_016032	105608412	j	0.0625	0.425	2.76553	0.0100363	0.0209291
lnc-1514	11	Cufflinks	exon	36346848	36348496	-	XLOC_016032	105608412	j	0.0575	0.001	-5.84549	0.019779	0.0380028
lnc-1515	11	Cufflinks	exon	36715824	36725040	-	XLOC_016052	105608413	j	2.5075	0.3475	-2.85116	4.9724e-12	5.58131e-11
lnc-1518	11	Cufflinks	exon	37369610	37369841	-	XLOC_016083		u	0.22	16.72	6.24793	6.8973e-23	3.69186e-21
lnc-1519	11	Cufflinks	exon	37395915	37396582	-	XLOC_016085	101120592	x	0.015	0.79	5.71882	3.41725e-06	1.51531e-05
lnc-1520	11	Cufflinks	exon	37428415	37428462	-	XLOC_016089		u	0.001	0.2675	8.0634	0.00111886	0.00293204
lnc-1521	11	Cufflinks	exon	37436633	37436912	-	XLOC_016091	105608416	j	0.1075	0.001	-6.74819	0.00229075	0.00557719
lnc-1522	11	Cufflinks	exon	37436633	37436912	-	XLOC_016091	105608416	j	0.001	0.3875	8.59805	0.00106912	0.00281765
lnc-1524	11	Cufflinks	exon	37526032	37526566	-	XLOC_016095		u	0.001	0.345	8.43045	0.00385687	0.00889354
lnc-1525	11	Cufflinks	exon	37547014	37547160	-	XLOC_016097		u	0.02	0.8625	5.43045	0.000120531	0.000390562
lnc-1527	11	Cufflinks	exon	38478959	38481774	-	XLOC_016126	105610170	j	0.05	0.455	3.18587	0.00140499	0.00360547
lnc-1529	11	Cufflinks	exon	38650195	38651873	-	XLOC_016130	101123648	x	0.03	0.535	4.1565	1.21128e-05	4.79931e-05
lnc-1530	11	Cufflinks	exon	39461756	39462275	-	XLOC_016164		u	0.001	0.5625	9.13571	2.07607e-05	7.87031e-05
lnc-1531	11	Cufflinks	exon	39461756	39462275	-	XLOC_016164		u	0.001	0.425	8.73132	0.00104804	0.00276718
lnc-1538	11	Cufflinks	exon	43991793	43992286	-	XLOC_016408		u	0.001	0.23	7.84549	0.0112444	0.0231354
lnc-1539	11	Cufflinks	exon	44226438	44226610	-	XLOC_016415	101119232	x	0.0475	2.275	5.5818	1.60075e-15	2.91406e-14
lnc-1541	11	Cufflinks	exon	44786387	44786524	-	XLOC_016429	101120096	x	0.001	0.3575	8.4818	4.4586e-05	0.000158118
lnc-1542	11	Cufflinks	exon	44789260	44789281	-	XLOC_016429	101120096	x	0.001	5.8	12.5018	6.13091e-19	1.75545e-17
lnc-1543	11	Cufflinks	exon	44791726	44791902	-	XLOC_016429	101120096	x	0.0225	4.0625	7.4963	2.85843e-14	4.36679e-13
lnc-1544	11	Cufflinks	exon	45010307	45011602	-	XLOC_016439		u	0.01	4.945	8.94983	2.37573e-22	1.15135e-20
lnc-1546	11	Cufflinks	exon	45109388	45109740	-	XLOC_016442		u	0.115	2.065	4.16644	8.43247e-07	4.18271e-06
lnc-1547	11	Cufflinks	exon	45197833	45198363	-	XLOC_016443	443025	x	0.001	0.5575	9.12283	1.57128e-05	6.08695e-05
lnc-1548	11	Cufflinks	exon	45752071	45752211	-	XLOC_016448	106991434	j	0.09	16.6475	7.53116	1.75416e-24	1.15429e-22
lnc-1551	11	Cufflinks	exon	46643792	46644460	-	XLOC_016456		u	0.001	1.0725	10.0668	2.01157e-09	1.55056e-08
lnc-1553	11	Cufflinks	exon	48095689	48096533	-	XLOC_016500		u	0.38	0.001	-8.56986	1.34706e-07	7.62875e-07
lnc-1554	11	Cufflinks	exon	48946587	48947197	-	XLOC_016516		u	0.001	0.565	9.14211	0.000174192	0.000546661
lnc-1555	11	Cufflinks	exon	48946587	48947197	-	XLOC_016516		u	0.001	0.3	8.22882	0.0217914	0.0412289
lnc-1558	11	Cufflinks	exon	50742187	50742248	-	XLOC_016599		u	0.505	0.001	-8.98014	0.000748414	0.00204612
lnc-1560	11	Cufflinks	exon	51614296	51614838	-	XLOC_016635		u	0.001	0.175	7.45121	0.0196145	0.0377122
lnc-1564	11	Cufflinks	exon	51787762	51788279	-	XLOC_016647		u	0.001	1.8775	10.8746	2.46381e-12	2.87812e-11
lnc-1565	11	Cufflinks	exon	51787762	51788279	-	XLOC_016647		u	0.001	1.4725	10.5241	1.38228e-11	1.46554e-10
lnc-1566	11	Cufflinks	exon	52777251	52777309	-	XLOC_016667		u	0.001	0.215	7.74819	4.13925e-06	1.80643e-05
lnc-1568	11	Cufflinks	exon	53172392	53172754	-	XLOC_016695		u	0.001	0.5875	9.19845	0.000250613	0.000758927
lnc-1569	11	Cufflinks	exon	53173491	53173495	-	XLOC_016695		u	0.001	1.2975	10.3415	9.58546e-06	3.88209e-05
lnc-1570	11	Cufflinks	exon	53222564	53222851	-	XLOC_016696		u	0.001	0.69	9.43045	5.48946e-05	0.000191317
lnc-1571	11	Cufflinks	exon	54481108	54481142	-	XLOC_016725	101117601	x	0.0375	0.305	3.02385	0.0141521	0.0282747
lnc-1572	11	Cufflinks	exon	56069313	56070107	-	XLOC_016784		u	0.955	0.1175	-3.02284	1.33034e-08	8.90515e-08
lnc-1573	11	Cufflinks	exon	56204399	56204612	-	XLOC_016795		u	0.001	1.0925	10.0934	1.49267e-05	5.80122e-05
lnc-1574	11	Cufflinks	exon	56204399	56204612	-	XLOC_016795		u	0.001	17.26	14.0751	2.28457e-20	8.25494e-19
lnc-1575	11	Cufflinks	exon	56233501	56233865	-	XLOC_016797	105606315	x	0.395	0.02	-4.30378	0.00343708	0.00803404
lnc-1576	11	Cufflinks	exon	56390226	56391397	-	XLOC_016803		u	0.001	0.3425	8.41996	1.9708e-08	1.28505e-07
lnc-1577	11	Cufflinks	exon	56390226	56390294	-	XLOC_016803		u	0.001	1.225	10.2586	7.01625e-13	8.86767e-12
lnc-1578	11	Cufflinks	exon	56390226	56390294	-	XLOC_016803		u	0.001	0.7575	9.5651	6.39835e-08	3.81322e-07
lnc-1579	11	Cufflinks	exon	57027811	57028650	-	XLOC_016811		u	0.001	0.2575	8.00843	0.00327003	0.0076874
lnc-1580	11	Cufflinks	exon	57335471	57336770	-	XLOC_016812		u	0.0325	0.675	4.37638	0.00422758	0.00966757
lnc-1582	11	Cufflinks	exon	57511120	57512721	-	XLOC_016816		u	0.0375	2.835	6.24031	2.11487e-15	3.77336e-14
lnc-1583	11	Cufflinks	exon	58301134	58304474	-	XLOC_016842		u	0.001	0.495	8.95128	2.37557e-10	2.13385e-09
lnc-1584	11	Cufflinks	exon	58301134	58304474	-	XLOC_016842		u	0.01	0.49	5.61471	6.39684e-10	5.38829e-09
lnc-1588	11	Cufflinks	exon	59647458	59647792	-	XLOC_016864		u	0.001	0.26	8.02237	0.00283239	0.00675039
lnc-1589	11	Cufflinks	exon	59650432	59650561	-	XLOC_016864		u	0.001	0.9625	9.91064	3.7051e-05	0.00013329
lnc-1595	11	Cufflinks	exon	60691603	60692490	-	XLOC_016919	101116069	x	1.5125	0.185	-3.03134	6.35017e-07	3.21884e-06
lnc-1596	11	Cufflinks	exon	60789041	60789336	-	XLOC_016933		u	0.185	0.0225	-3.03953	0.026197	0.0484523
lnc-1598	11	Cufflinks	exon	60951739	60952834	-	XLOC_016938		u	0.085	0.69	3.02106	0.00114208	0.00298854
lnc-1599	11	Cufflinks	exon	60983968	60984324	-	XLOC_016940		u	0.001	0.505	8.98014	1.94994e-05	7.42028e-05
lnc-1601	11	Cufflinks	exon	61762107	61763509	-	XLOC_016954		u	0.0725	1.1325	3.96539	8.9224e-06	3.64753e-05
lnc-1602	11	Cufflinks	exon	61810385	61811628	-	XLOC_016960		u	0.0275	0.3525	3.68012	0.00274042	0.00655844
lnc-1604	11	Cufflinks	exon	61814720	61817366	-	XLOC_016962		u	0.025	0.35	3.80735	0.000347182	0.00101672
lnc-1607	12	Cufflinks	exon	342575	344013	+	XLOC_017013	101110254	x	22.115	2.27	-3.28426	1.09842e-13	1.557e-12
lnc-1611	12	Cufflinks	exon	1311718	1314142	+	XLOC_017064	101107719	x	0.03	0.2075	2.79008	0.00433666	0.00989334
lnc-1612	12	Cufflinks	exon	1352402	1352598	+	XLOC_017067		u	0.001	0.6375	9.31628	1.49311e-08	9.92061e-08
lnc-1613	12	Cufflinks	exon	1352407	1353309	+	XLOC_017067		u	0.0525	0.3175	2.59637	0.0127783	0.0258686
lnc-1616	12	Cufflinks	exon	1916636	1916766	+	XLOC_017093		u	0.001	1.145	10.1611	6.48747e-05	0.000222213
lnc-1617	12	Cufflinks	exon	1916637	1916766	+	XLOC_017093		u	0.2925	2.0875	2.83527	0.000662718	0.00183209
lnc-1618	12	Cufflinks	exon	2203580	2203750	+	XLOC_017105	105609389	j	0.001	0.405	8.66178	0.0115871	0.0237622
lnc-1620	12	Cufflinks	exon	2390880	2392807	+	XLOC_017115		u	0.001	0.2825	8.14211	6.30434e-08	3.76032e-07
lnc-1622	12	Cufflinks	exon	2517655	2518020	+	XLOC_017129		u	0.585	0.0475	-3.62244	0.000105885	0.000348057
lnc-1623	12	Cufflinks	exon	2530181	2530209	+	XLOC_017133		u	0.001	0.32	8.32193	0.0114355	0.0235018
lnc-1624	12	Cufflinks	exon	2533644	2536002	+	XLOC_017133		u	2.04	0.22	-3.21299	1.93144e-05	7.36092e-05
lnc-1627	12	Cufflinks	exon	2568306	2569077	+	XLOC_017138		u	0.3225	0.055	-2.5518	0.00281475	0.00671281
lnc-1628	12	Cufflinks	exon	2568551	2568568	+	XLOC_017138		u	0.001	0.305	8.25267	0.0160084	0.0315007
lnc-1630	12	Cufflinks	exon	2571626	2572566	+	XLOC_017138		u	0.61	0.125	-2.28688	0.000661753	0.00182977
lnc-1632	12	Cufflinks	exon	2865066	2865513	+	XLOC_017152		u	0.235	0.001	-7.87652	0.00719011	0.0154984
lnc-1633	12	Cufflinks	exon	4091984	4092341	+	XLOC_017190		u	0.001	0.9925	9.95492	2.54476e-08	1.62387e-07
lnc-1634	12	Cufflinks	exon	6016453	6016861	+	XLOC_017231		u	0.001	0.5175	9.01542	0.00190768	0.00474067
lnc-1637	12	Cufflinks	exon	6395054	6395400	+	XLOC_017251		u	0.001	0.16	7.32193	0.0267415	0.0492942
lnc-1638	12	Cufflinks	exon	6398124	6399621	+	XLOC_017252		u	0.03	0.3475	3.53398	0.000943167	0.00251435
lnc-1646	12	Cufflinks	exon	13883532	13883687	+	XLOC_017327		u	0.001	0.79	9.62571	0.000806528	0.00219247
lnc-1647	12	Cufflinks	exon	18742691	18742927	+	XLOC_017335		u	0.001	0.255	7.99435	0.0147711	0.0293641
lnc-1650	12	Cufflinks	exon	21124046	21124166	+	XLOC_017376		u	0.001	0.5875	9.19845	6.81936e-06	2.85284e-05
lnc-1651	12	Cufflinks	exon	21124046	21124166	+	XLOC_017376		u	0.001	1.0475	10.0327	2.09977e-07	1.1523e-06
lnc-1652	12	Cufflinks	exon	21957325	21957505	+	XLOC_017382		u	0.001	0.3225	8.33316	2.88058e-05	0.000106199
lnc-1654	12	Cufflinks	exon	22963771	22964053	+	XLOC_017404		u	0.001	0.18	7.49185	0.000406192	0.00116958
lnc-1655	12	Cufflinks	exon	22963771	22964053	+	XLOC_017404		u	0.001	0.265	8.04985	0.00661785	0.0144144
lnc-1656	12	Cufflinks	exon	22963771	22964053	+	XLOC_017404		u	0.001	1.0125	9.98371	4.92043e-10	4.20391e-09
lnc-1657	12	Cufflinks	exon	22963800	22964053	+	XLOC_017404		u	0.001	0.3025	8.24079	0.00206765	0.00509105
lnc-1659	12	Cufflinks	exon	25097094	25097309	+	XLOC_017417		u	0.0825	2.42	4.87447	4.61258e-07	2.39824e-06
lnc-1662	12	Cufflinks	exon	28689263	28690471	+	XLOC_017509	105607266	x	0.05	1.0475	4.38888	1.20665e-06	5.8281e-06
lnc-1663	12	Cufflinks	exon	28689497	28689721	+	XLOC_017509	105607266	x	0.001	0.2575	8.00843	0.0139494	0.0279553
lnc-1664	12	Cufflinks	exon	28747889	28747971	+	XLOC_017511		u	0.001	0.2775	8.11634	0.0003494	0.00102289
lnc-1666	12	Cufflinks	exon	30945345	30945398	+	XLOC_017546		u	0.2375	0.001	-7.89178	0.00267934	0.00642191
lnc-1668	12	Cufflinks	exon	32484845	32485037	+	XLOC_017568	101119741	o	0.03	0.3475	3.53398	0.0137534	0.0276204
lnc-1670	12	Cufflinks	exon	33066179	33067783	+	XLOC_017572		u	0.535	0.0325	-4.04103	4.28775e-07	2.24481e-06
lnc-1671	12	Cufflinks	exon	33068782	33069230	+	XLOC_017573	101120508	x	0.4025	0.035	-3.52356	1.29418e-05	5.09328e-05
lnc-1675	12	Cufflinks	exon	34084927	34085410	+	XLOC_017585		u	0.001	0.7125	9.47675	0.000184055	0.000574971
lnc-1678	12	Cufflinks	exon	35135630	35135787	+	XLOC_017593		u	0.0575	0.635	3.46512	0.0024363	0.00589851
lnc-1683	12	Cufflinks	exon	38200044	38200225	+	XLOC_017634		u	0.001	0.4225	8.72281	0.0229436	0.0431301
lnc-1687	12	Cufflinks	exon	40702291	40702732	+	XLOC_017687		u	0.001	0.115	6.84549	0.00437851	0.00998247
lnc-1688	12	Cufflinks	exon	40702291	40702732	+	XLOC_017687		u	0.001	0.27	8.07682	0.00180419	0.00450812
lnc-1689	12	Cufflinks	exon	40702634	40702732	+	XLOC_017687		u	0.001	0.1775	7.47168	0.00135315	0.00348553
lnc-1690	12	Cufflinks	exon	40843083	40843192	+	XLOC_017690		u	0.001	4.675	12.1908	6.58237e-11	6.3671e-10
lnc-1691	12	Cufflinks	exon	42248802	42248948	+	XLOC_017726	105616528	j	2.555	0.075	-5.09029	4.83196e-15	8.22235e-14
lnc-1694	12	Cufflinks	exon	43102058	43102103	+	XLOC_017775	101114888	x	0.0475	1.685	5.14868	8.72334e-06	3.5743e-05
lnc-1695	12	Cufflinks	exon	43102085	43102103	+	XLOC_017775	101114888	x	0.001	0.4225	8.72281	0.00994277	0.0207521
lnc-1696	12	Cufflinks	exon	43102103	43102103	+	XLOC_017775	101114888	x	0.001	1.05	10.0362	9.15364e-05	0.000304873
lnc-1697	12	Cufflinks	exon	43944051	43944648	+	XLOC_017795	101115890	x	0.001	0.315	8.29921	3.83095e-05	0.000137456
lnc-1698	12	Cufflinks	exon	44171519	44171576	+	XLOC_017796	101115890	x	0.001	0.62	9.27612	2.36228e-05	8.85931e-05
lnc-1699	12	Cufflinks	exon	44171521	44171576	+	XLOC_017796	101115890	x	0.001	0.28	8.12928	1.29568e-05	5.09637e-05
lnc-1700	12	Cufflinks	exon	45644727	45645140	+	XLOC_017814		u	0.001	0.5725	9.16113	9.60917e-07	4.71583e-06
lnc-1701	12	Cufflinks	exon	45649267	45649385	+	XLOC_017814		u	0.001	0.2575	8.00843	0.0195399	0.0375938
lnc-1702	12	Cufflinks	exon	46678232	46678860	+	XLOC_017818		u	0.001	1.3425	10.3907	5.73126e-13	7.40008e-12
lnc-1703	12	Cufflinks	exon	46774668	46775624	+	XLOC_017819		u	0.001	0.35	8.45121	0.00103692	0.00273984
lnc-1704	12	Cufflinks	exon	46807597	46807688	+	XLOC_017820		u	0.001	0.45	8.81378	0.00186968	0.00465151
lnc-1705	12	Cufflinks	exon	47975026	47975313	+	XLOC_017840		u	0.4925	0.085	-2.53459	0.0201028	0.0385476
lnc-1709	12	Cufflinks	exon	48123604	48124183	+	XLOC_017850		u	0.001	1.105	10.1098	5.94926e-13	7.654e-12
lnc-1714	12	Cufflinks	exon	48296310	48296386	+	XLOC_017861		u	0.03	1.2275	5.35462	5.46449e-05	0.000190586
lnc-1715	12	Cufflinks	exon	48296359	48296386	+	XLOC_017861		u	0.001	0.525	9.03617	6.01404e-05	0.000208049
lnc-1716	12	Cufflinks	exon	48301945	48301970	+	XLOC_017861		u	0.14	1.4475	3.37006	0.000102222	0.000336867
lnc-1717	12	Cufflinks	exon	48303431	48303474	+	XLOC_017861		u	0.001	0.6	9.22882	0.000477488	0.0013518
lnc-1718	12	Cufflinks	exon	49333742	49335124	+	XLOC_017928		u	0.001	1.1525	10.1706	1.01466e-16	2.11868e-15
lnc-1719	12	Cufflinks	exon	49337541	49339215	+	XLOC_017929		u	0.0075	0.4025	5.74595	2.11567e-09	1.62036e-08
lnc-1722	12	Cufflinks	exon	50040093	50044333	+	XLOC_017959	106991457	x	0.875	0.11	-2.99178	3.51414e-06	1.55444e-05
lnc-1724	12	Cufflinks	exon	50691879	50692010	+	XLOC_017979		u	0.001	1.28	10.3219	1.03956e-05	4.18305e-05
lnc-1725	12	Cufflinks	exon	50691879	50691939	+	XLOC_017979		u	0.001	0.85	9.73132	9.49408e-06	3.85016e-05
lnc-1729	12	Cufflinks	exon	51894641	51894801	+	XLOC_017984		u	0.2875	2.3125	3.00782	5.71779e-08	3.43044e-07
lnc-1730	12	Cufflinks	exon	51897498	51897806	+	XLOC_017985		u	0.135	0.725	2.42502	0.00412933	0.00946401
lnc-1731	12	Cufflinks	exon	51959496	51960173	+	XLOC_017986		u	0.001	0.56	9.12928	0.000102457	0.000337561
lnc-1736	12	Cufflinks	exon	55620882	55621066	+	XLOC_018041		u	0.001	0.63	9.29921	4.69554e-05	0.00016566
lnc-1740	12	Cufflinks	exon	59717062	59718868	+	XLOC_018079		u	2.0775	0.0425	-5.61124	8.46068e-22	3.74594e-20
lnc-1741	12	Cufflinks	exon	61320605	61320719	+	XLOC_018124		u	0.5925	0.0725	-3.03076	0.00152547	0.00388062
lnc-1743	12	Cufflinks	exon	61320982	61321162	+	XLOC_018124		u	0.0375	0.6075	4.01792	0.00113197	0.00296423
lnc-1751	12	Cufflinks	exon	65843952	65844350	+	XLOC_018217		u	0.001	1.5925	10.6371	1.08474e-05	4.34775e-05
lnc-1760	12	Cufflinks	exon	67967720	67968334	+	XLOC_018248		u	0.001	0.9775	9.93295	3.74968e-10	3.2685e-09
lnc-1761	12	Cufflinks	exon	67967733	67968334	+	XLOC_018248		u	0.001	0.76	9.56986	4.16962e-10	3.59887e-09
lnc-1762	12	Cufflinks	exon	68166502	68166532	+	XLOC_018252		u	0.001	1.8175	10.8277	0.00311798	0.00736254
lnc-1763	12	Cufflinks	exon	68694916	68695260	+	XLOC_018257	105607663	j	0.07	30.35	8.76013	3.61849e-19	1.08592e-17
lnc-1764	12	Cufflinks	exon	68694916	68695260	+	XLOC_018257	105607663	j	0.001	0.08	6.32193	0.0109788	0.0226671
lnc-1768	12	Cufflinks	exon	69161408	69161425	+	XLOC_018276		u	0.001	0.5825	9.18611	4.7883e-06	2.06209e-05
lnc-1769	12	Cufflinks	exon	69161408	69161425	+	XLOC_018276		u	0.0175	0.9775	5.80367	1.86949e-06	8.71273e-06
lnc-1775	12	Cufflinks	exon	71081762	71081880	+	XLOC_018297		u	0.06	1.35	4.49185	1.45448e-06	6.92944e-06
lnc-1776	12	Cufflinks	exon	71610789	71610813	+	XLOC_018310	443409	x	0.23	0.001	-7.84549	0.00841155	0.0178286
lnc-1777	12	Cufflinks	exon	71792897	71793067	+	XLOC_018329		u	0.001	0.4325	8.75656	0.0116892	0.0239477
lnc-1779	12	Cufflinks	exon	72103182	72103260	+	XLOC_018337		u	0.001	0.2725	8.09011	0.00788308	0.0168267
lnc-1780	12	Cufflinks	exon	72942260	72942394	+	XLOC_018346	105609962	x	0.7025	0.14	-2.32707	3.84509e-05	0.000137895
lnc-1781	12	Cufflinks	exon	72942458	72942525	+	XLOC_018346		u	0.001	0.06	5.90689	0.0106664	0.0220953
lnc-1782	12	Cufflinks	exon	72942463	72942525	+	XLOC_018346		u	0.14	3.78	4.75489	7.2469e-05	0.000246052
lnc-1783	12	Cufflinks	exon	72942483	72942620	+	XLOC_018346		u	0.001	0.17	7.40939	0.00309006	0.00730023
lnc-1784	12	Cufflinks	exon	72942491	72942620	+	XLOC_018346		u	0.001	0.535	9.0634	4.58855e-12	5.18698e-11
lnc-1787	12	Cufflinks	exon	73605046	73614487	+	XLOC_018378		u	2.16	0.8725	-1.3078	0.00172538	0.00433005
lnc-1788	12	Cufflinks	exon	74113306	74113665	+	XLOC_018389	443284	x	0.001	15.735	13.9417	2.99384e-28	3.3552e-26
lnc-1789	12	Cufflinks	exon	74171031	74171573	+	XLOC_018391	105616592	j	0.0425	1.1225	4.72311	6.92479e-08	4.10989e-07
lnc-1790	12	Cufflinks	exon	74171031	74171573	+	XLOC_018391	105616592	j	0.001	0.805	9.65284	4.59477e-05	0.000162345
lnc-1791	12	Cufflinks	exon	74171031	74171573	+	XLOC_018391	105616592	j	0.1025	1.265	3.62544	0.000300294	0.000894052
lnc-1794	12	Cufflinks	exon	75779996	75780219	+	XLOC_018425	105613170	j	0.001	0.19	7.56986	0.0108083	0.022357
lnc-1799	12	Cufflinks	exon	76199321	76199673	+	XLOC_018436		u	0.55	0.005	-6.78136	6.47216e-08	3.85401e-07
lnc-1801	12	Cufflinks	exon	77189262	77189403	+	XLOC_018463		u	0.035	0.755	4.43105	9.10259e-10	7.46152e-09
lnc-1802	12	Cufflinks	exon	77189268	77189403	+	XLOC_018463		u	0.245	1.04	2.08573	0.00272105	0.00651316
lnc-1807	12	Cufflinks	exon	77494296	77496108	+	XLOC_018479		u	0.665	0.085	-2.96782	0.000303722	0.000903358
lnc-1808	12	Cufflinks	exon	77560310	77560333	+	XLOC_018485		u	0.22	2.03	3.2059	0.00124814	0.00324005
lnc-1809	12	Cufflinks	exon	77608120	77610312	+	XLOC_018487		u	0.295	1.5425	2.38648	2.75409e-06	1.24433e-05
lnc-1813	12	Cufflinks	exon	78272095	78273938	+	XLOC_018548		u	0.7975	3.385	2.0856	0.000221342	0.000679757
lnc-1816	12	Cufflinks	exon	78639161	78639403	+	XLOC_018581		u	0.9925	0.001	-9.95492	8.0989e-06	3.33559e-05
lnc-1818	12	Cufflinks	exon	78991890	78992488	+	XLOC_018623		u	0.2575	0.015	-4.10154	0.0242323	0.0452738
lnc-1826	12	Cufflinks	exon	781393	781475	-	XLOC_018685		u	0.02	3.8525	7.58965	6.43203e-15	1.07163e-13
lnc-1827	12	Cufflinks	exon	783294	783937	-	XLOC_018685		u	0.035	0.8725	4.63973	5.20483e-05	0.000182282
lnc-1831	12	Cufflinks	exon	2529980	2530112	-	XLOC_018783		u	0.35	1.92	2.45568	0.0017152	0.00430979
lnc-1832	12	Cufflinks	exon	2529980	2530112	-	XLOC_018783		u	0.0125	3.5175	8.13648	3.73199e-16	7.3036e-15
lnc-1833	12	Cufflinks	exon	2530219	2530599	-	XLOC_018783		u	0.065	3.455	5.7321	1.26513e-09	1.01161e-08
lnc-1837	12	Cufflinks	exon	3932080	3934025	-	XLOC_018830		u	0.0925	2.0075	4.4398	1.68578e-06	7.92652e-06
lnc-1838	12	Cufflinks	exon	4632888	4633092	-	XLOC_018843		u	0.001	1.38	10.4305	3.11064e-06	1.3901e-05
lnc-1840	12	Cufflinks	exon	4632888	4633122	-	XLOC_018843		u	0.001	0.36	8.49185	0.00335072	0.00785008
lnc-1842	12	Cufflinks	exon	5090933	5091465	-	XLOC_018845		u	0.8675	0.0325	-4.73835	4.25993e-05	0.000151484
lnc-1843	12	Cufflinks	exon	5599613	5601649	-	XLOC_018852	101116496	x	0.18	0.885	2.29768	0.0145566	0.0289859
lnc-1844	12	Cufflinks	exon	5599613	5601649	-	XLOC_018852	101116496	x	0.3075	1.88	2.61207	0.00198705	0.00491113
lnc-1848	12	Cufflinks	exon	5755618	5756121	-	XLOC_018868	106990645	j	0.025	0.26	3.37851	0.000194161	0.00060339
lnc-1851	12	Cufflinks	exon	7765692	7767493	-	XLOC_018916		u	0.001	0.245	7.93664	2.23296e-08	1.43705e-07
lnc-1854	12	Cufflinks	exon	7775673	7776564	-	XLOC_018916	105616489	j	0.001	0.13	7.02237	0.000345224	0.00101252
lnc-1857	12	Cufflinks	exon	9820653	9820833	-	XLOC_018925		u	0.2575	0.0125	-4.36457	0.0222438	0.041974
lnc-1858	12	Cufflinks	exon	9934655	9934692	-	XLOC_018937		u	0.4075	0.001	-8.67066	0.000235854	0.000718329
lnc-1859	12	Cufflinks	exon	10443664	10443899	-	XLOC_018945		u	0.001	1.6525	10.6904	6.35738e-07	3.22136e-06
lnc-1860	12	Cufflinks	exon	11168485	11168532	-	XLOC_018950		u	0.001	0.7975	9.63934	0.00203016	0.0050056
lnc-1861	12	Cufflinks	exon	11168810	11169267	-	XLOC_018950		u	0.001	1.4675	10.5191	5.95647e-09	4.2258e-08
lnc-1863	12	Cufflinks	exon	16761476	16761576	-	XLOC_018976		u	0.001	0.72	9.49185	0.00176742	0.00442317
lnc-1864	12	Cufflinks	exon	16776498	16776574	-	XLOC_018976		u	0.3475	3.4575	3.31464	0.00030304	0.000901515
lnc-1866	12	Cufflinks	exon	18740521	18740756	-	XLOC_018986	105610013	j	0.001	3.0375	11.5687	5.87264e-13	7.56221e-12
lnc-1867	12	Cufflinks	exon	19542105	19542564	-	XLOC_018990		u	0.001	0.1775	7.47168	0.0122186	0.0248539
lnc-1868	12	Cufflinks	exon	19927789	19927862	-	XLOC_018994	554322	x	0.001	0.21	7.71425	0.00732957	0.0157611
lnc-1870	12	Cufflinks	exon	19945466	19945563	-	XLOC_018994	554322	x	0.001	0.34	8.40939	0.0179536	0.0349544
lnc-1871	12	Cufflinks	exon	19949164	19949564	-	XLOC_018994	554322	x	0.001	0.53	9.04985	0.000700587	0.00192601
lnc-1872	12	Cufflinks	exon	20223428	20223525	-	XLOC_018996	105610777	x	0.001	0.985	9.94398	1.97392e-06	9.12826e-06
lnc-1873	12	Cufflinks	exon	20389594	20389978	-	XLOC_018997		u	0.001	0.2775	8.11634	0.000508666	0.00143468
lnc-1875	12	Cufflinks	exon	21894393	21895123	-	XLOC_019035		u	0.001	0.51	8.99435	4.63229e-06	1.99971e-05
lnc-1876	12	Cufflinks	exon	22020689	22020979	-	XLOC_019036		u	0.001	0.235	7.87652	0.000474578	0.00134409
lnc-1877	12	Cufflinks	exon	22023767	22025060	-	XLOC_019036		u	0.001	0.27	8.07682	0.00111077	0.00291351
lnc-1878	12	Cufflinks	exon	23781917	23782452	-	XLOC_019057		u	0.001	0.205	7.67948	0.0252865	0.0469803
lnc-1879	12	Cufflinks	exon	24229706	24230301	-	XLOC_019065	101106862	o	3.6775	0.625	-2.5568	3.28847e-06	1.46228e-05
lnc-1881	12	Cufflinks	exon	24947472	24948727	-	XLOC_019069		u	0.001	0.2425	7.92184	0.00317781	0.00748901
lnc-1883	12	Cufflinks	exon	24954927	24956274	-	XLOC_019069		u	0.04	0.6425	4.00562	0.00472247	0.010675
lnc-1885	12	Cufflinks	exon	26860657	26861358	-	XLOC_019095		u	0.001	0.5775	9.17368	2.42666e-05	9.07232e-05
lnc-1886	12	Cufflinks	exon	27204561	27205120	-	XLOC_019112		u	0.03	1.2125	5.33688	3.69442e-07	1.95487e-06
lnc-1887	12	Cufflinks	exon	27716186	27718104	-	XLOC_019135		u	1.215	0.06	-4.33985	2.67323e-11	2.71391e-10
lnc-1888	12	Cufflinks	exon	28740216	28740797	-	XLOC_019150	101115386	x	0.001	1.4175	10.4691	1.55712e-05	6.03701e-05
lnc-1889	12	Cufflinks	exon	30502686	30503104	-	XLOC_019242	105616516	x	2.125	0.43	-2.30505	5.15053e-05	0.000180646
lnc-1890	12	Cufflinks	exon	37049475	37051197	-	XLOC_019310	105606472	j	0.655	0.01	-6.03342	7.14594e-07	3.58296e-06
lnc-1893	12	Cufflinks	exon	38188646	38188696	-	XLOC_019321		u	0.001	0.98	9.93664	0.000841529	0.00227425
lnc-1895	12	Cufflinks	exon	39835345	39835716	-	XLOC_019351		u	0.04	0.6075	3.92481	6.71549e-05	0.000229093
lnc-1897	12	Cufflinks	exon	40088735	40089174	-	XLOC_019360		u	0.0825	0.725	3.13551	0.00291414	0.00693255
lnc-1898	12	Cufflinks	exon	40371048	40371917	-	XLOC_019368		u	0.7575	0.0725	-3.38519	2.47271e-07	1.34462e-06
lnc-1900	12	Cufflinks	exon	42103965	42104959	-	XLOC_019432	105606443	j	0.001	0.1925	7.58871	0.0212531	0.0403472
lnc-1901	12	Cufflinks	exon	42103965	42104959	-	XLOC_019432	105606443	j	0.001	1.61	10.6528	3.41941e-11	3.44221e-10
lnc-1905	12	Cufflinks	exon	42522824	42522847	-	XLOC_019457	101117861	j	0.0075	1.945	8.01866	2.59552e-10	2.31691e-09
lnc-1909	12	Cufflinks	exon	43404756	43405487	-	XLOC_019472		u	0.001	1.2475	10.2848	8.74576e-09	6.06077e-08
lnc-1910	12	Cufflinks	exon	43404756	43405401	-	XLOC_019472		u	0.001	1.05	10.0362	3.81264e-08	2.35641e-07
lnc-1911	12	Cufflinks	exon	44837793	44839297	-	XLOC_019481	106991487	j	0.6075	0.1475	-2.04217	0.00248984	0.00601798
lnc-1912	12	Cufflinks	exon	45179253	45181343	-	XLOC_019494	101122293	x	0.105	30.22	8.16897	3.01535e-37	1.02989e-34
lnc-1913	12	Cufflinks	exon	45672006	45672112	-	XLOC_019498		u	0.0175	0.4125	4.55897	0.000154797	0.000491166
lnc-1914	12	Cufflinks	exon	46185750	46185781	-	XLOC_019502		u	0.001	0.96	9.90689	4.065e-05	0.0001452
lnc-1915	12	Cufflinks	exon	46372434	46373025	-	XLOC_019503		u	0.001	0.3025	8.24079	6.43143e-06	2.70633e-05
lnc-1916	12	Cufflinks	exon	46382888	46384071	-	XLOC_019503		u	0.001	0.15	7.22882	0.00686445	0.0148813
lnc-1918	12	Cufflinks	exon	46887537	46888034	-	XLOC_019508		u	0.0825	0.7975	3.27302	0.000689166	0.00189789
lnc-1919	12	Cufflinks	exon	47155729	47156252	-	XLOC_019510		u	0.015	0.625	5.38082	3.65129e-05	0.000131569
lnc-1922	12	Cufflinks	exon	48063671	48063704	-	XLOC_019578		u	0.0475	1.885	5.31049	0.000148068	0.000471588
lnc-1923	12	Cufflinks	exon	48065226	48070443	-	XLOC_019578		u	0.0525	0.62	3.56188	0.000310672	0.000921735
lnc-1924	12	Cufflinks	exon	48173636	48174352	-	XLOC_019583		u	0.001	1.0675	10.06	0.000132728	0.000426903
lnc-1927	12	Cufflinks	exon	48490246	48490289	-	XLOC_019611		u	1.485	0.0525	-4.822	3.4275e-11	3.44551e-10
lnc-1929	12	Cufflinks	exon	48579509	48580152	-	XLOC_019625		u	0.36	0.025	-3.848	0.00151117	0.00384834
lnc-1930	12	Cufflinks	exon	48722825	48723220	-	XLOC_019629		u	0.1025	6.4325	5.97168	1.11586e-08	7.57191e-08
lnc-1931	12	Cufflinks	exon	48722825	48723225	-	XLOC_019629		u	0.001	1.5575	10.605	0.00492617	0.0110988
lnc-1932	12	Cufflinks	exon	48722825	48723225	-	XLOC_019629		u	0.001	2.9325	11.5179	1.3432e-09	1.06808e-08
lnc-1934	12	Cufflinks	exon	49068592	49070203	-	XLOC_019640	101103254	x	0.0225	15.2975	9.40916	2.78873e-30	4.12415e-28
lnc-1935	12	Cufflinks	exon	49068592	49070203	-	XLOC_019640	101103254	x	0.001	1.7275	10.7545	7.15032e-19	2.0271e-17
lnc-1937	12	Cufflinks	exon	50563884	50566068	-	XLOC_019716		u	0.7425	0.0425	-4.12686	1.51876e-08	1.00771e-07
lnc-1938	12	Cufflinks	exon	50873224	50875058	-	XLOC_019776	105610224	x	1.91	0.1375	-3.79607	4.94442e-11	4.87141e-10
lnc-1939	12	Cufflinks	exon	53199327	53201726	-	XLOC_019817		u	1.985	0.22	-3.17356	1.61294e-08	1.06872e-07
lnc-1940	12	Cufflinks	exon	53199327	53201726	-	XLOC_019817		u	1.96	0.1425	-3.78182	1.43812e-05	5.60898e-05
lnc-1942	12	Cufflinks	exon	54419700	54419970	-	XLOC_019825		u	0.001	1.6225	10.664	6.59437e-10	5.53195e-09
lnc-1943	12	Cufflinks	exon	54419700	54419970	-	XLOC_019825		u	0.001	1.6175	10.6595	1.49086e-09	1.17832e-08
lnc-1944	12	Cufflinks	exon	54726871	54727338	-	XLOC_019828	101117435	j	0.045	1.2625	4.81021	1.41235e-06	6.74439e-06
lnc-1945	12	Cufflinks	exon	56023853	56024166	-	XLOC_019838		u	0.001	1.8725	10.8708	2.5238e-10	2.2571e-09
lnc-1949	12	Cufflinks	exon	58043907	58043948	-	XLOC_019853		u	0.001	0.36	8.49185	1.19921e-05	4.75738e-05
lnc-1951	12	Cufflinks	exon	58143235	58143301	-	XLOC_019854		u	0.105	1.785	4.08746	4.92936e-05	0.000173287
lnc-1954	12	Cufflinks	exon	58313371	58313691	-	XLOC_019857		u	0.001	0.375	8.55075	0.000806412	0.00219247
lnc-1955	12	Cufflinks	exon	58356204	58356708	-	XLOC_019859		u	0.001	0.91	9.82972	2.10612e-06	9.69588e-06
lnc-1956	12	Cufflinks	exon	58433598	58433633	-	XLOC_019867	101120593	x	0.04	1.0975	4.77808	0.000877781	0.00235801
lnc-1957	12	Cufflinks	exon	58433883	58433924	-	XLOC_019867	101120593	x	0.001	0.455	8.82972	0.00683296	0.0148244
lnc-1958	12	Cufflinks	exon	58588890	58589114	-	XLOC_019895	105608228	j	0.001	3.4325	11.745	2.62279e-10	2.3398e-09
lnc-1959	12	Cufflinks	exon	58588890	58589114	-	XLOC_019895	105608228	j	0.001	5.71	12.4793	1.10203e-15	2.03819e-14
lnc-1960	12	Cufflinks	exon	59341137	59342022	-	XLOC_019900	105608224	j	0.03	1.1225	5.22561	2.0549e-09	1.57634e-08
lnc-1961	12	Cufflinks	exon	59341137	59342022	-	XLOC_019900	105608224	j	0.001	0.4525	8.82177	0.000141925	0.00045303
lnc-1962	12	Cufflinks	exon	60266842	60267181	-	XLOC_019911		u	0.001	39.8475	15.2822	4.89923e-09	3.52278e-08
lnc-1963	12	Cufflinks	exon	60266842	60267181	-	XLOC_019911		u	0.001	70.13	16.0977	4.5653e-13	5.9753e-12
lnc-1964	12	Cufflinks	exon	60947907	60948901	-	XLOC_019912	101102503	x	0.0525	1.6275	4.9542	1.56275e-11	1.64352e-10
lnc-1965	12	Cufflinks	exon	61270010	61270589	-	XLOC_019917		u	0.001	0.3325	8.37721	0.000927975	0.00247754
lnc-1969	12	Cufflinks	exon	61822331	61822648	-	XLOC_019941	106991469	j	0.001	0.375	8.55075	0.000730732	0.00200052
lnc-1970	12	Cufflinks	exon	62083326	62084871	-	XLOC_019948		u	0.425	0.0125	-5.08746	8.09052e-06	3.33406e-05
lnc-1971	12	Cufflinks	exon	62697597	62698984	-	XLOC_019953	101106701	j	21.2025	0.001	-14.3719	7.5519e-33	1.37129e-30
lnc-1972	12	Cufflinks	exon	67667738	67667967	-	XLOC_020001	105616575	x	0.001	0.98	9.93664	6.61033e-09	4.65057e-08
lnc-1976	12	Cufflinks	exon	69791039	69791261	-	XLOC_020038		u	0.001	0.4025	8.65284	0.00131266	0.00338914
lnc-1977	12	Cufflinks	exon	69795296	69796048	-	XLOC_020038		u	0.001	0.1825	7.51175	0.0255264	0.0473647
lnc-1979	12	Cufflinks	exon	70680995	70682415	-	XLOC_020054	105607676	j	2.2325	0.23	-3.27895	4.15959e-11	4.14082e-10
lnc-1981	12	Cufflinks	exon	72931086	72931184	-	XLOC_020085	105609962	j	0.015	0.62	5.36923	0.000232199	0.000708551
lnc-1982	12	Cufflinks	exon	73455841	73456766	-	XLOC_020095		u	0.285	0.001	-8.15482	0.00620718	0.0136275
lnc-1984	12	Cufflinks	exon	73587025	73595175	-	XLOC_020109		u	0.265	3.09	3.54354	4.14327e-08	2.54214e-07
lnc-1987	12	Cufflinks	exon	73705858	73706375	-	XLOC_020113		u	0.001	1.925	10.9106	4.5947e-05	0.000162345
lnc-1988	12	Cufflinks	exon	73707058	73707529	-	XLOC_020112		u	0.001	0.275	8.10329	0.0123647	0.0251057
lnc-1992	12	Cufflinks	exon	73968198	73968651	-	XLOC_020119		u	0.0475	0.5525	3.53998	0.00432057	0.00986079
lnc-1993	12	Cufflinks	exon	74862665	74863239	-	XLOC_020135		u	0.575	0.045	-3.67557	0.00193828	0.00480715
lnc-1994	12	Cufflinks	exon	74862665	74865933	-	XLOC_020135		u	1.125	0.1725	-2.70526	7.36777e-07	3.6826e-06
lnc-1995	12	Cufflinks	exon	74892556	74892854	-	XLOC_020137	101101906	x	0.001	0.42	8.71425	0.0158263	0.0311981
lnc-1996	12	Cufflinks	exon	74892556	74892800	-	XLOC_020137	101101906	x	0.001	0.5025	8.97298	0.0075694	0.0162355
lnc-1998	12	Cufflinks	exon	75244388	75244731	-	XLOC_020142	105611348	j	0.001	0.2875	8.16742	0.00562087	0.0124932
lnc-2000	12	Cufflinks	exon	75702747	75702997	-	XLOC_020148	105616595	j	0.001	1.6125	10.6551	7.12952e-07	3.57723e-06
lnc-2001	12	Cufflinks	exon	75702747	75702997	-	XLOC_020148	105616595	j	0.001	0.8225	9.68387	2.16034e-05	8.16387e-05
lnc-2002	12	Cufflinks	exon	76027943	76028336	-	XLOC_020162		u	0.001	0.775	9.59805	0.000323615	0.000956574
lnc-2003	12	Cufflinks	exon	76027943	76028336	-	XLOC_020162		u	0.001	0.265	8.04985	0.00284664	0.00678209
lnc-2008	12	Cufflinks	exon	76536444	76536513	-	XLOC_020180		u	0.16	1.1875	2.89178	0.000132942	0.000427496
lnc-2011	12	Cufflinks	exon	77219301	77219796	-	XLOC_020236		u	0.001	0.58	9.17991	0.000815508	0.00221436
lnc-2012	12	Cufflinks	exon	77363618	77363647	-	XLOC_020242		u	1.1875	0.1725	-2.78326	0.00653187	0.0142617
lnc-2013	12	Cufflinks	exon	77517132	77518041	-	XLOC_020249	101108243	x	0.01	0.1575	3.97728	0.0152013	0.0301233
lnc-2015	12	Cufflinks	exon	77565486	77565561	-	XLOC_020254		u	6.105	140.662	4.5261	7.18568e-17	1.53849e-15
lnc-2016	12	Cufflinks	exon	77598013	77598658	-	XLOC_020257		u	2.2725	1.0625	-1.09682	0.0155769	0.0307532
lnc-2017	12	Cufflinks	exon	77955351	77956075	-	XLOC_020277	106991503	j	0.27	3.24	3.58496	2.00302e-12	2.37662e-11
lnc-2023	12	Cufflinks	exon	78389871	78390185	-	XLOC_020325		u	0.001	1.515	10.5651	2.10848e-10	1.90827e-09
lnc-2024	12	Cufflinks	exon	78490077	78490141	-	XLOC_020343		u	0.4	0.0325	-3.62149	8.18406e-05	0.000275071
lnc-2025	12	Cufflinks	exon	78565987	78566727	-	XLOC_020348		u	0.001	0.255	7.99435	0.00186655	0.00464613
lnc-2026	12	Cufflinks	exon	78611888	78613059	-	XLOC_020354		u	0.3525	1.4725	2.06257	0.000272474	0.00081788
lnc-2029	12	Cufflinks	exon	78684085	78684904	-	XLOC_020360		u	0.1875	0.001	-7.55075	0.00137769	0.00354239
lnc-2030	12	Cufflinks	exon	78684085	78684872	-	XLOC_020360		u	0.0275	0.3425	3.6386	0.00234828	0.00570563
lnc-2031	12	Cufflinks	exon	78817512	78821015	-	XLOC_020367		u	0.435	1.86	2.09622	6.21441e-05	0.000214138
lnc-2032	12	Cufflinks	exon	78891491	78892852	-	XLOC_020374	105610030	j	0.6625	0.2125	-1.64046	0.000831374	0.00225062
lnc-2035	13	Cufflinks	exon	3569289	3569495	+	XLOC_020437		u	0.2775	0.0225	-3.62449	3.94301e-05	0.0001413
lnc-2036	13	Cufflinks	exon	3808453	3808625	+	XLOC_020517		u	0.46	0.0375	-3.61667	0.000470814	0.00133422
lnc-2037	13	Cufflinks	exon	3868834	3873178	+	XLOC_020536		u	0.355	0.015	-4.56478	1.23693e-11	1.32219e-10
lnc-2042	13	Cufflinks	exon	3977112	3977264	+	XLOC_020556		u	0.2875	0.0125	-4.52356	4.06579e-06	1.77871e-05
lnc-2043	13	Cufflinks	exon	3995678	3995828	+	XLOC_020556		u	0.3825	0.0075	-5.67243	0.000692244	0.00190527
lnc-2044	13	Cufflinks	exon	4434149	4434302	+	XLOC_020565		u	0.001	0.4025	8.65284	0.00295114	0.00700547
lnc-2045	13	Cufflinks	exon	5065439	5065891	+	XLOC_020597		u	0.001	0.8775	9.77726	6.34364e-05	0.000218329
lnc-2047	13	Cufflinks	exon	6483160	6483226	+	XLOC_020605	101110528	x	0.001	0.7725	9.59339	0.00168796	0.00425102
lnc-2048	13	Cufflinks	exon	6483164	6483231	+	XLOC_020605	101110528	x	0.001	0.725	9.50184	0.00697988	0.0150902
lnc-2053	13	Cufflinks	exon	11622150	11622270	+	XLOC_020639		u	0.001	4.5275	12.1445	3.29599e-10	2.89534e-09
lnc-2054	13	Cufflinks	exon	12097558	12097680	+	XLOC_020654		u	0.001	0.3875	8.59805	0.00901766	0.0190065
lnc-2055	13	Cufflinks	exon	12097604	12097680	+	XLOC_020654		u	0.001	0.8375	9.70995	0.000423859	0.00121459
lnc-2056	13	Cufflinks	exon	12405875	12406062	+	XLOC_020658		u	0.001	0.4825	8.91439	0.00319926	0.00753463
lnc-2059	13	Cufflinks	exon	13181484	13182187	+	XLOC_020662		u	0.001	0.7575	9.5651	1.96627e-06	9.09875e-06
lnc-2065	13	Cufflinks	exon	15876655	15877702	+	XLOC_020682		u	0.001	1.56	10.6073	7.66805e-16	1.45288e-14
lnc-2066	13	Cufflinks	exon	15880885	15880994	+	XLOC_020683	105611768	x	0.001	0.325	8.3443	0.000442219	0.00126267
lnc-2068	13	Cufflinks	exon	17161675	17161847	+	XLOC_020698		u	0.001	0.4425	8.78953	1.92649e-10	1.7513e-09
lnc-2069	13	Cufflinks	exon	18256227	18256258	+	XLOC_020720		u	0.001	0.92	9.84549	7.09474e-06	2.95855e-05
lnc-2071	13	Cufflinks	exon	18296086	18296525	+	XLOC_020721		u	0.001	0.5625	9.13571	3.01297e-06	1.34981e-05
lnc-2072	13	Cufflinks	exon	18299946	18300100	+	XLOC_020722		u	0.001	0.1875	7.55075	3.38377e-06	1.50279e-05
lnc-2073	13	Cufflinks	exon	18301981	18302431	+	XLOC_020722		u	0.001	0.115	6.84549	0.000304674	0.000906001
lnc-2074	13	Cufflinks	exon	18411920	18412030	+	XLOC_020725		u	0.001	0.435	8.76487	0.00676737	0.0146999
lnc-2075	13	Cufflinks	exon	18411933	18412536	+	XLOC_020725		u	0.01	0.5025	5.65105	7.50814e-06	3.11825e-05
lnc-2077	13	Cufflinks	exon	19332876	19332907	+	XLOC_020740		u	0.001	0.465	8.86109	0.00571428	0.0126773
lnc-2082	13	Cufflinks	exon	22624994	22625502	+	XLOC_020795		u	0.0275	25.1825	9.83877	6.33791e-29	7.70486e-27
lnc-2083	13	Cufflinks	exon	23225112	23225602	+	XLOC_020809		u	0.005	0.3325	6.05528	8.69799e-07	4.29954e-06
lnc-2085	13	Cufflinks	exon	23608368	23610693	+	XLOC_020817		u	2.395	0.095	-4.65595	2.04646e-20	7.4858e-19
lnc-2086	13	Cufflinks	exon	23773267	23773326	+	XLOC_020855		u	0.7425	0.03	-4.62936	6.01124e-17	1.30259e-15
lnc-2088	13	Cufflinks	exon	26447472	26447571	+	XLOC_020926		u	0.001	0.4025	8.65284	0.0211072	0.0401091
lnc-2089	13	Cufflinks	exon	27095676	27096600	+	XLOC_020958		u	0.1875	0.001	-7.55075	0.00390455	0.00899483
lnc-2091	13	Cufflinks	exon	27700676	27700702	+	XLOC_020970		u	0.001	0.3925	8.61655	0.00072926	0.00199756
lnc-2092	13	Cufflinks	exon	28768826	28768902	+	XLOC_020985		u	0.001	0.705	9.46148	2.60756e-05	9.70057e-05
lnc-2093	13	Cufflinks	exon	32276294	32276794	+	XLOC_021015		u	0.001	1.3975	10.4486	5.87499e-07	3.00666e-06
lnc-2094	13	Cufflinks	exon	32276427	32276794	+	XLOC_021015		u	0.001	1.9675	10.9421	1.01911e-09	8.28279e-09
lnc-2095	13	Cufflinks	exon	32678177	32678432	+	XLOC_021029		u	0.001	0.1625	7.3443	0.00536566	0.0119892
lnc-2096	13	Cufflinks	exon	32704368	32704394	+	XLOC_021029		u	0.001	0.25	7.96578	0.0137738	0.0276497
lnc-2098	13	Cufflinks	exon	32758390	32758643	+	XLOC_021035		u	0.0975	0.56	2.52195	0.0192984	0.0371652
lnc-2102	13	Cufflinks	exon	32776675	32777256	+	XLOC_021035	101115891	x	0.001	0.145	7.17991	0.0182053	0.0353486
lnc-2107	13	Cufflinks	exon	32862744	32862855	+	XLOC_021048	101115891	x	0.001	0.2775	8.11634	0.00551532	0.0122891
lnc-2108	13	Cufflinks	exon	33147550	33147979	+	XLOC_021080		u	0.001	0.8875	9.7936	9.51202e-08	5.50868e-07
lnc-2114	13	Cufflinks	exon	34017500	34017703	+	XLOC_021107		u	0.001	0.27	8.07682	1.22127e-08	8.24431e-08
lnc-2115	13	Cufflinks	exon	34017500	34017703	+	XLOC_021107		u	0.08	7.625	6.57459	2.6421e-23	1.48051e-21
lnc-2116	13	Cufflinks	exon	34024727	34025550	+	XLOC_021107		u	0.001	0.1775	7.47168	0.000853509	0.00230143
lnc-2117	13	Cufflinks	exon	34203740	34203899	+	XLOC_021110		u	0.001	3.1125	11.6039	2.97793e-06	1.33542e-05
lnc-2120	13	Cufflinks	exon	35195979	35196261	+	XLOC_021131	105609169	j	4.325	0.4825	-3.1641	1.39069e-13	1.95775e-12
lnc-2121	13	Cufflinks	exon	35252464	35253163	+	XLOC_021149		u	0.3175	0.0125	-4.66676	0.0203068	0.0388817
lnc-2122	13	Cufflinks	exon	35256332	35257692	+	XLOC_021150		u	0.31	0.005	-5.9542	1.90333e-06	8.85033e-06
lnc-2127	13	Cufflinks	exon	37497875	37497991	+	XLOC_021194	101121188	o	0.4525	0.001	-8.82177	0.000269626	0.000810516
lnc-2128	13	Cufflinks	exon	37796289	37797288	+	XLOC_021214		u	0.3875	0.04	-3.27612	1.77566e-05	6.81429e-05
lnc-2129	13	Cufflinks	exon	37799365	37800646	+	XLOC_021214		u	0.001	0.7525	9.55555	5.99034e-09	4.24343e-08
lnc-2130	13	Cufflinks	exon	37799365	37800646	+	XLOC_021214		u	0.325	0.005	-6.02237	0.000171427	0.000538823
lnc-2134	13	Cufflinks	exon	39730394	39730448	+	XLOC_021255		u	0.3625	0.015	-4.59495	0.0124323	0.025218
lnc-2135	13	Cufflinks	exon	40507948	40507978	+	XLOC_021270		u	55.865	125.99	1.17329	0.00457262	0.0103739
lnc-2138	13	Cufflinks	exon	41261534	41262098	+	XLOC_021295		u	0.0325	0.605	4.21842	7.52227e-05	0.000254618
lnc-2139	13	Cufflinks	exon	43003265	43003506	+	XLOC_021336	106991525	j	0.001	0.31	8.27612	0.00387971	0.00894192
lnc-2143	13	Cufflinks	exon	43735009	43735660	+	XLOC_021341	101111732	o	0.0575	0.95	4.04629	6.99088e-05	0.000237979
lnc-2144	13	Cufflinks	exon	43735232	43735660	+	XLOC_021341	101111732	o	0.001	0.5125	9.00141	0.00140883	0.00361209
lnc-2145	13	Cufflinks	exon	43735276	43735666	+	XLOC_021341	101111732	o	0.055	0.54	3.29546	0.000285296	0.000852619
lnc-2147	13	Cufflinks	exon	44746351	44746505	+	XLOC_021382		u	0.001	0.22	7.78136	0.00135516	0.00348945
lnc-2148	13	Cufflinks	exon	45586623	45587691	+	XLOC_021395		u	0.0525	0.3125	2.57347	0.00804283	0.0171204
lnc-2149	13	Cufflinks	exon	46112817	46113762	+	XLOC_021429		u	0.001	0.785	9.61655	1.96235e-09	1.5167e-08
lnc-2150	13	Cufflinks	exon	46113168	46113559	+	XLOC_021429		u	0.001	1.225	10.2586	1.74788e-06	8.17518e-06
lnc-2151	13	Cufflinks	exon	47756238	47756556	+	XLOC_021470		u	0.001	2.745	11.4226	6.78428e-11	6.55799e-10
lnc-2152	13	Cufflinks	exon	50771630	50772213	+	XLOC_021496	106991527	j	0.63	0.29	-1.1193	0.0209318	0.0398231
lnc-2153	13	Cufflinks	exon	52157337	52157542	+	XLOC_021537		u	0.0725	0.62	3.09622	0.0211028	0.040106
lnc-2154	13	Cufflinks	exon	52206810	52206951	+	XLOC_021538		u	0.001	0.515	9.00843	0.011955	0.0244042
lnc-2156	13	Cufflinks	exon	52298723	52298774	+	XLOC_021542		u	0.001	0.285	8.15482	0.00214801	0.00526542
lnc-2159	13	Cufflinks	exon	52554961	52555491	+	XLOC_021554		u	0.001	0.195	7.60733	0.00117236	0.00305662
lnc-2160	13	Cufflinks	exon	52555140	52555491	+	XLOC_021554		u	0.001	0.295	8.20457	0.000224083	0.000686999
lnc-2161	13	Cufflinks	exon	52555140	52555491	+	XLOC_021554		u	0.001	1.1475	10.1643	6.0695e-06	2.56683e-05
lnc-2162	13	Cufflinks	exon	52555232	52555491	+	XLOC_021554		u	0.001	0.9175	9.84156	1.60421e-05	6.20449e-05
lnc-2164	13	Cufflinks	exon	52932110	52932212	+	XLOC_021563	101106866	x	0.005	0.165	5.04439	0.0156745	0.0309328
lnc-2165	13	Cufflinks	exon	52932986	52933491	+	XLOC_021563	101106866	x	0.001	0.8575	9.74399	2.10216e-13	2.88846e-12
lnc-2167	13	Cufflinks	exon	53143226	53143329	+	XLOC_021574		u	3.9725	9.17	1.20687	0.0235462	0.0441356
lnc-2168	13	Cufflinks	exon	53321098	53321898	+	XLOC_021582		u	0.4425	8.095	4.19328	4.03841e-17	8.9955e-16
lnc-2170	13	Cufflinks	exon	54099995	54102669	+	XLOC_021620		u	0.17	3.045	4.16284	4.53984e-13	5.9474e-12
lnc-2172	13	Cufflinks	exon	54100215	54102352	+	XLOC_021620		u	0.001	0.3525	8.46148	3.02442e-05	0.000110846
lnc-2173	13	Cufflinks	exon	54211088	54212885	+	XLOC_021624	101121700	o	0.1075	0.655	2.60716	0.00260732	0.00627128
lnc-2174	13	Cufflinks	exon	54211088	54212885	+	XLOC_021624	101121700	o	0.001	0.1975	7.62571	0.00234909	0.00570664
lnc-2175	13	Cufflinks	exon	54303355	54303440	+	XLOC_021632		u	0.075	0.55	2.87447	0.00378608	0.00874578
lnc-2176	13	Cufflinks	exon	54391122	54391816	+	XLOC_021638	101122716	x	0.3225	0.0275	-3.5518	0.000413309	0.00118807
lnc-2177	13	Cufflinks	exon	54969320	54969423	+	XLOC_021642		u	0.001	0.2	7.64386	0.0129814	0.0262317
lnc-2179	13	Cufflinks	exon	55151657	55151757	+	XLOC_021647		u	0.001	0.955	9.89936	6.37408e-07	3.22868e-06
lnc-2180	13	Cufflinks	exon	55501013	55502122	+	XLOC_021648		u	0.0425	0.795	4.22542	1.14748e-06	5.56099e-06
lnc-2181	13	Cufflinks	exon	55600971	55601439	+	XLOC_021649		u	0.001	5.195	12.3429	2.31408e-18	6.13595e-17
lnc-2183	13	Cufflinks	exon	56624622	56624737	+	XLOC_021666	105616729	j	0.001	0.1875	7.55075	5.5336e-06	2.35198e-05
lnc-2185	13	Cufflinks	exon	57834888	57835470	+	XLOC_021714	105606211	x	0.001	1.24	10.2761	1.41857e-08	9.44284e-08
lnc-2186	13	Cufflinks	exon	57922690	57922914	+	XLOC_021717		u	0.001	3.985	11.9604	4.92112e-16	9.50113e-15
lnc-2187	13	Cufflinks	exon	57922690	57922914	+	XLOC_021717		u	0.001	2.53	11.3049	1.71442e-12	2.05459e-11
lnc-2188	13	Cufflinks	exon	57922690	57922914	+	XLOC_021717		u	0.001	0.4725	8.88417	1.39158e-05	5.44387e-05
lnc-2189	13	Cufflinks	exon	57970053	57970320	+	XLOC_021719		u	0.0525	0.9275	4.14296	0.000121492	0.000393409
lnc-2191	13	Cufflinks	exon	58257191	58257258	+	XLOC_021728		u	0.0275	0.36	3.71049	0.000787806	0.00214645
lnc-2193	13	Cufflinks	exon	58258459	58258503	+	XLOC_021728		u	0.001	0.165	7.36632	0.00537531	0.012007
lnc-2194	13	Cufflinks	exon	58855003	58855085	+	XLOC_021745	105606208	j	0.06	6.785	6.82124	5.52123e-17	1.20368e-15
lnc-2196	13	Cufflinks	exon	59273632	59273703	+	XLOC_021758		u	0.001	0.5375	9.07012	1.26472e-12	1.55063e-11
lnc-2198	13	Cufflinks	exon	60407468	60407672	+	XLOC_021807		u	2.51	0.75	-1.74272	0.00058273	0.00162822
lnc-2199	13	Cufflinks	exon	60407642	60407672	+	XLOC_021807		u	1.06	0.001	-10.0498	2.26542e-06	1.03859e-05
lnc-2200	13	Cufflinks	exon	61353050	61353117	+	XLOC_021840		u	0.325	0.0325	-3.32193	0.0136753	0.027479
lnc-2201	13	Cufflinks	exon	61716362	61716690	+	XLOC_021851	101114720	o	0.12	1.98	4.04439	0.00040339	0.00116221
lnc-2202	13	Cufflinks	exon	61792220	61792316	+	XLOC_021853		u	0.001	0.3275	8.35535	0.0008456	0.00228311
lnc-2209	13	Cufflinks	exon	63166302	63166423	+	XLOC_021900		u	0.001	0.3775	8.56033	0.00168965	0.00425377
lnc-2210	13	Cufflinks	exon	63218536	63218834	+	XLOC_021893		u	0.001	1.52	10.5699	4.15145e-07	2.17583e-06
lnc-2211	13	Cufflinks	exon	63218553	63218834	+	XLOC_021893		u	0.001	0.6225	9.28193	0.000136511	0.000437795
lnc-2212	13	Cufflinks	exon	64115674	64116095	+	XLOC_021919		u	0.0875	17.6025	7.65228	5.7138e-24	3.45841e-22
lnc-2213	13	Cufflinks	exon	64386036	64387320	+	XLOC_021931		u	0.12	0.8	2.73697	0.00580126	0.0128524
lnc-2214	13	Cufflinks	exon	65927000	65927120	+	XLOC_022003	105606892	x	0.33	0.015	-4.45943	2.63137e-05	9.78156e-05
lnc-2220	13	Cufflinks	exon	67369281	67369313	+	XLOC_022055		u	0.001	0.45	8.81378	0.000130384	0.000420115
lnc-2221	13	Cufflinks	exon	67372569	67373495	+	XLOC_022056		u	0.01	0.215	4.42626	0.00207969	0.0051163
lnc-2224	13	Cufflinks	exon	67698905	67700676	+	XLOC_022066		u	0.001	0.3925	8.61655	7.55234e-08	4.44921e-07
lnc-2225	13	Cufflinks	exon	68942010	68942072	+	XLOC_022080		u	0.001	0.32	8.32193	0.0172983	0.0337702
lnc-2226	13	Cufflinks	exon	68997185	68997300	+	XLOC_022081		u	0.001	0.315	8.29921	0.000133109	0.00042784
lnc-2229	13	Cufflinks	exon	68997195	68997300	+	XLOC_022081		u	0.001	1.3025	10.3471	6.84679e-06	2.86097e-05
lnc-2232	13	Cufflinks	exon	71675791	71676027	+	XLOC_022131		u	0.001	3.165	11.628	5.42452e-15	9.13318e-14
lnc-2233	13	Cufflinks	exon	71676043	71677024	+	XLOC_022131		u	0.3375	1.49	2.14235	0.000915943	0.00244769
lnc-2234	13	Cufflinks	exon	71676457	71676784	+	XLOC_022131		u	0.001	2.5	11.2877	3.02035e-14	4.60435e-13
lnc-2235	13	Cufflinks	exon	71765516	71766031	+	XLOC_022138		u	0.001	0.4225	8.72281	2.75752e-07	1.48541e-06
lnc-2236	13	Cufflinks	exon	71765625	71766031	+	XLOC_022138	105610216	j	0.025	1.075	5.42626	6.39529e-08	3.81298e-07
lnc-2237	13	Cufflinks	exon	71811181	71811242	+	XLOC_022138	105610216	j	0.02	0.7925	5.30834	0.000796182	0.00216763
lnc-2238	13	Cufflinks	exon	72142224	72143054	+	XLOC_022145		u	1.0925	0.1625	-2.74912	8.44542e-08	4.93682e-07
lnc-2240	13	Cufflinks	exon	72974995	72975039	+	XLOC_022175		u	0.001	0.585	9.19229	2.29967e-05	8.64711e-05
lnc-2241	13	Cufflinks	exon	73813739	73813826	+	XLOC_022190	101111824	x	0.001	0.6925	9.43567	1.46106e-05	5.68763e-05
lnc-2242	13	Cufflinks	exon	74448832	74449242	+	XLOC_022218		u	0.001	0.24	7.90689	0.00358248	0.00832642
lnc-2243	13	Cufflinks	exon	74451116	74451797	+	XLOC_022219		u	0.001	0.3475	8.44087	1.08534e-05	4.34846e-05
lnc-2244	13	Cufflinks	exon	74773597	74774252	+	XLOC_022221		u	0.001	0.9375	9.87267	7.28688e-07	3.64725e-06
lnc-2245	13	Cufflinks	exon	75370270	75370549	+	XLOC_022230		u	0.205	1.5675	2.93477	3.98317e-06	1.74682e-05
lnc-2247	13	Cufflinks	exon	75849688	75849991	+	XLOC_022242		u	0.001	1.7225	10.7503	3.97564e-12	4.50478e-11
lnc-2248	13	Cufflinks	exon	75849903	75850553	+	XLOC_022242		u	0.001	1.0425	10.0258	4.54757e-18	1.15945e-16
lnc-2249	13	Cufflinks	exon	75900098	75900483	+	XLOC_022246		u	0.001	0.4125	8.68825	6.69543e-05	0.000228463
lnc-2251	13	Cufflinks	exon	76102019	76102171	+	XLOC_022250		u	0.001	0.69	9.43045	0.000305335	0.000907589
lnc-2252	13	Cufflinks	exon	76102025	76102297	+	XLOC_022250		u	0.001	0.5575	9.12283	0.000239107	0.000727001
lnc-2253	13	Cufflinks	exon	76280078	76280343	+	XLOC_022253		u	0.0475	0.6875	3.85536	0.000211248	0.000651408
lnc-2254	13	Cufflinks	exon	76280094	76280442	+	XLOC_022253		u	0.001	1.8125	10.8238	1.89364e-11	1.96416e-10
lnc-2255	13	Cufflinks	exon	76280102	76280542	+	XLOC_022253		u	0.001	1.2825	10.3247	7.64521e-10	6.343e-09
lnc-2256	13	Cufflinks	exon	76881542	76881686	+	XLOC_022272		u	0.0925	0.505	2.44876	2.15972e-05	8.16369e-05
lnc-2257	13	Cufflinks	exon	76971911	76974089	+	XLOC_022273	105609542	j	0.001	1.75	10.7731	3.43858e-18	8.90369e-17
lnc-2259	13	Cufflinks	exon	76971911	76974089	+	XLOC_022273	105609542	j	0.04	1.56	5.2854	5.9804e-06	2.53289e-05
lnc-2262	13	Cufflinks	exon	77060510	77060867	+	XLOC_022274	101116418	x	0.025	15.24	9.25172	4.17719e-25	3.02636e-23
lnc-2263	13	Cufflinks	exon	77060584	77060897	+	XLOC_022274	101116418	x	0.1175	9.6	6.3523	7.49776e-17	1.59578e-15
lnc-2264	13	Cufflinks	exon	77301276	77301479	+	XLOC_022281		u	0.001	8.5925	13.0689	6.03648e-22	2.74029e-20
lnc-2266	13	Cufflinks	exon	77745399	77746267	+	XLOC_022325	105608638	j	0.34	0.01	-5.08746	6.19487e-07	3.15237e-06
lnc-2267	13	Cufflinks	exon	77746732	77746767	+	XLOC_022325	105608638	j	0.385	0.0075	-5.68182	1.68129e-09	1.31434e-08
lnc-2268	13	Cufflinks	exon	77841484	77841551	+	XLOC_022328		u	0.001	0.39	8.60733	3.77823e-07	1.99658e-06
lnc-2271	13	Cufflinks	exon	78588419	78588872	+	XLOC_022353		u	0.4425	9.7525	4.46202	4.76048e-18	1.20832e-16
lnc-2272	13	Cufflinks	exon	78620739	78621006	+	XLOC_022357		u	0.001	0.6325	9.30492	1.55846e-05	6.04057e-05
lnc-2273	13	Cufflinks	exon	78622658	78622992	+	XLOC_022358		u	0.001	0.25	7.96578	0.000240611	0.000731263
lnc-2275	13	Cufflinks	exon	78626131	78626153	+	XLOC_022359		u	0.0325	0.4725	3.8618	4.43913e-08	2.71091e-07
lnc-2277	13	Cufflinks	exon	78965242	78965472	+	XLOC_022361		u	0.025	4.9475	7.62863	1.05403e-14	1.69318e-13
lnc-2278	13	Cufflinks	exon	78965263	78965472	+	XLOC_022361		u	0.001	0.5675	9.14848	0.0117968	0.0241474
lnc-2279	13	Cufflinks	exon	79344317	79344966	+	XLOC_022367		u	0.43	0.025	-4.10434	0.0218277	0.0412867
lnc-2280	13	Cufflinks	exon	79344607	79344966	+	XLOC_022367		u	0.5375	0.02	-4.74819	6.54925e-05	0.000224083
lnc-2281	13	Cufflinks	exon	79371543	79371619	+	XLOC_022368		u	0.001	1.195	10.2228	5.08419e-07	2.62726e-06
lnc-2283	13	Cufflinks	exon	79423854	79424151	+	XLOC_022375		u	0.001	0.66	9.36632	0.000372595	0.00108306
lnc-2285	13	Cufflinks	exon	79575648	79575927	+	XLOC_022384		u	0.001	0.295	8.20457	0.00301309	0.00713835
lnc-2288	13	Cufflinks	exon	79748030	79748820	+	XLOC_022390		u	0.0275	0.17	2.62803	0.0150489	0.0298645
lnc-2289	13	Cufflinks	exon	79761990	79762634	+	XLOC_022391		u	0.0975	0.9725	3.31822	1.77882e-05	6.82461e-05
lnc-2291	13	Cufflinks	exon	80500297	80500346	+	XLOC_022473		u	0.965	0.0925	-3.383	3.01368e-08	1.8986e-07
lnc-2292	13	Cufflinks	exon	80526783	80527384	+	XLOC_022476		u	0.001	0.47	8.87652	0.000939044	0.00250516
lnc-2294	13	Cufflinks	exon	80552319	80552705	+	XLOC_022478		u	0.001	0.85	9.73132	6.16028e-07	3.137e-06
lnc-2303	13	Cufflinks	exon	81427646	81428142	+	XLOC_022542		u	0.885	0.03	-4.88264	1.38953e-05	5.44018e-05
lnc-2305	13	Cufflinks	exon	81496055	81496607	+	XLOC_022525		u	0.4375	0.015	-4.86625	0.000220857	0.000678414
lnc-2306	13	Cufflinks	exon	81505524	81505555	+	XLOC_022525		u	2.5375	0.7925	-1.67892	0.010398	0.0215923
lnc-2311	13	Cufflinks	exon	81748961	81749383	+	XLOC_022568		u	0.105	0.6575	2.6466	0.00369513	0.00856051
lnc-2314	13	Cufflinks	exon	1435011	1435581	-	XLOC_022623		u	0.001	0.1475	7.20457	0.00439599	0.0100128
lnc-2318	13	Cufflinks	exon	3498268	3498537	-	XLOC_022669		u	0.001	0.3725	8.5411	0.000866391	0.00233003
lnc-2321	13	Cufflinks	exon	3505138	3506143	-	XLOC_022669		u	0.001	0.625	9.28771	2.47138e-06	1.12653e-05
lnc-2322	13	Cufflinks	exon	3874591	3875025	-	XLOC_022672		u	0.001	0.3725	8.5411	0.00394291	0.00907298
lnc-2323	13	Cufflinks	exon	3874591	3875025	-	XLOC_022672		u	0.001	1.3175	10.3636	4.07766e-09	2.97983e-08
lnc-2325	13	Cufflinks	exon	4896794	4897018	-	XLOC_022691		u	0.001	0.385	8.58871	0.00115561	0.00302056
lnc-2326	13	Cufflinks	exon	4915220	4915416	-	XLOC_022691		u	0.03	0.8525	4.82867	0.00145062	0.00370733
lnc-2327	13	Cufflinks	exon	4949382	4949716	-	XLOC_022691		u	0.001	0.705	9.46148	0.000204427	0.000632551
lnc-2331	13	Cufflinks	exon	9850798	9851062	-	XLOC_022742		u	0.001	0.4375	8.77314	0.00877013	0.0185284
lnc-2332	13	Cufflinks	exon	10008866	10012122	-	XLOC_022753		u	0.0825	0.5075	2.62094	1.94931e-05	7.42028e-05
lnc-2333	13	Cufflinks	exon	11860349	11862421	-	XLOC_022783		u	0.44	0.065	-2.75899	9.86945e-05	0.000326422
lnc-2334	13	Cufflinks	exon	12018271	12019004	-	XLOC_022785		u	0.5475	0.0225	-4.60486	7.18536e-05	0.000244192
lnc-2335	13	Cufflinks	exon	12402274	12402504	-	XLOC_022789		u	0.001	0.3625	8.50184	0.000364601	0.00106305
lnc-2341	13	Cufflinks	exon	15574634	15574927	-	XLOC_022831		u	0.025	13.6725	9.09513	5.12773e-24	3.11684e-22
lnc-2342	13	Cufflinks	exon	16246095	16246378	-	XLOC_022836	101108939	x	0.001	0.64	9.32193	3.88707e-07	2.04849e-06
lnc-2343	13	Cufflinks	exon	18164277	18165582	-	XLOC_022866	105611262	j	0.005	0.6225	6.96	1.69582e-09	1.32281e-08
lnc-2344	13	Cufflinks	exon	18164277	18165117	-	XLOC_022866	105611262	j	0.0075	2.165	8.17326	4.7258e-18	1.20198e-16
lnc-2345	13	Cufflinks	exon	18216566	18217138	-	XLOC_022867		u	0.0175	0.365	4.38247	0.00149664	0.00381201
lnc-2348	13	Cufflinks	exon	18254327	18254359	-	XLOC_022869		u	0.001	0.59	9.20457	0.00315892	0.00745307
lnc-2351	13	Cufflinks	exon	18559331	18559574	-	XLOC_022873		u	0.001	0.5475	9.09672	0.00225126	0.00548849
lnc-2352	13	Cufflinks	exon	18563447	18564085	-	XLOC_022874		u	0.001	1.0725	10.0668	6.40835e-06	2.699e-05
lnc-2353	13	Cufflinks	exon	18563447	18564085	-	XLOC_022874		u	0.001	0.815	9.67066	1.88339e-08	1.23254e-07
lnc-2354	13	Cufflinks	exon	18611632	18612527	-	XLOC_022881		u	0.3975	0.001	-8.63481	4.73631e-07	2.45901e-06
lnc-2357	13	Cufflinks	exon	20243322	20244184	-	XLOC_022922		u	0.001	0.51	8.99435	5.47567e-05	0.00019093
lnc-2358	13	Cufflinks	exon	22335314	22335380	-	XLOC_022947		u	1.425	0.005	-8.15482	1.13122e-18	3.10868e-17
lnc-2359	13	Cufflinks	exon	22378612	22379288	-	XLOC_022949		u	0.2575	0.001	-8.00843	0.00371313	0.00859666
lnc-2360	13	Cufflinks	exon	22509059	22509683	-	XLOC_022971		u	0.02	1.255	5.97154	5.71159e-07	2.93035e-06
lnc-2361	13	Cufflinks	exon	22509059	22509877	-	XLOC_022971		u	0.0475	0.7175	3.91698	0.0262624	0.0485356
lnc-2367	13	Cufflinks	exon	23478171	23478364	-	XLOC_022995		u	0.001	0.51	8.99435	0.0215706	0.0408867
lnc-2368	13	Cufflinks	exon	23478171	23478364	-	XLOC_022995		u	0.001	0.3525	8.46148	0.0159028	0.0313231
lnc-2369	13	Cufflinks	exon	25326926	25327064	-	XLOC_023022		u	0.001	0.7625	9.57459	0.0102463	0.0213297
lnc-2370	13	Cufflinks	exon	25378516	25378668	-	XLOC_023022		u	0.001	0.6525	9.34983	0.0155706	0.030749
lnc-2371	13	Cufflinks	exon	25434894	25435132	-	XLOC_023022		u	0.001	0.3375	8.39874	0.0144955	0.0288802
lnc-2372	13	Cufflinks	exon	25434894	25435132	-	XLOC_023022		u	0.001	0.675	9.39874	3.9846e-05	0.000142541
lnc-2373	13	Cufflinks	exon	25474571	25474664	-	XLOC_023022		u	0.1425	1.6575	3.53998	0.000333679	0.00098288
lnc-2375	13	Cufflinks	exon	25702564	25702688	-	XLOC_023028	101106448	x	0.001	2.98	11.5411	3.48873e-09	2.58101e-08
lnc-2376	13	Cufflinks	exon	26186235	26186306	-	XLOC_023032	105607888	j	0.001	0.4725	8.88417	0.000816636	0.002217
lnc-2379	13	Cufflinks	exon	26190671	26191064	-	XLOC_023032	105607888	j	0.001	0.1425	7.15482	0.0143531	0.0286323
lnc-2380	13	Cufflinks	exon	26194886	26195685	-	XLOC_023032	105607888	j	0.001	0.22	7.78136	0.000126338	0.000407905
lnc-2382	13	Cufflinks	exon	27831040	27831403	-	XLOC_023110		u	0.87	0.3325	-1.38766	0.010494	0.0217665
lnc-2388	13	Cufflinks	exon	28099763	28099830	-	XLOC_023148	105607882	j	0.001	0.9125	9.83368	7.46351e-07	3.72786e-06
lnc-2389	13	Cufflinks	exon	30946400	30946700	-	XLOC_023202		u	0.1775	1.6	3.17218	0.00723565	0.0155779
lnc-2390	13	Cufflinks	exon	31036518	31036692	-	XLOC_023202		u	0.025	1.6	6	0.000228309	0.000698463
lnc-2391	13	Cufflinks	exon	31422117	31422633	-	XLOC_023210		u	0.001	0.425	8.73132	0.00265829	0.00637952
lnc-2393	13	Cufflinks	exon	32656683	32658525	-	XLOC_023227		u	0.001	0.2425	7.92184	5.28741e-07	2.72246e-06
lnc-2394	13	Cufflinks	exon	32666351	32666542	-	XLOC_023227		u	0.001	1.9275	10.9125	1.33434e-10	1.24455e-09
lnc-2395	13	Cufflinks	exon	33189125	33190728	-	XLOC_023235		u	1.4125	0.0525	-4.74979	2.15659e-10	1.94567e-09
lnc-2396	13	Cufflinks	exon	33246011	33246044	-	XLOC_023236		u	0.001	1.1425	10.158	1.54928e-05	6.00985e-05
lnc-2397	13	Cufflinks	exon	33557816	33558891	-	XLOC_023240		u	0.1875	1.2975	2.79077	0.00356716	0.00829485
lnc-2399	13	Cufflinks	exon	35563759	35564371	-	XLOC_023309	101120006	x	0.0175	0.3775	4.43105	0.0052373	0.0117297
lnc-2402	13	Cufflinks	exon	36318935	36319076	-	XLOC_023328		u	0.001	0.56	9.12928	5.58335e-05	0.000194401
lnc-2403	13	Cufflinks	exon	36544823	36545469	-	XLOC_023330		u	0.001	0.5725	9.16113	7.26001e-07	3.63507e-06
lnc-2404	13	Cufflinks	exon	36544823	36545474	-	XLOC_023330		u	0.001	0.5375	9.07012	2.39236e-09	1.81579e-08
lnc-2407	13	Cufflinks	exon	37459261	37459545	-	XLOC_023374		u	0.001	2.9225	11.513	1.11431e-17	2.70928e-16
lnc-2410	13	Cufflinks	exon	37799184	37799716	-	XLOC_023383		u	0.001	1.2925	10.3359	7.73401e-07	3.85759e-06
lnc-2413	13	Cufflinks	exon	38381640	38382041	-	XLOC_023389		u	0.001	0.56	9.12928	7.22289e-05	0.000245294
lnc-2414	13	Cufflinks	exon	38390617	38390930	-	XLOC_023394	105612279	j	0.3225	0.001	-8.33316	0.00596982	0.0131694
lnc-2415	13	Cufflinks	exon	38617638	38617991	-	XLOC_023399		u	0.001	0.57	9.15482	2.08649e-05	7.90772e-05
lnc-2416	13	Cufflinks	exon	40524803	40527452	-	XLOC_023431		u	0.001	0.2425	7.92184	4.37534e-06	1.89907e-05
lnc-2419	13	Cufflinks	exon	41069936	41071024	-	XLOC_023445		u	1.3175	0.1625	-3.01929	1.1792e-06	5.71087e-06
lnc-2420	13	Cufflinks	exon	41161292	41161549	-	XLOC_023448		u	0.001	0.61	9.25267	1.28571e-07	7.30725e-07
lnc-2421	13	Cufflinks	exon	41260707	41261111	-	XLOC_023453		u	0.001	0.5325	9.05664	0.0161664	0.0317768
lnc-2423	13	Cufflinks	exon	41850783	41851323	-	XLOC_023481	554325	x	0.26	1.26	2.27684	0.0172826	0.0337443
lnc-2424	13	Cufflinks	exon	43461211	43461399	-	XLOC_023502		u	0.001	0.2125	7.73132	0.00733662	0.015774
lnc-2425	13	Cufflinks	exon	43461211	43461399	-	XLOC_023502		u	0.001	0.3125	8.28771	0.00948861	0.019891
lnc-2431	13	Cufflinks	exon	44599556	44600017	-	XLOC_023520		u	0.0925	8.115	6.45499	0.000109862	0.000359728
lnc-2432	13	Cufflinks	exon	44804888	44805230	-	XLOC_023523		u	0.001	0.245	7.93664	0.00534811	0.0119518
lnc-2434	13	Cufflinks	exon	45657488	45658760	-	XLOC_023540		u	0.001	0.8725	9.76901	0.000589665	0.00164663
lnc-2435	13	Cufflinks	exon	46042492	46048275	-	XLOC_023546		u	0.085	0.555	2.70695	5.99277e-09	4.24343e-08
lnc-2436	13	Cufflinks	exon	46097400	46098176	-	XLOC_023550		u	0.1475	0.7	2.24664	0.00082918	0.00224596
lnc-2438	13	Cufflinks	exon	46811345	46811957	-	XLOC_023574		u	0.001	0.3075	8.26444	0.000378992	0.00109987
lnc-2441	13	Cufflinks	exon	47280191	47280250	-	XLOC_023579		u	0.001	0.635	9.31061	0.000155321	0.000492504
lnc-2443	13	Cufflinks	exon	50572281	50574886	-	XLOC_023608		u	2.4125	0.5225	-2.20703	3.3057e-07	1.76415e-06
lnc-2444	13	Cufflinks	exon	50603532	50607130	-	XLOC_023612		u	0.89	0.12	-2.89077	6.15706e-07	3.13657e-06
lnc-2446	13	Cufflinks	exon	51335650	51335996	-	XLOC_023633	443477	x	0.63	0.0175	-5.16993	2.76554e-08	1.7546e-07
lnc-2447	13	Cufflinks	exon	52227492	52231947	-	XLOC_023666	101114546	j	1.08	0.001	-10.0768	8.01838e-05	0.000269882
lnc-2450	13	Cufflinks	exon	52389339	52389485	-	XLOC_023669		u	0.001	0.92	9.84549	5.13995e-06	2.19638e-05
lnc-2451	13	Cufflinks	exon	52420493	52420787	-	XLOC_023670	105616720	x	0.001	0.94	9.87652	0.000130609	0.000420652
lnc-2453	13	Cufflinks	exon	53071301	53072102	-	XLOC_023696		u	0.97	0.265	-1.87199	0.000544845	0.00152951
lnc-2456	13	Cufflinks	exon	53988863	53989157	-	XLOC_023750		u	0.001	17.615	14.1045	1.10738e-25	8.68052e-24
lnc-2458	13	Cufflinks	exon	54994871	54995137	-	XLOC_023775		u	0.001	0.21	7.71425	0.0141841	0.0283347
lnc-2459	13	Cufflinks	exon	54994871	54995137	-	XLOC_023775		u	0.001	0.4925	8.94398	1.33781e-06	6.41543e-06
lnc-2460	13	Cufflinks	exon	54994871	54995137	-	XLOC_023775		u	0.001	0.6	9.22882	1.0803e-05	4.33236e-05
lnc-2461	13	Cufflinks	exon	54996888	54997482	-	XLOC_023775		u	0.001	0.6325	9.30492	1.31516e-09	1.04869e-08
lnc-2462	13	Cufflinks	exon	55065744	55066076	-	XLOC_023776		u	0.001	6.83	12.7377	1.23639e-10	1.15846e-09
lnc-2463	13	Cufflinks	exon	55115960	55116362	-	XLOC_023777		u	0.001	0.63	9.29921	0.0185419	0.035905
lnc-2464	13	Cufflinks	exon	55408865	55409146	-	XLOC_023783		u	0.001	0.4175	8.70563	0.0152741	0.03023
lnc-2465	13	Cufflinks	exon	55595157	55595213	-	XLOC_023785		u	0.02	0.3625	4.17991	2.86812e-05	0.000105813
lnc-2466	13	Cufflinks	exon	55595157	55595268	-	XLOC_023785		u	0.03	0.3525	3.55459	0.000422734	0.00121161
lnc-2467	13	Cufflinks	exon	55687484	55687562	-	XLOC_023787		u	0.001	0.235	7.87652	0.00017031	0.000535883
lnc-2470	13	Cufflinks	exon	56256864	56256889	-	XLOC_023799		u	0.0575	3	5.70526	1.8617e-08	1.22102e-07
lnc-2472	13	Cufflinks	exon	57827075	57828761	-	XLOC_023830		u	0.001	0.45	8.81378	5.77138e-09	4.1026e-08
lnc-2473	13	Cufflinks	exon	57827075	57828761	-	XLOC_023830		u	0.0075	0.74	6.62449	6.66489e-09	4.68666e-08
lnc-2475	13	Cufflinks	exon	57919211	57920376	-	XLOC_023837		u	0.0275	0.51	4.21299	0.00010643	0.000349608
lnc-2476	13	Cufflinks	exon	57921531	57921621	-	XLOC_023837		u	0.001	0.4075	8.67066	0.0050519	0.0113571
lnc-2479	13	Cufflinks	exon	58364931	58364977	-	XLOC_023851		u	0.001	0.4575	8.83763	0.0037635	0.00869922
lnc-2485	13	Cufflinks	exon	62639095	62639620	-	XLOC_023988		u	0.001	0.6075	9.24674	3.84917e-05	0.000138006
lnc-2486	13	Cufflinks	exon	62860911	62861166	-	XLOC_023996	101111988	x	0.001	0.355	8.47168	0.000114104	0.000372174
lnc-2487	13	Cufflinks	exon	63964349	63964703	-	XLOC_024012	101119580	x	0.001	0.59	9.20457	0.000341894	0.00100357
lnc-2488	13	Cufflinks	exon	64814392	64814828	-	XLOC_024051	101121030	x	0.001	0.6675	9.38262	9.40859e-05	0.000312711
lnc-2489	13	Cufflinks	exon	64842833	64844567	-	XLOC_024052		u	0.0125	0.4775	5.2555	3.79474e-07	2.00351e-06
lnc-2490	13	Cufflinks	exon	65091492	65092422	-	XLOC_024055		u	0.655	0.19	-1.7855	0.00968201	0.0202639
lnc-2494	13	Cufflinks	exon	65631685	65631903	-	XLOC_024081	105606896	j	0.001	1.88	10.8765	1.72809e-07	9.60457e-07
lnc-2495	13	Cufflinks	exon	65682125	65682164	-	XLOC_024084	105606895	j	0.155	1.0275	2.7288	0.00608713	0.013407
lnc-2496	13	Cufflinks	exon	65683328	65684171	-	XLOC_024084	105606895	j	0.001	1.1675	10.1892	2.31014e-09	1.75897e-08
lnc-2500	13	Cufflinks	exon	67394727	67395296	-	XLOC_024117		u	0.001	0.6225	9.28193	0.00188508	0.00468655
lnc-2501	13	Cufflinks	exon	67696476	67697058	-	XLOC_024119		u	0.001	0.375	8.55075	3.78363e-07	1.99839e-06
lnc-2502	13	Cufflinks	exon	68238560	68238828	-	XLOC_024123		u	0.001	0.6275	9.29347	0.00039442	0.00114003
lnc-2503	13	Cufflinks	exon	68442478	68443126	-	XLOC_024124		u	0.001	0.2325	7.86109	0.00614816	0.0135165
lnc-2504	13	Cufflinks	exon	68752322	68753771	-	XLOC_024126		u	0.001	0.095	6.56986	0.00724191	0.015589
lnc-2506	13	Cufflinks	exon	68752322	68753105	-	XLOC_024126		u	0.001	0.1175	6.87652	0.00558379	0.0124205
lnc-2509	13	Cufflinks	exon	69932707	69934195	-	XLOC_024179		u	0.001	0.6875	9.42522	6.81288e-09	4.77901e-08
lnc-2511	13	Cufflinks	exon	71425647	71426127	-	XLOC_024188		u	0.001	0.26	8.02237	0.0216597	0.0410176
lnc-2514	13	Cufflinks	exon	71425647	71426127	-	XLOC_024188		u	0.001	0.6125	9.25857	1.09251e-08	7.43107e-08
lnc-2515	13	Cufflinks	exon	71433333	71433724	-	XLOC_024188		u	0.015	0.775	5.69116	1.35168e-05	5.29863e-05
lnc-2517	13	Cufflinks	exon	71639897	71640977	-	XLOC_024194	101107121	x	0.0225	0.405	4.16993	0.00512344	0.0114909
lnc-2520	13	Cufflinks	exon	71751891	71752212	-	XLOC_024199		u	0.001	0.5575	9.12283	1.13318e-07	6.48921e-07
lnc-2528	13	Cufflinks	exon	73669255	73669751	-	XLOC_024237		u	0.001	0.3775	8.56033	0.000130939	0.000421527
lnc-2531	13	Cufflinks	exon	74441016	74441828	-	XLOC_024265		u	0.001	0.3375	8.39874	0.000255192	0.000771654
lnc-2532	13	Cufflinks	exon	74441016	74442497	-	XLOC_024265		u	0.001	0.995	9.95855	1.84087e-15	3.31739e-14
lnc-2533	13	Cufflinks	exon	74499074	74499739	-	XLOC_024272		u	0.001	0.38	8.56986	0.0103241	0.0214512
lnc-2534	13	Cufflinks	exon	74499074	74499739	-	XLOC_024272		u	1.48	0.61	-1.27872	0.0189354	0.0365681
lnc-2535	13	Cufflinks	exon	75367650	75367935	-	XLOC_024288		u	0.001	0.5525	9.10983	0.00186847	0.00464931
lnc-2536	13	Cufflinks	exon	76151721	76152522	-	XLOC_024322	105609546	j	0.001	2.055	11.0049	5.18559e-13	6.72579e-12
lnc-2537	13	Cufflinks	exon	76151721	76152522	-	XLOC_024322	105609546	j	0.001	0.81	9.66178	1.2991e-16	2.66985e-15
lnc-2538	13	Cufflinks	exon	76153567	76153587	-	XLOC_024322	105609546	j	0.0125	8.6825	9.44004	5.80161e-20	1.99101e-18
lnc-2542	13	Cufflinks	exon	77509794	77510718	-	XLOC_024367	105616762	j	0.0475	0.9175	4.27171	6.37604e-09	4.49235e-08
lnc-2544	13	Cufflinks	exon	77838990	77840654	-	XLOC_024391		u	0.001	0.2025	7.66178	0.000207796	0.000642031
lnc-2546	13	Cufflinks	exon	78097296	78098332	-	XLOC_024410		u	0.001	0.27	8.07682	0.0243403	0.0454341
lnc-2548	13	Cufflinks	exon	78097296	78098234	-	XLOC_024410		u	0.001	0.1925	7.58871	0.0140639	0.028118
lnc-2549	13	Cufflinks	exon	78175161	78175472	-	XLOC_024419	101118977	x	0.001	1.425	10.4767	2.74589e-09	2.06297e-08
lnc-2550	13	Cufflinks	exon	78175161	78175472	-	XLOC_024419	101118977	x	0.02	0.395	4.30378	0.0254342	0.0472242
lnc-2551	13	Cufflinks	exon	78565542	78565894	-	XLOC_024429		u	0.03	4.28	7.1565	1.84219e-14	2.87868e-13
lnc-2552	13	Cufflinks	exon	78565542	78565894	-	XLOC_024429		u	0.001	1.7125	10.7419	1.43862e-08	9.56744e-08
lnc-2555	13	Cufflinks	exon	79348336	79350666	-	XLOC_024489	105608648	j	0.2225	9.3925	5.39963	1.08567e-05	4.34846e-05
lnc-2556	13	Cufflinks	exon	79350958	79351118	-	XLOC_024489	105608648	j	0.1525	31.175	7.67544	2.06285e-24	1.33898e-22
lnc-2558	13	Cufflinks	exon	79459949	79460902	-	XLOC_024493		u	0.001	1.72	10.7482	5.33152e-15	8.99772e-14
lnc-2559	13	Cufflinks	exon	79459949	79460902	-	XLOC_024493		u	0.001	0.5475	9.09672	2.97698e-07	1.59525e-06
lnc-2560	13	Cufflinks	exon	79574555	79575178	-	XLOC_024495		u	0.045	1.465	5.02483	1.66982e-06	7.85878e-06
lnc-2563	13	Cufflinks	exon	80337297	80337619	-	XLOC_024507		u	0.001	1.275	10.3163	1.06482e-06	5.18144e-06
lnc-2565	13	Cufflinks	exon	80610970	80611717	-	XLOC_024533		u	0.3725	0.03	-3.63421	0.000233119	0.000710903
lnc-2566	13	Cufflinks	exon	80628151	80628211	-	XLOC_024539		u	0.7025	0.001	-9.45635	0.00646085	0.0141174
lnc-2569	13	Cufflinks	exon	80766337	80770502	-	XLOC_024555	105608658	j	0.1625	0.695	2.09657	0.011244	0.0231354
lnc-2572	13	Cufflinks	exon	81157529	81157874	-	XLOC_024567		u	0.001	0.2375	7.89178	0.00616862	0.0135547
lnc-2573	13	Cufflinks	exon	81202428	81202833	-	XLOC_024568		u	0.0075	0.435	5.85798	6.33129e-06	2.66968e-05
lnc-2574	13	Cufflinks	exon	81203739	81203869	-	XLOC_024568		u	0.05	0.7425	3.89239	0.00907839	0.0191136
lnc-2575	13	Cufflinks	exon	81511469	81511771	-	XLOC_024572		u	0.001	0.6	9.22882	6.17968e-05	0.000213044
lnc-2576	13	Cufflinks	exon	82171625	82172245	-	XLOC_024588		u	0.0425	0.6925	4.02628	0.00193372	0.00479667
lnc-2578	13	Cufflinks	exon	82385615	82386033	-	XLOC_024593	106991513	j	0.001	0.765	9.57932	0.000144264	0.000459984
lnc-2580	13	Cufflinks	exon	82484261	82485536	-	XLOC_024603		u	0.001	0.455	8.82972	0.000151338	0.000480935
lnc-2582	13	Cufflinks	exon	82848835	82848949	-	XLOC_024614		u	0.001	1.34	10.388	4.49244e-05	0.00015916
lnc-2583	14	Cufflinks	exon	478443	478490	+	XLOC_024638		u	0.001	0.325	8.3443	2.57143e-06	1.16842e-05
lnc-2585	14	Cufflinks	exon	522788	523259	+	XLOC_024641		u	0.001	0.195	7.60733	0.01655	0.0324375
lnc-2586	14	Cufflinks	exon	524854	525838	+	XLOC_024641		u	0.01	0.1625	4.02237	0.00566856	0.0125895
lnc-2588	14	Cufflinks	exon	706355	706726	+	XLOC_024652		u	0.8525	0.001	-9.73556	1.0465e-07	6.01445e-07
lnc-2589	14	Cufflinks	exon	1294773	1294878	+	XLOC_024665		u	0.645	3.145	2.28569	0.000523224	0.00147227
lnc-2591	14	Cufflinks	exon	1522826	1522938	+	XLOC_024671	101116673	x	0.055	1.32	4.58496	3.28121e-08	2.05631e-07
lnc-2594	14	Cufflinks	exon	2448247	2449224	+	XLOC_024704		u	0.515	2.0125	1.96634	0.00246051	0.00595212
lnc-2595	14	Cufflinks	exon	2471617	2471671	+	XLOC_024704		u	0.001	0.7475	9.54593	0.000883262	0.00236918
lnc-2596	14	Cufflinks	exon	2471621	2471790	+	XLOC_024704		u	0.001	0.625	9.28771	0.00119299	0.00310653
lnc-2601	14	Cufflinks	exon	4086344	4086675	+	XLOC_024752		u	0.001	7.4025	12.8538	3.84685e-25	2.80117e-23
lnc-2602	14	Cufflinks	exon	4270233	4270773	+	XLOC_024753	105609375	x	0.001	0.9825	9.94031	2.21884e-11	2.27514e-10
lnc-2604	14	Cufflinks	exon	4882136	4886716	+	XLOC_024763	105616816	o	0.3325	0.015	-4.47032	0.000216187	0.000665209
lnc-2605	14	Cufflinks	exon	5582091	5582355	+	XLOC_024764		u	0.001	1.2475	10.2848	1.53322e-05	5.95077e-05
lnc-2606	14	Cufflinks	exon	5582109	5582355	+	XLOC_024764		u	0.001	1.5275	10.577	3.15048e-06	1.40615e-05
lnc-2608	14	Cufflinks	exon	6199928	6199966	+	XLOC_024769		u	0.001	0.3925	8.61655	3.00145e-06	1.34549e-05
lnc-2609	14	Cufflinks	exon	6446882	6447038	+	XLOC_024782	105609363	j	0.001	11.73	13.5179	2.92035e-26	2.50784e-24
lnc-2610	14	Cufflinks	exon	6446882	6447038	+	XLOC_024782	105609363	j	0.001	0.955	9.89936	5.99329e-07	3.06283e-06
lnc-2614	14	Cufflinks	exon	7973081	7973151	+	XLOC_024820		u	0.001	0.2275	7.82972	0.0239795	0.0448307
lnc-2619	14	Cufflinks	exon	9961469	9961775	+	XLOC_024839		u	0.001	0.485	8.92184	0.00281727	0.0067177
lnc-2620	14	Cufflinks	exon	9987864	9991435	+	XLOC_024846		u	1.79	0.0225	-6.31389	5.18779e-20	1.78891e-18
lnc-2621	14	Cufflinks	exon	10487100	10487245	+	XLOC_024884		u	56.905	5.0575	-3.49206	9.11578e-16	1.7116e-14
lnc-2622	14	Cufflinks	exon	10489615	10489790	+	XLOC_024885		u	0.5275	0.025	-4.39917	6.06969e-05	0.000209706
lnc-2623	14	Cufflinks	exon	10775671	10778419	+	XLOC_024928		u	0.4675	0.0375	-3.64	0.00115783	0.00302533
lnc-2624	14	Cufflinks	exon	10776221	10778406	+	XLOC_024928		u	0.965	0.0475	-4.34453	1.13314e-09	9.13198e-09
lnc-2625	14	Cufflinks	exon	10927894	10928544	+	XLOC_024979		u	2.315	0.5975	-1.954	7.62252e-06	3.16026e-05
lnc-2626	14	Cufflinks	exon	10934378	10934452	+	XLOC_024979		u	2.245	0.4025	-2.47965	5.00966e-07	2.59281e-06
lnc-2628	14	Cufflinks	exon	11658760	11658909	+	XLOC_025021		u	0.04	0.98	4.61471	0.000119238	0.000386983
lnc-2630	14	Cufflinks	exon	12112712	12114961	+	XLOC_025039		u	0.001	0.0875	6.45121	0.00171832	0.00431611
lnc-2631	14	Cufflinks	exon	12113438	12113699	+	XLOC_025039		u	0.001	0.1975	7.62571	0.0257094	0.0476735
lnc-2632	14	Cufflinks	exon	12409772	12410320	+	XLOC_025040		u	0.29	6.7575	4.54236	9.92087e-15	1.60084e-13
lnc-2633	14	Cufflinks	exon	13192475	13197762	+	XLOC_025078		u	9.1125	0.4225	-4.43082	1.09758e-22	5.66358e-21
lnc-2634	14	Cufflinks	exon	13466856	13466940	+	XLOC_025093		u	0.001	6.1375	12.5834	1.64256e-23	9.2402e-22
lnc-2635	14	Cufflinks	exon	13466857	13466940	+	XLOC_025093		u	0.001	3.94	11.944	3.03459e-19	9.2032e-18
lnc-2638	14	Cufflinks	exon	14271313	14272039	+	XLOC_025140	101109035	x	0.8	0.2525	-1.66372	0.00711321	0.0153534
lnc-2640	14	Cufflinks	exon	15034405	15034720	+	XLOC_025159	105613342	j	0.09	8.2575	6.51964	7.66269e-15	1.25912e-13
lnc-2641	14	Cufflinks	exon	15994484	15994817	+	XLOC_025173	101115303	x	0.001	1.425	10.4767	4.84755e-09	3.48737e-08
lnc-2642	14	Cufflinks	exon	15994484	15994817	+	XLOC_025173	101115303	x	0.001	1.1575	10.1768	5.87106e-09	4.16933e-08
lnc-2644	14	Cufflinks	exon	16286119	16286789	+	XLOC_025177		u	0.001	2.9925	11.5471	1.1395e-12	1.40431e-11
lnc-2646	14	Cufflinks	exon	16760474	16760582	+	XLOC_025205		u	0.001	1.705	10.7356	0.000139038	0.000445003
lnc-2647	14	Cufflinks	exon	16978328	16978514	+	XLOC_025207		u	0.001	0.2175	7.76487	0.00316453	0.00746141
lnc-2648	14	Cufflinks	exon	17085604	17085823	+	XLOC_025209		u	0.001	1.325	10.3718	2.74788e-10	2.44531e-09
lnc-2649	14	Cufflinks	exon	17085604	17086589	+	XLOC_025209		u	0.001	1.9925	10.9604	7.91404e-20	2.66495e-18
lnc-2650	14	Cufflinks	exon	17176979	17177258	+	XLOC_025210	105608353	j	0.0725	0.9775	3.75304	0.000870295	0.00233965
lnc-2652	14	Cufflinks	exon	17200158	17200323	+	XLOC_025210	105608353	j	0.03	0.7575	4.65821	0.000324581	0.000959035
lnc-2653	14	Cufflinks	exon	17200196	17200323	+	XLOC_025210	105608353	j	0.025	0.2025	3.01792	0.0054397	0.0121281
lnc-2654	14	Cufflinks	exon	17772058	17772193	+	XLOC_025215		u	0.001	1.205	10.2348	2.40608e-06	1.09956e-05
lnc-2656	14	Cufflinks	exon	18220839	18221157	+	XLOC_025236		u	0.1725	0.015	-3.52356	0.0207691	0.0395661
lnc-2657	14	Cufflinks	exon	18234774	18234876	+	XLOC_025238		u	0.001	0.4175	8.70563	0.00471851	0.0106695
lnc-2660	14	Cufflinks	exon	18729726	18730632	+	XLOC_025250		u	0.001	0.2625	8.03617	0.000233331	0.0007114
lnc-2666	14	Cufflinks	exon	19902440	19902467	+	XLOC_025258		u	0.3725	0.001	-8.5411	0.0261124	0.0483146
lnc-2667	14	Cufflinks	exon	20555365	20555493	+	XLOC_025262	105608140	j	0.001	1.0425	10.0258	5.39161e-06	2.29708e-05
lnc-2669	14	Cufflinks	exon	22458525	22458803	+	XLOC_025289		u	0.001	0.3475	8.44087	0.00451968	0.0102625
lnc-2672	14	Cufflinks	exon	22984212	22984367	+	XLOC_025306	105608124	j	0.001	4.09	11.9979	1.1581e-14	1.84999e-13
lnc-2673	14	Cufflinks	exon	22984215	22984367	+	XLOC_025306	105608124	j	0.001	3.91	11.933	1.96565e-16	3.94367e-15
lnc-2674	14	Cufflinks	exon	22984215	22984367	+	XLOC_025306	105608124	j	0.001	2.69	11.3934	4.05004e-10	3.51044e-09
lnc-2675	14	Cufflinks	exon	24674709	24674934	+	XLOC_025364		u	0.001	1.72	10.7482	1.01472e-09	8.25175e-09
lnc-2676	14	Cufflinks	exon	24674725	24674934	+	XLOC_025364		u	0.001	0.615	9.26444	0.000838242	0.00226622
lnc-2677	14	Cufflinks	exon	24674742	24674934	+	XLOC_025364		u	0.001	0.935	9.86882	0.00023065	0.000704724
lnc-2678	14	Cufflinks	exon	25210287	25210407	+	XLOC_025378	101121447	x	0.001	0.255	7.99435	0.0212636	0.040358
lnc-2680	14	Cufflinks	exon	25943026	25943261	+	XLOC_025414		u	0.001	0.4175	8.70563	0.00230009	0.00559897
lnc-2687	14	Cufflinks	exon	32440394	32440755	+	XLOC_025443		u	0.0125	0.57	5.51096	6.61405e-05	0.00022574
lnc-2689	14	Cufflinks	exon	33275904	33276955	+	XLOC_025455		u	0.001	0.8025	9.64836	1.98416e-10	1.8003e-09
lnc-2690	14	Cufflinks	exon	33276049	33276959	+	XLOC_025455		u	0.001	0.3025	8.24079	1.61944e-06	7.63924e-06
lnc-2691	14	Cufflinks	exon	33288088	33288364	+	XLOC_025455		u	0.001	0.2625	8.03617	0.0113129	0.0232664
lnc-2693	14	Cufflinks	exon	34332744	34333185	+	XLOC_025491	105606370	j	0.1275	0.6875	2.43086	0.0150488	0.0298645
lnc-2694	14	Cufflinks	exon	34332755	34333185	+	XLOC_025491	105606370	j	1.0525	0.2675	-1.97621	0.000273112	0.000819449
lnc-2695	14	Cufflinks	exon	34349165	34354441	+	XLOC_025492		u	0.8525	0.0525	-4.02131	2.85468e-14	4.36679e-13
lnc-2696	14	Cufflinks	exon	34995542	34995794	+	XLOC_025525	106991596	j	0.0475	0.001	-5.56986	0.00154712	0.00392943
lnc-2704	14	Cufflinks	exon	41048135	41048241	+	XLOC_025700		u	0.05	0.625	3.64386	0.000284586	0.000850674
lnc-2706	14	Cufflinks	exon	41698748	41698833	+	XLOC_025705		u	0.0075	0.3175	5.40372	2.64619e-05	9.83409e-05
lnc-2707	14	Cufflinks	exon	41802820	41802939	+	XLOC_025708		u	0.001	0.58	9.17991	0.00469129	0.0106213
lnc-2708	14	Cufflinks	exon	41802824	41802939	+	XLOC_025708		u	0.001	0.7	9.45121	4.44921e-06	1.92647e-05
lnc-2709	14	Cufflinks	exon	41802824	41802939	+	XLOC_025708		u	0.001	1.045	10.0293	2.95543e-06	1.32735e-05
lnc-2710	14	Cufflinks	exon	41931682	41934815	+	XLOC_025709		u	0.0025	0.9025	8.49586	9.76693e-18	2.3909e-16
lnc-2711	14	Cufflinks	exon	41958530	41958909	+	XLOC_025711		u	0.001	2.12	11.0498	4.87638e-07	2.52716e-06
lnc-2712	14	Cufflinks	exon	41958536	41958909	+	XLOC_025711		u	0.001	3.39	11.7271	3.23481e-13	4.31659e-12
lnc-2713	14	Cufflinks	exon	41958545	41958909	+	XLOC_025711		u	0.001	10.1875	13.3145	1.13579e-16	2.35447e-15
lnc-2714	14	Cufflinks	exon	41958545	41958909	+	XLOC_025711		u	0.001	1.8075	10.8198	2.41485e-06	1.10286e-05
lnc-2715	14	Cufflinks	exon	41958548	41958909	+	XLOC_025711		u	0.001	2.9925	11.5471	2.32439e-16	4.6118e-15
lnc-2716	14	Cufflinks	exon	44539618	44540042	+	XLOC_025791	105607569	x	0.001	0.7125	9.47675	1.93547e-06	8.97942e-06
lnc-2719	14	Cufflinks	exon	45284358	45284470	+	XLOC_025830		u	0.001	9.87	13.2688	7.6204e-24	4.51714e-22
lnc-2720	14	Cufflinks	exon	45338842	45338893	+	XLOC_025833		u	0.135	0.705	2.38466	0.0139091	0.02789
lnc-2721	14	Cufflinks	exon	45338994	45339374	+	XLOC_025833		u	0.001	0.71	9.47168	8.66438e-08	5.05657e-07
lnc-2722	14	Cufflinks	exon	45522872	45523156	+	XLOC_025846	101105181	x	0.4175	1.495	1.8403	0.000530451	0.00149173
lnc-2724	14	Cufflinks	exon	45659008	45659112	+	XLOC_025857		u	0.001	0.2925	8.19229	0.00874428	0.0184765
lnc-2725	14	Cufflinks	exon	46328388	46328560	+	XLOC_025886		u	0.0375	14.595	8.60437	2.65749e-19	8.12829e-18
lnc-2726	14	Cufflinks	exon	47121513	47121645	+	XLOC_025908		u	0.015	0.41	4.77259	0.00147898	0.00377173
lnc-2727	14	Cufflinks	exon	49184386	49184556	+	XLOC_025985	101121288	x	0.6225	0.0325	-4.25956	6.82283e-06	2.85345e-05
lnc-2728	14	Cufflinks	exon	49197760	49197833	+	XLOC_025987		u	0.345	0.0325	-3.40808	0.0218533	0.0413207
lnc-2729	14	Cufflinks	exon	49201571	49201616	+	XLOC_025985		u	0.6075	0.0525	-3.5325	0.00012057	0.0003906
lnc-2731	14	Cufflinks	exon	49857171	49857279	+	XLOC_026024		u	0.1	0.9175	3.19771	0.00164471	0.00416257
lnc-2732	14	Cufflinks	exon	49926097	49926252	+	XLOC_026028	101102006	o	0.001	0.76	9.56986	0.00521497	0.0116852
lnc-2734	14	Cufflinks	exon	50750284	50750795	+	XLOC_026097		u	0.001	1.615	10.6573	3.82459e-09	2.81352e-08
lnc-2735	14	Cufflinks	exon	50750284	50751510	+	XLOC_026097		u	0.2775	2.8275	3.34897	9.93174e-09	6.79727e-08
lnc-2738	14	Cufflinks	exon	52441492	52441806	+	XLOC_026177		u	0.01	0.6375	5.99435	5.36755e-08	3.22841e-07
lnc-2739	14	Cufflinks	exon	52610472	52610691	+	XLOC_026188		u	0.001	0.4675	8.86882	0.00794359	0.0169333
lnc-2741	14	Cufflinks	exon	53339689	53340608	+	XLOC_026221		u	0.52	0.035	-3.89308	4.8955e-05	0.000172165
lnc-2742	14	Cufflinks	exon	53483670	53483701	+	XLOC_026236	105608442	x	0.6725	0.0325	-4.37102	0.00208916	0.00513562
lnc-2743	14	Cufflinks	exon	53483819	53484980	+	XLOC_026236	105608442	x	0.9675	0.055	-4.13676	3.62381e-08	2.25209e-07
lnc-2744	14	Cufflinks	exon	54092561	54093643	+	XLOC_026264	101106456	x	0.0475	0.34	2.83954	0.0115185	0.0236444
lnc-2745	14	Cufflinks	exon	54094519	54095168	+	XLOC_026264	101106456	x	0.04	0.5125	3.67948	8.36703e-05	0.000280629
lnc-2746	14	Cufflinks	exon	54095109	54095168	+	XLOC_026264	101106456	x	0.001	21.8225	14.4135	2.15857e-36	6.19294e-34
lnc-2752	14	Cufflinks	exon	56397880	56399933	+	XLOC_026391		u	3.555	0.1825	-4.28388	6.86064e-15	1.14039e-13
lnc-2753	14	Cufflinks	exon	56506730	56507787	+	XLOC_026394		u	0.0075	0.9975	7.05528	6.02213e-11	5.85678e-10
lnc-2754	14	Cufflinks	exon	56640538	56640903	+	XLOC_026402		u	0.001	1.9925	10.9604	3.09422e-06	1.38319e-05
lnc-2755	14	Cufflinks	exon	57059159	57059180	+	XLOC_026422	105601988	o	0.001	1.045	10.0293	5.97918e-05	0.000207177
lnc-2756	14	Cufflinks	exon	57122555	57123378	+	XLOC_026429		u	0.245	1.5875	2.6959	0.000707312	0.00194264
lnc-2757	14	Cufflinks	exon	57122574	57123378	+	XLOC_026429		u	0.001	0.315	8.29921	0.00907466	0.0191126
lnc-2763	14	Cufflinks	exon	59381574	59381588	+	XLOC_026532		u	5.225	40.465	2.95317	4.92881e-12	5.53671e-11
lnc-2764	14	Cufflinks	exon	60710244	60710765	+	XLOC_026605		u	0.1075	2.31	4.42548	3.077e-05	0.000112515
lnc-2776	14	Cufflinks	exon	61934971	61935696	+	XLOC_026750		u	0.9125	0.3275	-1.47833	0.00243201	0.00589012
lnc-2781	14	Cufflinks	exon	38027	38474	-	XLOC_026791		u	0.001	0.31	8.27612	0.00248015	0.00599658
lnc-2782	14	Cufflinks	exon	38027	38474	-	XLOC_026791		u	0.001	1.84	10.8455	3.05223e-13	4.1035e-12
lnc-2783	14	Cufflinks	exon	50365	51483	-	XLOC_026791		u	0.001	1.4075	10.4589	5.82746e-13	7.51077e-12
lnc-2784	14	Cufflinks	exon	451604	452184	-	XLOC_026827	105613844	j	0.0125	0.815	6.0268	1.06093e-05	4.26184e-05
lnc-2785	14	Cufflinks	exon	451604	452184	-	XLOC_026827	105613844	j	0.001	0.6725	9.39339	7.93007e-05	0.000267349
lnc-2787	14	Cufflinks	exon	587600	589353	-	XLOC_026843		u	1.865	0.1625	-3.52066	7.54079e-13	9.49496e-12
lnc-2788	14	Cufflinks	exon	601954	602600	-	XLOC_026846		u	0.685	0.0525	-3.70571	4.49781e-10	3.86354e-09
lnc-2790	14	Cufflinks	exon	1284463	1286487	-	XLOC_026861		u	2.7425	0.0825	-5.05495	4.5525e-19	1.33823e-17
lnc-2793	14	Cufflinks	exon	1964479	1966233	-	XLOC_026905		u	3.5975	0.3925	-3.19623	7.47616e-10	6.21043e-09
lnc-2794	14	Cufflinks	exon	2106321	2106390	-	XLOC_026918	101117010	o	2.255	0.175	-3.6877	1.45815e-06	6.94461e-06
lnc-2796	14	Cufflinks	exon	3212625	3214025	-	XLOC_026937	105613905	j	0.2225	0.001	-7.79766	0.000667688	0.0018444
lnc-2797	14	Cufflinks	exon	3398157	3401741	-	XLOC_026962		u	0.255	0.015	-4.08746	6.79824e-05	0.000231751
lnc-2798	14	Cufflinks	exon	3418661	3420772	-	XLOC_026967		u	0.6175	0.1525	-2.01763	0.0028426	0.00677361
lnc-2799	14	Cufflinks	exon	3554263	3554646	-	XLOC_027008		u	0.8775	0.0225	-5.2854	0.00439267	0.0100068
lnc-2800	14	Cufflinks	exon	3695939	3696118	-	XLOC_027062	106990192	j	0.001	1.7125	10.7419	9.12769e-08	5.30323e-07
lnc-2801	14	Cufflinks	exon	3760760	3762333	-	XLOC_027070	105609376	j	1.96	0.145	-3.75673	2.57495e-10	2.29997e-09
lnc-2802	14	Cufflinks	exon	3805075	3806921	-	XLOC_027073		u	0.0225	5.9625	8.04985	2.17258e-21	9.03351e-20
lnc-2803	14	Cufflinks	exon	3805075	3806921	-	XLOC_027073		u	0.001	0.15	7.22882	0.00285734	0.0068042
lnc-2805	14	Cufflinks	exon	4605178	4606981	-	XLOC_027108		u	0.8175	0.035	-4.54579	1.26841e-08	8.53842e-08
lnc-2807	14	Cufflinks	exon	4625422	4627772	-	XLOC_027112		u	0.6	0.1075	-2.48063	8.77078e-05	0.00029287
lnc-2808	14	Cufflinks	exon	5580683	5581480	-	XLOC_027116		u	0.025	0.6625	4.72792	3.26233e-05	0.000118564
lnc-2809	14	Cufflinks	exon	5720319	5720632	-	XLOC_027148		u	0.3775	0.001	-8.56033	0.00096349	0.00256424
lnc-2810	14	Cufflinks	exon	5827379	5827421	-	XLOC_027189		u	0.8375	0.0375	-4.48113	1.39035e-12	1.69453e-11
lnc-2812	14	Cufflinks	exon	6411819	6412891	-	XLOC_027219	105609364	j	0.001	0.44	8.78136	0.000654617	0.00181213
lnc-2814	14	Cufflinks	exon	6797975	6798866	-	XLOC_027225		u	0.745	0.04	-4.21917	1.16418e-05	4.62993e-05
lnc-2815	14	Cufflinks	exon	6808562	6811144	-	XLOC_027229		u	1.165	0.08	-3.86419	1.37189e-11	1.4556e-10
lnc-2816	14	Cufflinks	exon	6826174	6827069	-	XLOC_027232		u	0.51	0.0075	-6.08746	1.7286e-08	1.13856e-07
lnc-2817	14	Cufflinks	exon	7019760	7020695	-	XLOC_027262		u	0.025	0.6	4.58496	0.00016211	0.000512329
lnc-2819	14	Cufflinks	exon	7378588	7379103	-	XLOC_027282		u	0.001	1.375	10.4252	3.18116e-08	1.9971e-07
lnc-2820	14	Cufflinks	exon	7628261	7629089	-	XLOC_027288	101121541	x	0.0325	11.37	8.45058	4.59592e-38	1.93907e-35
lnc-2821	14	Cufflinks	exon	8778302	8778666	-	XLOC_027298	101123062	x	0.001	3.625	11.8238	1.56865e-11	1.64731e-10
lnc-2822	14	Cufflinks	exon	8778302	8778666	-	XLOC_027298	101123062	x	0.001	6.3425	12.6308	4.60898e-19	1.35206e-17
lnc-2823	14	Cufflinks	exon	8976947	8977077	-	XLOC_027299	105609122	j	0.001	0.635	9.31061	0.00167985	0.0042343
lnc-2825	14	Cufflinks	exon	9670782	9671138	-	XLOC_027301	106991581	j	0.005	3.0925	9.27263	3.94177e-27	3.92671e-25
lnc-2826	14	Cufflinks	exon	9670782	9671138	-	XLOC_027301	106991581	j	0.0025	26.7225	13.3838	1.51094e-43	1.27497e-40
lnc-2827	14	Cufflinks	exon	9684187	9685134	-	XLOC_027301	106991581	o	0.001	35.07	15.0979	1.23998e-41	8.89372e-39
lnc-2828	14	Cufflinks	exon	9926014	9926598	-	XLOC_027311		u	0.04	1.0275	4.68299	0.000145406	0.000463317
lnc-2829	14	Cufflinks	exon	10742919	10745559	-	XLOC_027322		u	1.24	0.3225	-1.94297	6.17814e-05	0.000213042
lnc-2830	14	Cufflinks	exon	10926407	10926455	-	XLOC_027327		u	0.17	18.895	6.79633	4.07935e-15	6.9998e-14
lnc-2832	14	Cufflinks	exon	11545675	11546130	-	XLOC_027358		u	0.055	4.6225	6.3931	2.92058e-05	0.000107425
lnc-2833	14	Cufflinks	exon	11629699	11630678	-	XLOC_027359		u	0.001	1.71	10.7398	2.1691e-12	2.55461e-11
lnc-2834	14	Cufflinks	exon	11635195	11636103	-	XLOC_027359		u	0.001	2.0025	10.9676	5.8097e-15	9.72987e-14
lnc-2835	14	Cufflinks	exon	11933722	11936268	-	XLOC_027393		u	0.15	1.67	3.47681	2.50636e-10	2.24291e-09
lnc-2839	14	Cufflinks	exon	12535986	12537409	-	XLOC_027469		u	0.49	0.0475	-3.36678	6.54987e-05	0.000224083
lnc-2841	14	Cufflinks	exon	13297643	13297898	-	XLOC_027485		u	0.001	0.195	7.60733	0.0118203	0.0241818
lnc-2842	14	Cufflinks	exon	13562225	13572424	-	XLOC_027513		u	2.0375	0.0875	-4.54137	7.11641e-21	2.75161e-19
lnc-2843	14	Cufflinks	exon	13958334	13958528	-	XLOC_027540	101110441	x	0.001	0.765	9.57932	2.43658e-08	1.56179e-07
lnc-2844	14	Cufflinks	exon	14901816	14902500	-	XLOC_027555		u	0.0125	0.37	4.88753	0.000230268	0.000703854
lnc-2845	14	Cufflinks	exon	15939402	15939437	-	XLOC_027561		u	0.001	0.19	7.56986	0.0248944	0.0463178
lnc-2847	14	Cufflinks	exon	16290778	16291971	-	XLOC_027569	105616845	j	0.001	0.8725	9.76901	4.42566e-08	2.70499e-07
lnc-2853	14	Cufflinks	exon	18501877	18502319	-	XLOC_027621		u	0.365	0.001	-8.51175	0.0159877	0.0314732
lnc-2854	14	Cufflinks	exon	19093166	19094091	-	XLOC_027633		u	0.001	1.1325	10.1453	2.63206e-09	1.98616e-08
lnc-2855	14	Cufflinks	exon	19093166	19094091	-	XLOC_027633		u	0.001	0.7225	9.49685	8.421e-08	4.92455e-07
lnc-2856	14	Cufflinks	exon	19193887	19194375	-	XLOC_027635		u	0.001	0.265	8.04985	0.000121265	0.000392764
lnc-2858	14	Cufflinks	exon	20514326	20514752	-	XLOC_027652		u	0.001	0.2725	8.09011	0.00306155	0.00723764
lnc-2860	14	Cufflinks	exon	20690365	20690448	-	XLOC_027654		u	0.001	0.1975	7.62571	0.0111219	0.0229262
lnc-2862	14	Cufflinks	exon	20732536	20732610	-	XLOC_027654		u	0.001	0.6025	9.23482	0.00179336	0.0044834
lnc-2863	14	Cufflinks	exon	20963740	20965384	-	XLOC_027656	106991588	o	0.1275	3.3375	4.7102	3.4888e-15	6.03701e-14
lnc-2867	14	Cufflinks	exon	22080718	22081173	-	XLOC_027675		u	0.001	0.505	8.98014	8.27311e-05	0.000277804
lnc-2868	14	Cufflinks	exon	22607040	22607282	-	XLOC_027694	105608127	j	0.12	3.245	4.75711	1.46195e-08	9.71808e-08
lnc-2869	14	Cufflinks	exon	22607040	22607282	-	XLOC_027694	105608127	j	0.0725	0.001	-6.17991	3.75995e-09	2.77258e-08
lnc-2870	14	Cufflinks	exon	22794691	22797830	-	XLOC_027698		u	0.1475	1.995	3.7576	1.43629e-13	2.01798e-12
lnc-2871	14	Cufflinks	exon	24054305	24055044	-	XLOC_027714		u	0.001	2.0025	10.9676	7.85668e-19	2.20988e-17
lnc-2872	14	Cufflinks	exon	24081439	24081817	-	XLOC_027715		u	0.001	1.11	10.1163	2.67445e-07	1.44392e-06
lnc-2873	14	Cufflinks	exon	24081439	24081817	-	XLOC_027715		u	0.001	0.1975	7.62571	0.0206625	0.0394165
lnc-2874	14	Cufflinks	exon	24081439	24081817	-	XLOC_027715		u	0.001	0.73	9.51175	2.19781e-07	1.20289e-06
lnc-2875	14	Cufflinks	exon	24662983	24663111	-	XLOC_027722		u	0.001	0.29	8.17991	0.00266312	0.00638731
lnc-2876	14	Cufflinks	exon	24957699	24958518	-	XLOC_027731		u	0.285	0.035	-3.02554	0.00113916	0.00298197
lnc-2877	14	Cufflinks	exon	25508732	25509059	-	XLOC_027748		u	0.001	2.0275	10.9855	8.19108e-10	6.75293e-09
lnc-2878	14	Cufflinks	exon	25508732	25509059	-	XLOC_027748		u	0.001	1.4775	10.5289	1.33664e-06	6.41274e-06
lnc-2880	14	Cufflinks	exon	31263358	31263795	-	XLOC_027788		u	0.001	0.3325	8.37721	0.00288861	0.0068764
lnc-2881	14	Cufflinks	exon	31263358	31263795	-	XLOC_027788		u	0.001	0.5475	9.09672	1.89014e-05	7.21312e-05
lnc-2882	14	Cufflinks	exon	31263358	31263795	-	XLOC_027788		u	0.001	0.7425	9.53625	0.000185584	0.000579369
lnc-2883	14	Cufflinks	exon	32803914	32803933	-	XLOC_027810		u	0.02	0.2525	3.65821	0.0231049	0.0434162
lnc-2884	14	Cufflinks	exon	32812511	32812621	-	XLOC_027810	105616860	x	0.001	0.27	8.07682	0.0218543	0.0413207
lnc-2892	14	Cufflinks	exon	35078080	35078251	-	XLOC_027938		u	0.001	0.705	9.46148	1.01242e-05	4.08412e-05
lnc-2893	14	Cufflinks	exon	35102260	35103844	-	XLOC_027940	105606372	j	0.001	0.725	9.50184	1.19816e-08	8.09972e-08
lnc-2894	14	Cufflinks	exon	35102260	35104077	-	XLOC_027940	105606372	j	0.075	1.31	4.12653	5.80652e-06	2.46215e-05
lnc-2895	14	Cufflinks	exon	35102260	35103196	-	XLOC_027940	105606372	j	0.07	2.79	5.31677	1.09696e-11	1.18315e-10
lnc-2897	14	Cufflinks	exon	37603418	37603493	-	XLOC_027972	105606379	j	1.39	3.59	1.3689	0.0213546	0.0405094
lnc-2898	14	Cufflinks	exon	38700902	38701257	-	XLOC_027984		u	0.001	0.4975	8.95855	0.00134627	0.00347031
lnc-2900	14	Cufflinks	exon	41506018	41506310	-	XLOC_028060		u	0.13	0.001	-7.02237	0.0243201	0.0454082
lnc-2903	14	Cufflinks	exon	41773217	41773798	-	XLOC_028149		u	0.1175	1.36	3.53287	0.00024257	0.000736436
lnc-2906	14	Cufflinks	exon	42003799	42003870	-	XLOC_028154		u	0.001	0.375	8.55075	0.0114547	0.0235344
lnc-2909	14	Cufflinks	exon	42362637	42362851	-	XLOC_028166		u	0.001	0.8825	9.78545	3.9534e-08	2.43502e-07
lnc-2917	14	Cufflinks	exon	44027134	44027378	-	XLOC_028205		u	0.14	2.3725	4.08291	2.74575e-05	0.000101646
lnc-2918	14	Cufflinks	exon	44594856	44595348	-	XLOC_028215		u	0.001	5.2875	12.3684	0.000145147	0.000462615
lnc-2919	14	Cufflinks	exon	44594856	44595348	-	XLOC_028215		u	0.001	18.8125	14.1994	1.76101e-29	2.27583e-27
lnc-2920	14	Cufflinks	exon	45000574	45000949	-	XLOC_028235	101116672	x	0.001	0.8775	9.77726	9.02563e-07	4.44465e-06
lnc-2922	14	Cufflinks	exon	45432146	45433987	-	XLOC_028278		u	0.0925	0.8325	3.16993	0.000126177	0.000407515
lnc-2923	14	Cufflinks	exon	45516578	45516774	-	XLOC_028285		u	0.11	4.1825	5.24879	2.57229e-08	1.63998e-07
lnc-2924	14	Cufflinks	exon	45516578	45516774	-	XLOC_028285		u	0.305	2.3775	2.96256	0.000230496	0.000704402
lnc-2925	14	Cufflinks	exon	45516578	45516774	-	XLOC_028285		u	0.1425	8.055	5.82085	4.93833e-11	4.86876e-10
lnc-2929	14	Cufflinks	exon	47729296	47729406	-	XLOC_028366		u	0.115	1.17	3.3468	0.000774982	0.00211312
lnc-2930	14	Cufflinks	exon	47747672	47748026	-	XLOC_028371		u	0.9875	0.065	-3.92527	8.8191e-09	6.10275e-08
lnc-2931	14	Cufflinks	exon	48262913	48263026	-	XLOC_028399		u	0.001	0.8125	9.66622	2.65442e-06	1.20202e-05
lnc-2932	14	Cufflinks	exon	48398951	48400254	-	XLOC_028403		u	0.4225	0.095	-2.15295	0.0267003	0.0492371
lnc-2933	14	Cufflinks	exon	49044001	49045429	-	XLOC_028434	105608808	j	0.0075	0.1975	4.71882	0.0166383	0.0325927
lnc-2936	14	Cufflinks	exon	49965744	49966960	-	XLOC_028489	105612596	j	0.001	0.1425	7.15482	0.00770247	0.0164844
lnc-2937	14	Cufflinks	exon	50382932	50383421	-	XLOC_028508	101105020	o	0.515	0.001	-9.00843	0.00124262	0.00322691
lnc-2938	14	Cufflinks	exon	50493938	50494766	-	XLOC_028514		u	0.0275	0.9075	5.04439	2.92744e-06	1.31643e-05
lnc-2939	14	Cufflinks	exon	50493938	50494766	-	XLOC_028514		u	0.001	0.6225	9.28193	2.93471e-06	1.31929e-05
lnc-2940	14	Cufflinks	exon	50675156	50675277	-	XLOC_028522		u	0.765	0.1775	-2.10764	0.0091054	0.0191633
lnc-2942	14	Cufflinks	exon	51163356	51164033	-	XLOC_028553		u	0.5625	0.06	-3.22882	0.00233903	0.0056851
lnc-2943	14	Cufflinks	exon	51447937	51449538	-	XLOC_028569		u	0.8	0.13	-2.62149	2.85324e-05	0.000105299
lnc-2945	14	Cufflinks	exon	51465674	51467130	-	XLOC_028571		u	0.5625	0.0375	-3.90689	8.16902e-06	3.35869e-05
lnc-2951	14	Cufflinks	exon	51623565	51623912	-	XLOC_028589	105616900	j	0.285	0.015	-4.24793	0.0125508	0.025444
lnc-2952	14	Cufflinks	exon	51840109	51840153	-	XLOC_028598	101112590	x	0.001	0.6525	9.34983	0.000214036	0.000659296
lnc-2953	14	Cufflinks	exon	51841326	51841845	-	XLOC_028598	101112590	x	0.29	1.2225	2.07571	0.00593757	0.0131161
lnc-2955	14	Cufflinks	exon	52644572	52646951	-	XLOC_028643	105608446	j	1.215	0.001	-10.2467	4.55022e-19	1.33823e-17
lnc-2959	14	Cufflinks	exon	55501263	55504314	-	XLOC_028768	105612076	x	0.11	0.9875	3.16628	2.07145e-07	1.1385e-06
lnc-2964	14	Cufflinks	exon	56443158	56451047	-	XLOC_028849		u	1.61	0.335	-2.26483	1.2479e-08	8.41221e-08
lnc-2966	14	Cufflinks	exon	57286186	57286219	-	XLOC_028915	101107891	o	2.6275	0.2725	-3.26936	2.80644e-08	1.77977e-07
lnc-2967	14	Cufflinks	exon	57296292	57296822	-	XLOC_028917	101107891	o	4.26	0.54	-2.97982	1.95483e-05	7.43625e-05
lnc-2968	14	Cufflinks	exon	57297699	57298082	-	XLOC_028918	101107891	o	2.5075	0.38	-2.72218	3.42069e-08	2.13719e-07
lnc-2970	14	Cufflinks	exon	57941921	57942215	-	XLOC_028947	106991611	j	0.001	0.3025	8.24079	0.0243131	0.0454012
lnc-2972	14	Cufflinks	exon	58648860	58650256	-	XLOC_028978		u	0.0575	0.325	2.49881	0.0160452	0.0315689
lnc-2974	14	Cufflinks	exon	59041693	59041914	-	XLOC_028995		u	7.185	1.92	-1.90388	1.74131e-06	8.1498e-06
lnc-2976	14	Cufflinks	exon	59062795	59065754	-	XLOC_029000		u	3.115	0.395	-2.97931	1.71215e-12	2.05358e-11
lnc-2980	14	Cufflinks	exon	59583275	59584119	-	XLOC_029054	101123578	o	3.7525	0.215	-4.12544	2.11418e-12	2.50024e-11
lnc-2981	14	Cufflinks	exon	60404201	60404744	-	XLOC_029111		u	0.165	7.0075	5.40836	1.11645e-11	1.20146e-10
lnc-2983	14	Cufflinks	exon	61590030	61590253	-	XLOC_029174	101114805	o	1.665	0.5325	-1.64467	0.0192748	0.0371336
lnc-2984	14	Cufflinks	exon	62144100	62144221	-	XLOC_029199	101118635	x	0.001	0.505	8.98014	0.000611744	0.00170331
lnc-2986	14	Cufflinks	exon	62406042	62409676	-	XLOC_029220		u	4.045	0.9125	-2.14824	1.2494e-07	7.12347e-07
lnc-2987	14	Cufflinks	exon	62406042	62408328	-	XLOC_029220		u	1.35	0.13	-3.37638	2.84836e-06	1.28369e-05
lnc-2988	15	Cufflinks	exon	4299264	4299438	+	XLOC_029273		u	0.001	1.23	10.2644	1.32609e-09	1.05564e-08
lnc-2989	15	Cufflinks	exon	4299264	4299438	+	XLOC_029273		u	0.001	0.3	8.22882	0.000416622	0.00119649
lnc-2990	15	Cufflinks	exon	4669693	4669855	+	XLOC_029276	101118215	x	0.001	0.315	8.29921	0.00602314	0.0132783
lnc-2991	15	Cufflinks	exon	5105231	5105779	+	XLOC_029278		u	1.1475	0.025	-5.52042	7.45774e-10	6.20181e-09
lnc-2992	15	Cufflinks	exon	5776751	5777499	+	XLOC_029291	105601931	j	1.8275	0.3325	-2.45845	2.70157e-05	0.000100295
lnc-2993	15	Cufflinks	exon	6037821	6038634	+	XLOC_029298	101120435	x	0.985	11.5125	3.54693	5.07191e-08	3.05957e-07
lnc-2994	15	Cufflinks	exon	7048576	7049787	+	XLOC_029312		u	0.03	0.5425	4.17659	3.44449e-05	0.000124618
lnc-2998	15	Cufflinks	exon	8031298	8031711	+	XLOC_029322		u	0.001	0.855	9.73978	0.00271967	0.00651095
lnc-2999	15	Cufflinks	exon	8031298	8031707	+	XLOC_029322		u	0.001	0.7225	9.49685	0.0181171	0.0352059
lnc-3000	15	Cufflinks	exon	8031298	8031707	+	XLOC_029322		u	0.001	0.685	9.41996	0.00443738	0.0100974
lnc-3001	15	Cufflinks	exon	8031298	8031707	+	XLOC_029322		u	0.035	1.17	5.06301	0.00221415	0.00540813
lnc-3002	15	Cufflinks	exon	8471225	8471447	+	XLOC_029325	101121624	x	0.001	0.58	9.17991	0.000231044	0.000705327
lnc-3003	15	Cufflinks	exon	13340647	13340969	+	XLOC_029333		u	4.9325	0.36	-3.77625	5.06279e-15	8.57447e-14
lnc-3004	15	Cufflinks	exon	14065259	14065454	+	XLOC_029342		u	0.001	0.48	8.90689	0.00223746	0.00545578
lnc-3005	15	Cufflinks	exon	14065270	14065454	+	XLOC_029342		u	0.001	0.5475	9.09672	0.00117267	0.00305688
lnc-3006	15	Cufflinks	exon	16470796	16470965	+	XLOC_029371		u	0.001	0.5125	9.00141	0.00530564	0.0118624
lnc-3007	15	Cufflinks	exon	16491590	16492997	+	XLOC_029373		u	0.001	0.225	7.81378	0.00486998	0.0109843
lnc-3008	15	Cufflinks	exon	20634437	20634716	+	XLOC_029415	105602151	j	0.001	0.285	8.15482	0.0017486	0.00437989
lnc-3009	15	Cufflinks	exon	20634437	20634716	+	XLOC_029415	105602151	j	0.001	0.16	7.32193	0.0234592	0.0440014
lnc-3010	15	Cufflinks	exon	22159031	22159178	+	XLOC_029465	105602163	j	0.1375	2.9825	4.43902	2.93011e-08	1.85165e-07
lnc-3012	15	Cufflinks	exon	22228090	22229474	+	XLOC_029466	105602164	j	0.001	0.2225	7.79766	4.19915e-06	1.83035e-05
lnc-3014	15	Cufflinks	exon	22267488	22267655	+	XLOC_029467		u	0.0025	0.7375	8.20457	0.000201735	0.000625569
lnc-3016	15	Cufflinks	exon	22267493	22267655	+	XLOC_029467		u	0.1025	1.07	3.38391	0.0085027	0.0180164
lnc-3017	15	Cufflinks	exon	22308428	22308666	+	XLOC_029469		u	0.001	0.4225	8.72281	0.00220072	0.00538543
lnc-3019	15	Cufflinks	exon	22345549	22345817	+	XLOC_029470		u	0.001	2.415	11.2378	2.88503e-10	2.55625e-09
lnc-3020	15	Cufflinks	exon	22345550	22345817	+	XLOC_029470		u	0.001	4.355	12.0885	1.75362e-09	1.36493e-08
lnc-3022	15	Cufflinks	exon	23445431	23445485	+	XLOC_029484	105602170	j	0.03	0.7175	4.57994	2.5104e-05	9.36097e-05
lnc-3024	15	Cufflinks	exon	24334410	24334738	+	XLOC_029505	105602173	x	0.001	0.5525	9.10983	0.00195579	0.00484639
lnc-3027	15	Cufflinks	exon	25657506	25659804	+	XLOC_029539		u	0.001	0.5075	8.98726	4.37932e-11	4.34449e-10
lnc-3029	15	Cufflinks	exon	25661681	25661783	+	XLOC_029540		u	0.001	0.75	9.55075	1.09206e-05	4.36609e-05
lnc-3030	15	Cufflinks	exon	26005457	26005798	+	XLOC_029563		u	0.001	1.18	10.2046	3.71639e-10	3.2428e-09
lnc-3031	15	Cufflinks	exon	26327427	26327598	+	XLOC_029564		u	0.001	0.24	7.90689	0.0110724	0.0228407
lnc-3032	15	Cufflinks	exon	26543898	26544446	+	XLOC_029574		u	0.001	0.305	8.25267	0.00857484	0.0181559
lnc-3034	15	Cufflinks	exon	26588509	26588575	+	XLOC_029575		u	0.001	0.545	9.09011	4.93251e-05	0.000173296
lnc-3038	15	Cufflinks	exon	29686961	29687082	+	XLOC_029681		u	0.001	0.74	9.53138	3.07362e-05	0.000112477
lnc-3040	15	Cufflinks	exon	29720510	29720741	+	XLOC_029683		u	0.001	0.6775	9.40408	0.0049609	0.01117
lnc-3043	15	Cufflinks	exon	32044300	32044416	+	XLOC_029765	105602213	j	0.001	4.2425	12.0507	2.25272e-16	4.482e-15
lnc-3044	15	Cufflinks	exon	32559651	32559885	+	XLOC_029767		u	0.001	0.43	8.74819	0.0053044	0.0118615
lnc-3045	15	Cufflinks	exon	33471564	33471856	+	XLOC_029778		u	0.1875	0.001	-7.55075	0.0201434	0.0386203
lnc-3049	15	Cufflinks	exon	36689939	36690284	+	XLOC_029831		u	0.001	0.4175	8.70563	0.0125111	0.0253707
lnc-3055	15	Cufflinks	exon	36946164	36949089	+	XLOC_029834	105602234	j	0.005	1.1475	7.84235	1.32554e-17	3.16388e-16
lnc-3056	15	Cufflinks	exon	37150153	37150199	+	XLOC_029836		u	0.001	0.5075	8.98726	9.95519e-09	6.81007e-08
lnc-3057	15	Cufflinks	exon	37596673	37596868	+	XLOC_029849		u	0.2025	0.575	1.50564	0.0150277	0.029837
lnc-3058	15	Cufflinks	exon	38947228	38947718	+	XLOC_029874		u	0.001	0.265	8.04985	0.000977284	0.0025971
lnc-3059	15	Cufflinks	exon	38947597	38947718	+	XLOC_029874		u	0.001	0.3175	8.31061	0.0199474	0.0383008
lnc-3060	15	Cufflinks	exon	39342639	39344323	+	XLOC_029876	101120947	x	0.001	1.19	10.2167	1.39535e-12	1.69918e-11
lnc-3061	15	Cufflinks	exon	39342639	39344323	+	XLOC_029876	101120947	x	0.001	1.8575	10.8591	2.7159e-07	1.46465e-06
lnc-3063	15	Cufflinks	exon	39885715	39885948	+	XLOC_029884	101121880	x	0.001	0.3	8.22882	3.0994e-05	0.000113218
lnc-3065	15	Cufflinks	exon	39902179	39902492	+	XLOC_029884	101121880	x	0.001	0.55	9.10329	0.000107873	0.000354024
lnc-3066	15	Cufflinks	exon	40147273	40147637	+	XLOC_029885		u	0.001	0.245	7.93664	0.00920078	0.019347
lnc-3067	15	Cufflinks	exon	42567230	42567314	+	XLOC_029924		u	0.03	0.61	4.34577	0.000373874	0.00108611
lnc-3068	15	Cufflinks	exon	42932925	42933870	+	XLOC_029932		u	0.77	0.0625	-3.62293	4.01438e-06	1.75836e-05
lnc-3069	15	Cufflinks	exon	43692522	43693327	+	XLOC_029969		u	0.001	0.3	8.22882	0.00240731	0.00583523
lnc-3070	15	Cufflinks	exon	43792099	43793152	+	XLOC_029972		u	0.015	0.2975	4.30986	3.95104e-05	0.000141517
lnc-3071	15	Cufflinks	exon	43797418	43799486	+	XLOC_029974		u	0.001	0.2075	7.69697	2.09235e-07	1.14955e-06
lnc-3072	15	Cufflinks	exon	45505392	45506046	+	XLOC_030007		u	0.535	0.01	-5.74147	0.000788076	0.00214678
lnc-3073	15	Cufflinks	exon	46085965	46086251	+	XLOC_030064		u	0.0225	0.2625	3.54432	0.00632265	0.0138471
lnc-3081	15	Cufflinks	exon	51512140	51512201	+	XLOC_030232		u	0.135	0.6025	2.158	0.0119552	0.0244042
lnc-3086	15	Cufflinks	exon	53701108	53701170	+	XLOC_030297	105602312	j	0.001	1.1875	10.2137	2.3822e-09	1.81e-08
lnc-3088	15	Cufflinks	exon	55997110	55997415	+	XLOC_030355		u	0.001	0.51	8.99435	0.00144735	0.00370094
lnc-3089	15	Cufflinks	exon	56327974	56328119	+	XLOC_030364		u	0.001	0.6675	9.38262	8.6168e-06	3.53166e-05
lnc-3091	15	Cufflinks	exon	57460576	57460700	+	XLOC_030369		u	0.001	2.3575	11.203	1.62371e-07	9.09495e-07
lnc-3092	15	Cufflinks	exon	57460586	57460700	+	XLOC_030369		u	0.09	1.7525	4.28335	0.00359353	0.00834549
lnc-3093	15	Cufflinks	exon	58625090	58625392	+	XLOC_030372	105602327	j	0.001	8.04	12.973	2.88232e-20	1.02598e-18
lnc-3095	15	Cufflinks	exon	59492594	59492709	+	XLOC_030384	105602330	j	0.115	1.415	3.6211	0.00267238	0.00640845
lnc-3098	15	Cufflinks	exon	60797764	60797964	+	XLOC_030389		u	0.015	0.42	4.80735	1.49209e-06	7.09683e-06
lnc-3099	15	Cufflinks	exon	60797802	60797964	+	XLOC_030389		u	0.001	0.2225	7.79766	1.87034e-06	8.7139e-06
lnc-3100	15	Cufflinks	exon	60797803	60797964	+	XLOC_030389		u	0.001	0.3425	8.41996	0.000225225	0.000690058
lnc-3101	15	Cufflinks	exon	61266304	61266342	+	XLOC_030395	100101227	x	2.6675	0.0675	-5.30446	1.71385e-15	3.10811e-14
lnc-3102	15	Cufflinks	exon	62079795	62080265	+	XLOC_030422	105602338	x	0.8325	0.0275	-4.91995	2.63959e-06	1.19674e-05
lnc-3104	15	Cufflinks	exon	63190297	63190720	+	XLOC_030455		u	0.001	0.68	9.40939	2.63028e-06	1.1929e-05
lnc-3105	15	Cufflinks	exon	63190640	63190720	+	XLOC_030455		u	0.001	1.085	10.0835	8.09208e-08	4.75157e-07
lnc-3106	15	Cufflinks	exon	63737972	63738077	+	XLOC_030473	105602352	j	0.225	0.001	-7.81378	0.0016839	0.00424378
lnc-3107	15	Cufflinks	exon	63738035	63738077	+	XLOC_030473	105602352	j	1.64	0.045	-5.18763	3.5737e-16	7.00338e-15
lnc-3108	15	Cufflinks	exon	64538307	64542135	+	XLOC_030484	101114902	o	3.095	0.1175	-4.71921	6.66191e-18	1.6678e-16
lnc-3109	15	Cufflinks	exon	64854682	64854773	+	XLOC_030492		u	0.4775	0.001	-8.89936	0.00195638	0.00484702
lnc-3111	15	Cufflinks	exon	69653277	69653906	+	XLOC_030520		u	0.001	13.2	13.6883	9.93901e-34	2.06631e-31
lnc-3112	15	Cufflinks	exon	69653279	69653906	+	XLOC_030520		u	0.001	0.9725	9.92555	0.00687734	0.0149004
lnc-3113	15	Cufflinks	exon	69653279	69653906	+	XLOC_030520		u	0.001	0.2575	8.00843	0.0106753	0.0221105
lnc-3115	15	Cufflinks	exon	69877337	69877673	+	XLOC_030523		u	0.001	0.435	8.76487	0.00291728	0.00693773
lnc-3118	15	Cufflinks	exon	72600268	72600593	+	XLOC_030558		u	0.02	0.635	4.98868	0.00022993	0.000702971
lnc-3119	15	Cufflinks	exon	72600386	72600539	+	XLOC_030558		u	0.001	0.7425	9.53625	1.47055e-05	5.72147e-05
lnc-3120	15	Cufflinks	exon	72630647	72631740	+	XLOC_030561		u	0.001	0.38	8.56986	3.44349e-06	1.5257e-05
lnc-3121	15	Cufflinks	exon	72631402	72631705	+	XLOC_030561		u	0.001	1.45	10.5018	1.76508e-09	1.37162e-08
lnc-3122	15	Cufflinks	exon	72631410	72631576	+	XLOC_030561		u	0.001	1.0725	10.0668	5.55673e-08	3.33659e-07
lnc-3123	15	Cufflinks	exon	73135167	73135580	+	XLOC_030582		u	0.001	16.925	14.0469	1.84722e-17	4.34401e-16
lnc-3124	15	Cufflinks	exon	73135173	73136109	+	XLOC_030582		u	0.001	8.1875	12.9992	5.50303e-19	1.59155e-17
lnc-3125	15	Cufflinks	exon	73693639	73693791	+	XLOC_030595		u	0.065	0.41	2.65711	0.000621992	0.00172893
lnc-3126	15	Cufflinks	exon	73722252	73722745	+	XLOC_030602		u	0.001	1.685	10.7185	2.45142e-12	2.86599e-11
lnc-3127	15	Cufflinks	exon	73852995	73853063	+	XLOC_030606	105602371	j	3.4225	351.015	6.68034	4.8894e-36	1.34882e-33
lnc-3128	15	Cufflinks	exon	73907199	73907271	+	XLOC_030611		u	0.001	0.475	8.89178	0.000762703	0.0020832
lnc-3129	15	Cufflinks	exon	74056893	74062797	+	XLOC_030622	101112845	x	0.0125	2.275	7.50779	3.73091e-27	3.74265e-25
lnc-3130	15	Cufflinks	exon	74897438	74897580	+	XLOC_030643	101118728	x	0.0275	1.61	5.87149	1.05997e-05	4.25919e-05
lnc-3131	15	Cufflinks	exon	75693404	75693494	+	XLOC_030668		u	0.001	0.6275	9.29347	0.00665403	0.0144778
lnc-3135	15	Cufflinks	exon	75758960	75759128	+	XLOC_030674		u	0.275	0.01	-4.78136	0.00330372	0.00775136
lnc-3139	15	Cufflinks	exon	77508313	77508613	+	XLOC_030788		u	36.7825	0.34	-6.75734	2.21254e-35	5.87758e-33
lnc-3142	15	Cufflinks	exon	78231850	78232677	+	XLOC_030842		u	0.001	0.13	7.02237	0.0145506	0.0289779
lnc-3143	15	Cufflinks	exon	78338172	78339291	+	XLOC_030845		u	0.001	0.425	8.73132	5.13918e-06	2.19638e-05
lnc-3144	15	Cufflinks	exon	78338172	78339291	+	XLOC_030845		u	0.001	0.525	9.03617	0.00270601	0.00648043
lnc-3152	15	Cufflinks	exon	79361459	79362337	+	XLOC_030884		u	0.335	0.015	-4.48113	8.00669e-05	0.000269552
lnc-3155	15	Cufflinks	exon	79827643	79827721	+	XLOC_030929		u	2.5775	0.1375	-4.22847	2.33e-07	1.27039e-06
lnc-3161	15	Cufflinks	exon	7043056	7043862	-	XLOC_031032		u	0.001	0.315	8.29921	3.39306e-05	0.000122936
lnc-3165	15	Cufflinks	exon	13233855	13234317	-	XLOC_031065	105602130	j	0.01	0.3225	5.01123	0.0102768	0.0213777
lnc-3168	15	Cufflinks	exon	14228915	14230383	-	XLOC_031075		u	0.0075	2.1275	8.14805	1.84313e-15	3.31739e-14
lnc-3169	15	Cufflinks	exon	14629774	14630110	-	XLOC_031117		u	0.001	0.2125	7.73132	0.0246955	0.0460104
lnc-3170	15	Cufflinks	exon	14851853	14852478	-	XLOC_031122		u	0.001	0.255	7.99435	0.0029287	0.00695947
lnc-3171	15	Cufflinks	exon	16332613	16335426	-	XLOC_031134		u	0.0025	0.45	7.49185	1.37915e-08	9.20611e-08
lnc-3172	15	Cufflinks	exon	16332613	16335426	-	XLOC_031134		u	0.0375	0.3175	3.08179	0.00015925	0.000504627
lnc-3174	15	Cufflinks	exon	21079510	21079702	-	XLOC_031175		u	0.001	0.8	9.64386	3.63133e-05	0.000130883
lnc-3175	15	Cufflinks	exon	21079510	21079702	-	XLOC_031175		u	0.001	1.1475	10.1643	2.81066e-06	1.26829e-05
lnc-3178	15	Cufflinks	exon	22520858	22521624	-	XLOC_031204		u	0.001	0.58	9.17991	2.54867e-15	4.48047e-14
lnc-3179	15	Cufflinks	exon	22716951	22717162	-	XLOC_031206		u	0.705	0.015	-5.55459	0.000835863	0.00226107
lnc-3180	15	Cufflinks	exon	24334951	24335550	-	XLOC_031232	105602173	j	0.001	0.865	9.75656	1.60457e-06	7.57158e-06
lnc-3181	15	Cufflinks	exon	25013483	25013518	-	XLOC_031240		u	0.001	0.5625	9.13571	0.0103998	0.0215929
lnc-3184	15	Cufflinks	exon	26283324	26284069	-	XLOC_031267		u	0.045	0.58	3.68806	8.85688e-05	0.000295676
lnc-3186	15	Cufflinks	exon	26344621	26345559	-	XLOC_031275		u	0.4825	1.5125	1.64833	0.00153263	0.00389608
lnc-3187	15	Cufflinks	exon	26538152	26539589	-	XLOC_031284		u	0.001	0.1175	6.87652	0.00665517	0.0144781
lnc-3188	15	Cufflinks	exon	27234738	27234809	-	XLOC_031358		u	0.03	6.215	7.69465	1.20068e-17	2.89475e-16
lnc-3189	15	Cufflinks	exon	28912086	28912726	-	XLOC_031395		u	0.0725	0.6675	3.20271	0.00489511	0.011034
lnc-3190	15	Cufflinks	exon	28986758	28986837	-	XLOC_031402		u	0.001	1.1325	10.1453	2.56164e-08	1.63392e-07
lnc-3191	15	Cufflinks	exon	29580738	29581011	-	XLOC_031416		u	0.001	0.8425	9.71853	2.26318e-05	8.51957e-05
lnc-3193	15	Cufflinks	exon	29613192	29613457	-	XLOC_031418		u	0.001	1.49	10.5411	1.24621e-05	4.9261e-05
lnc-3194	15	Cufflinks	exon	29924536	29924983	-	XLOC_031446		u	0.001	0.4275	8.73978	0.000227104	0.000695518
lnc-3200	15	Cufflinks	exon	31033969	31034053	-	XLOC_031459	101110444	x	0.001	0.4575	8.83763	0.000134498	0.000431626
lnc-3201	15	Cufflinks	exon	31033969	31034053	-	XLOC_031459	101110444	x	0.001	0.3975	8.63481	0.00122516	0.00318501
lnc-3202	15	Cufflinks	exon	31391103	31391419	-	XLOC_031462		u	0.001	0.28	8.12928	0.00734124	0.0157815
lnc-3203	15	Cufflinks	exon	32558271	32558675	-	XLOC_031488		u	0.22	1.1675	2.40785	0.00349443	0.0081495
lnc-3204	15	Cufflinks	exon	32560276	32561434	-	XLOC_031489		u	0.395	0.001	-8.62571	4.22529e-06	1.84063e-05
lnc-3205	15	Cufflinks	exon	32651563	32653131	-	XLOC_031511		u	0.4575	0.0175	-4.70834	7.78393e-06	3.2216e-05
lnc-3206	15	Cufflinks	exon	32666900	32667171	-	XLOC_031516		u	0.5875	0.0425	-3.78905	0.000523137	0.00147227
lnc-3207	15	Cufflinks	exon	32669961	32670021	-	XLOC_031517		u	0.001	0.2725	8.09011	0.0156958	0.0309664
lnc-3210	15	Cufflinks	exon	33819735	33820931	-	XLOC_031540	101113358	o	1.785	0.0925	-4.27033	1.94121e-11	2.00769e-10
lnc-3211	15	Cufflinks	exon	33821219	33821906	-	XLOC_031541	101113358	o	3.0125	0.3925	-2.9402	1.92798e-09	1.49255e-08
lnc-3212	15	Cufflinks	exon	34337959	34338090	-	XLOC_031546	105602223	j	0.001	5.8725	12.5198	6.60552e-12	7.31708e-11
lnc-3214	15	Cufflinks	exon	34990777	34990834	-	XLOC_031559	105602227	j	0.001	0.5525	9.10983	1.05388e-14	1.69318e-13
lnc-3220	15	Cufflinks	exon	37844406	37844834	-	XLOC_031614		u	0.001	0.6475	9.33874	0.000184348	0.000575762
lnc-3221	15	Cufflinks	exon	38456773	38457188	-	XLOC_031623		u	0.135	2.0125	3.89796	1.0403e-06	5.07416e-06
lnc-3222	15	Cufflinks	exon	38462084	38462715	-	XLOC_031623		u	0.0625	1.6725	4.74201	8.47901e-10	6.96629e-09
lnc-3223	15	Cufflinks	exon	38715812	38716365	-	XLOC_031634		u	0.0375	0.5925	3.98185	0.000413362	0.00118807
lnc-3224	15	Cufflinks	exon	40140105	40140652	-	XLOC_031646		u	0.001	1.1325	10.1453	0.000524703	0.00147586
lnc-3225	15	Cufflinks	exon	40140105	40140652	-	XLOC_031646		u	0.001	1.595	10.6393	2.15347e-09	1.64755e-08
lnc-3226	15	Cufflinks	exon	43645774	43645901	-	XLOC_031689		u	0.001	5.54	12.4357	4.56651e-21	1.82979e-19
lnc-3229	15	Cufflinks	exon	46032781	46033439	-	XLOC_031767		u	0.001	0.2675	8.0634	0.00334866	0.00784654
lnc-3231	15	Cufflinks	exon	46711384	46711758	-	XLOC_031797	101122976	o	0.001	0.7075	9.46659	0.000268808	0.000808226
lnc-3232	15	Cufflinks	exon	46940412	46940959	-	XLOC_031812		u	0.4775	0.015	-4.99247	0.00233412	0.00567508
lnc-3236	15	Cufflinks	exon	52953610	52953859	-	XLOC_031953	105614262	j	0.001	0.27	8.07682	0.0105195	0.0218126
lnc-3237	15	Cufflinks	exon	52953610	52953859	-	XLOC_031953	105614262	j	0.001	0.85	9.73132	3.97304e-05	0.000142213
lnc-3238	15	Cufflinks	exon	53225106	53231425	-	XLOC_031958	105602307	j	0.1725	0.6675	1.95217	0.000649538	0.00180013
lnc-3240	15	Cufflinks	exon	53282538	53283028	-	XLOC_031960		u	0.205	2.705	3.72193	0.000701976	0.00192946
lnc-3241	15	Cufflinks	exon	53282538	53283028	-	XLOC_031960	101108687	x	0.15	6.18	5.36457	8.81207e-13	1.10209e-11
lnc-3243	15	Cufflinks	exon	55622729	55624007	-	XLOC_032006		u	0.001	0.8625	9.75238	7.2963e-10	6.07957e-09
lnc-3247	15	Cufflinks	exon	55875434	55875936	-	XLOC_032008		u	0.001	0.3475	8.44087	0.0155199	0.0306742
lnc-3250	15	Cufflinks	exon	55930531	55930694	-	XLOC_032009		u	0.001	0.2825	8.14211	0.00541727	0.0120913
lnc-3254	15	Cufflinks	exon	57459409	57459679	-	XLOC_032021		u	0.0125	1.6	7	2.97499e-11	3.01173e-10
lnc-3259	15	Cufflinks	exon	60515003	60515074	-	XLOC_032047	101119754	x	0.001	0.7625	9.57459	5.78789e-08	3.46959e-07
lnc-3260	15	Cufflinks	exon	60748306	60748783	-	XLOC_032051		u	0.001	0.6325	9.30492	0.000257657	0.000778287
lnc-3261	15	Cufflinks	exon	60748306	60748675	-	XLOC_032051		u	0.001	0.9	9.81378	3.04324e-05	0.000111451
lnc-3262	15	Cufflinks	exon	60748306	60748783	-	XLOC_032051		u	0.001	0.81	9.66178	3.82357e-09	2.81352e-08
lnc-3264	15	Cufflinks	exon	60816986	60817687	-	XLOC_032054		u	0.001	0.8025	9.64836	2.60904e-06	1.18439e-05
lnc-3268	15	Cufflinks	exon	63183400	63185491	-	XLOC_032115		u	0.001	1.6975	10.7292	6.71918e-24	4.04986e-22
lnc-3269	15	Cufflinks	exon	63437074	63437107	-	XLOC_032117		u	0.001	1.7975	10.8118	0.00918087	0.0193136
lnc-3270	15	Cufflinks	exon	63440288	63440454	-	XLOC_032117		u	0.065	2.4325	5.22586	6.33914e-07	3.21552e-06
lnc-3271	15	Cufflinks	exon	63440288	63440454	-	XLOC_032117		u	0.001	1.6	10.6439	1.85829e-09	1.44015e-08
lnc-3272	15	Cufflinks	exon	63745531	63746526	-	XLOC_032130		u	0.001	2.34	11.1923	5.85221e-18	1.47281e-16
lnc-3273	15	Cufflinks	exon	63815879	63816100	-	XLOC_032131	101113884	x	0.001	0.585	9.19229	0.0095415	0.0199931
lnc-3274	15	Cufflinks	exon	63815879	63816100	-	XLOC_032131	101113884	x	0.001	3.105	11.6004	5.41772e-08	3.25722e-07
lnc-3276	15	Cufflinks	exon	64218346	64218783	-	XLOC_032143		u	0.1825	0.0175	-3.38247	0.0143808	0.0286836
lnc-3284	15	Cufflinks	exon	71689039	71690067	-	XLOC_032233	105602357	j	1.375	0.27	-2.3484	0.00145917	0.00372717
lnc-3285	15	Cufflinks	exon	72414138	72415591	-	XLOC_032245	101110867	x	0.001	0.67	9.38802	7.60488e-06	3.15477e-05
lnc-3286	15	Cufflinks	exon	72414138	72415591	-	XLOC_032245	101110867	x	0.001	0.3725	8.5411	6.58685e-05	0.000225079
lnc-3287	15	Cufflinks	exon	72419653	72420496	-	XLOC_032245	101110867	x	0.001	0.5775	9.17368	1.78028e-05	6.82838e-05
lnc-3288	15	Cufflinks	exon	72517351	72518013	-	XLOC_032249		u	0.001	0.33	8.36632	0.000519052	0.00146139
lnc-3293	15	Cufflinks	exon	73109876	73111013	-	XLOC_032268		u	0.4025	0.0225	-4.16099	5.91816e-05	0.000205261
lnc-3294	15	Cufflinks	exon	73190705	73191213	-	XLOC_032273	106991139	j	0.001	0.18	7.49185	0.00249775	0.00603608
lnc-3296	15	Cufflinks	exon	73190705	73191213	-	XLOC_032273	106991139	j	0.001	0.1375	7.10329	0.00532411	0.0119019
lnc-3297	15	Cufflinks	exon	73230743	73231698	-	XLOC_032273		u	0.01	0.33	5.04439	0.000974197	0.00258986
lnc-3298	15	Cufflinks	exon	73489461	73490429	-	XLOC_032285		u	0.001	0.69	9.43045	1.33843e-08	8.95098e-08
lnc-3300	15	Cufflinks	exon	73908335	73908792	-	XLOC_032300		u	0.001	2.44	11.2527	6.35089e-11	6.16398e-10
lnc-3301	15	Cufflinks	exon	74035387	74035459	-	XLOC_032303		u	0.001	1.675	10.7099	1.58089e-25	1.21272e-23
lnc-3302	15	Cufflinks	exon	74037745	74037939	-	XLOC_032303		u	0.001	0.44	8.78136	1.19439e-11	1.27895e-10
lnc-3303	15	Cufflinks	exon	74787558	74789549	-	XLOC_032325	100307041	x	0.2575	97.205	8.56031	2.70811e-47	3.88479e-44
lnc-3309	15	Cufflinks	exon	77275015	77275211	-	XLOC_032404		u	0.1025	0.8625	3.0729	0.000134259	0.000430957
lnc-3312	15	Cufflinks	exon	77968131	77970050	-	XLOC_032459		u	0.0475	0.415	3.12711	0.00122102	0.0031754
lnc-3317	15	Cufflinks	exon	79623952	79625019	-	XLOC_032523		u	0.465	0.0325	-3.83872	9.86692e-05	0.000326422
lnc-3318	15	Cufflinks	exon	80374086	80374601	-	XLOC_032561	101113789	x	0.1875	8.98	5.58175	3.75461e-16	7.33786e-15
lnc-3319	15	Cufflinks	exon	80420130	80421028	-	XLOC_032562	101115732	x	0.045	5.5325	6.94186	8.89877e-15	1.4506e-13
lnc-3321	15	Cufflinks	exon	80688469	80688909	-	XLOC_032573		u	0.001	3.145	11.6188	5.27932e-13	6.84118e-12
lnc-3322	16	Cufflinks	exon	852927	854675	+	XLOC_032615	105602437	j	0.001	12.5925	13.6203	2.85822e-35	7.45476e-33
lnc-3323	16	Cufflinks	exon	852927	854675	+	XLOC_032615	105602437	j	0.001	12.6775	13.63	1.05022e-10	9.89841e-10
lnc-3324	16	Cufflinks	exon	852927	854675	+	XLOC_032615	105602437	j	0.001	5.635	12.4602	2.33318e-08	1.49953e-07
lnc-3325	16	Cufflinks	exon	853017	854675	+	XLOC_032615	105602437	j	0.001	1.0675	10.06	0.000105877	0.000348057
lnc-3326	16	Cufflinks	exon	2242835	2243726	+	XLOC_032636		u	0.5475	0.01	-5.77479	6.03966e-05	0.000208847
lnc-3327	16	Cufflinks	exon	2251509	2252703	+	XLOC_032636		u	0.345	0.001	-8.43045	7.53126e-08	4.43862e-07
lnc-3329	16	Cufflinks	exon	3540075	3540599	+	XLOC_032672		u	0.001	0.275	8.10329	4.30299e-05	0.000152864
lnc-3330	16	Cufflinks	exon	4498971	4499060	+	XLOC_032689		u	0.001	0.445	8.79766	0.00144624	0.00369875
lnc-3332	16	Cufflinks	exon	4518225	4519827	+	XLOC_032693		u	0.1175	0.685	2.54344	0.000774435	0.00211203
lnc-3334	16	Cufflinks	exon	4530513	4531669	+	XLOC_032695		u	0.0325	0.3125	3.26534	0.00457632	0.0103807
lnc-3335	16	Cufflinks	exon	4620493	4620562	+	XLOC_032705	105602454	j	0.4475	0.01	-5.48382	0.000287569	0.000858697
lnc-3337	16	Cufflinks	exon	4804060	4807983	+	XLOC_032711		u	1.06	0.06	-4.14296	2.17084e-12	2.55461e-11
lnc-3338	16	Cufflinks	exon	5007579	5007610	+	XLOC_032724	101109910	x	0.205	0.6225	1.60245	0.025297	0.0469936
lnc-3339	16	Cufflinks	exon	5096130	5096260	+	XLOC_032729		u	0.0275	0.78	4.82597	1.2754e-08	8.57338e-08
lnc-3340	16	Cufflinks	exon	5096132	5096260	+	XLOC_032729		u	0.0575	1.2425	4.43354	1.99215e-06	9.20661e-06
lnc-3341	16	Cufflinks	exon	5242782	5243497	+	XLOC_032735		u	0.4525	0.001	-8.82177	5.05619e-06	2.16446e-05
lnc-3343	16	Cufflinks	exon	5264099	5264188	+	XLOC_032738		u	0.001	0.1875	7.55075	0.0253294	0.0470478
lnc-3344	16	Cufflinks	exon	5370782	5370832	+	XLOC_032739		u	1.1325	0.125	-3.17951	4.54471e-06	1.96545e-05
lnc-3345	16	Cufflinks	exon	5402630	5402981	+	XLOC_032747		u	0.895	0.2725	-1.71563	0.00762094	0.0163265
lnc-3347	16	Cufflinks	exon	5451875	5451948	+	XLOC_032764		u	0.525	0.0575	-3.19068	0.000676781	0.0018688
lnc-3349	16	Cufflinks	exon	5483569	5484413	+	XLOC_032780		u	0.7125	0.2475	-1.52546	0.00503648	0.0113277
lnc-3355	16	Cufflinks	exon	8256417	8256492	+	XLOC_032859	105602473	j	0.12	3.6725	4.93566	3.67361e-12	4.18238e-11
lnc-3357	16	Cufflinks	exon	8678702	8679579	+	XLOC_032873		u	0.0825	0.545	2.72379	0.00686542	0.0148813
lnc-3358	16	Cufflinks	exon	8814202	8814597	+	XLOC_032877	105602476	j	0.32	17.24	5.75154	3.45419e-17	7.82787e-16
lnc-3361	16	Cufflinks	exon	9664302	9664418	+	XLOC_032891		u	0.001	0.565	9.14211	9.73653e-06	3.93771e-05
lnc-3362	16	Cufflinks	exon	10462610	10462865	+	XLOC_032911	101120193	x	0.001	5.6225	12.457	4.67002e-12	5.26248e-11
lnc-3366	16	Cufflinks	exon	14812911	14814364	+	XLOC_032957	105611583	j	0.001	0.04	5.32193	0.0134957	0.0271639
lnc-3368	16	Cufflinks	exon	14835979	14836787	+	XLOC_032957	101105358	x	0.001	0.565	9.14211	6.55212e-06	2.75389e-05
lnc-3370	16	Cufflinks	exon	15557164	15557375	+	XLOC_032962		u	0.001	0.4475	8.80574	0.013779	0.0276563
lnc-3372	16	Cufflinks	exon	19766320	19768831	+	XLOC_033007	105602511	o	0.43	0.0375	-3.51937	6.46268e-05	0.000221575
lnc-3373	16	Cufflinks	exon	20388384	20388541	+	XLOC_033015		u	0.425	0.1025	-2.05184	0.0117005	0.0239639
lnc-3377	16	Cufflinks	exon	22527258	22527339	+	XLOC_033071	105602526	j	0.225	0.02	-3.49185	0.00278688	0.00665539
lnc-3379	16	Cufflinks	exon	22816172	22816249	+	XLOC_033114		u	0.001	0.8525	9.73556	2.41146e-06	1.10167e-05
lnc-3383	16	Cufflinks	exon	26394442	26394582	+	XLOC_033166		u	0.2375	4.02	4.0812	8.94029e-11	8.49891e-10
lnc-3389	16	Cufflinks	exon	31697454	31697786	+	XLOC_033209	105602560	j	0.001	0.2125	7.73132	0.002423	0.00587027
lnc-3390	16	Cufflinks	exon	31793855	31793888	+	XLOC_033210	443333	x	0.001	0.3325	8.37721	0.0226071	0.0425589
lnc-3394	16	Cufflinks	exon	39149115	39149267	+	XLOC_033373	101111907	x	0.001	1.1825	10.2076	4.09596e-05	0.000146233
lnc-3396	16	Cufflinks	exon	40985841	40985909	+	XLOC_033393	101114812	x	0.001	1.43	10.4818	9.13204e-06	3.72368e-05
lnc-3397	16	Cufflinks	exon	41885214	41885252	+	XLOC_033414		u	0.5525	0.1	-2.46597	0.00368384	0.00853709
lnc-3399	16	Cufflinks	exon	45615342	45615665	+	XLOC_033450		u	0.001	0.5025	8.97298	0.000111194	0.000363427
lnc-3400	16	Cufflinks	exon	49242882	49243374	+	XLOC_033477		u	0.001	1.6475	10.6861	1.95022e-09	1.50895e-08
lnc-3403	16	Cufflinks	exon	52345973	52346207	+	XLOC_033480		u	0.025	0.6475	4.69488	0.000134009	0.000430314
lnc-3406	16	Cufflinks	exon	55452788	55452965	+	XLOC_033486		u	0.001	0.4875	8.92926	0.0204291	0.0390792
lnc-3408	16	Cufflinks	exon	57672653	57672743	+	XLOC_033514		u	0.001	1.245	10.2819	2.61173e-06	1.18523e-05
lnc-3409	16	Cufflinks	exon	57672663	57672743	+	XLOC_033514		u	0.001	0.8225	9.68387	0.000198467	0.000616235
lnc-3410	16	Cufflinks	exon	57672673	57672743	+	XLOC_033514		u	0.001	0.655	9.35535	0.00328361	0.00771554
lnc-3411	16	Cufflinks	exon	58835723	58838373	+	XLOC_033519		u	0.04	0.425	3.40939	0.00020212	0.000626359
lnc-3414	16	Cufflinks	exon	62438782	62438863	+	XLOC_033557	101105441	x	0.001	1.4675	10.5191	5.8356e-05	0.000202643
lnc-3415	16	Cufflinks	exon	62438784	62438863	+	XLOC_033557	101105441	x	0.045	1.0975	4.60815	0.00477417	0.0107851
lnc-3418	16	Cufflinks	exon	63080191	63080267	+	XLOC_033594		u	0.0925	1.4275	3.94789	2.91653e-05	0.000107331
lnc-3420	16	Cufflinks	exon	66432724	66432726	+	XLOC_033622	106991672	j	0.001	0.26	8.02237	3.87193e-06	1.70429e-05
lnc-3421	16	Cufflinks	exon	66641527	66641965	+	XLOC_033631		u	0.001	1.265	10.3049	1.13891e-07	6.51943e-07
lnc-3422	16	Cufflinks	exon	66641527	66641965	+	XLOC_033631		u	0.001	0.5675	9.14848	3.58157e-05	0.000129187
lnc-3424	16	Cufflinks	exon	66889645	66889860	+	XLOC_033640	105602644	j	0.001	0.895	9.80574	8.67297e-11	8.27219e-10
lnc-3426	16	Cufflinks	exon	67228865	67229929	+	XLOC_033654		u	0.0275	0.2175	2.98351	0.0206711	0.0394265
lnc-3427	16	Cufflinks	exon	67240337	67241231	+	XLOC_033652		u	0.22	0.015	-3.87447	0.00692569	0.0149848
lnc-3428	16	Cufflinks	exon	67337890	67338588	+	XLOC_033658		u	0.001	0.4	8.64386	0.00641569	0.0140294
lnc-3430	16	Cufflinks	exon	67337955	67338942	+	XLOC_033658		u	0.001	0.53	9.04985	9.89343e-07	4.84373e-06
lnc-3431	16	Cufflinks	exon	67338014	67338588	+	XLOC_033658		u	0.001	0.475	8.89178	4.43022e-05	0.000157187
lnc-3432	16	Cufflinks	exon	67458550	67458824	+	XLOC_033660		u	0.001	0.845	9.72281	9.01013e-10	7.38996e-09
lnc-3434	16	Cufflinks	exon	67632578	67633059	+	XLOC_033669		u	0.015	0.215	3.8413	0.00773929	0.0165504
lnc-3436	16	Cufflinks	exon	68281779	68282291	+	XLOC_033672		u	0.001	0.175	7.45121	0.00112667	0.00295145
lnc-3438	16	Cufflinks	exon	69077090	69077391	+	XLOC_033686		u	0.001	1.12	10.1293	7.99297e-05	0.000269153
lnc-3439	16	Cufflinks	exon	70178606	70178776	+	XLOC_033705	105602655	j	0.001	0.6025	9.23482	1.44478e-05	5.63187e-05
lnc-3441	16	Cufflinks	exon	70252408	70252898	+	XLOC_033714		u	0.001	0.56	9.12928	0.00171915	0.00431744
lnc-3442	16	Cufflinks	exon	70445983	70446301	+	XLOC_033720		u	0.035	0.59	4.07529	0.0025277	0.00610538
lnc-3448	16	Cufflinks	exon	154368	154912	-	XLOC_033815		u	0.001	0.3425	8.41996	2.13267e-07	1.16901e-06
lnc-3451	16	Cufflinks	exon	1400309	1401527	-	XLOC_033866	105602434	j	0.335	0.055	-2.60666	0.00611173	0.0134529
lnc-3452	16	Cufflinks	exon	1409438	1409523	-	XLOC_033866	105602434	j	0.001	0.2825	8.14211	0.000227025	0.000695425
lnc-3453	16	Cufflinks	exon	1409438	1409523	-	XLOC_033866	105602434	j	0.001	3.2675	11.674	2.42222e-16	4.79265e-15
lnc-3456	16	Cufflinks	exon	3295129	3296421	-	XLOC_033897	780460	x	0.345	0.035	-3.30117	0.00424403	0.00969899
lnc-3457	16	Cufflinks	exon	3428311	3429836	-	XLOC_033906		u	0.0525	0.3975	2.92057	0.0018415	0.00459413
lnc-3458	16	Cufflinks	exon	3428311	3429836	-	XLOC_033906		u	0.0075	0.7925	6.72338	5.5135e-08	3.31203e-07
lnc-3459	16	Cufflinks	exon	3632281	3632346	-	XLOC_033914		u	0.0875	0.6825	2.96347	0.00107841	0.002839
lnc-3460	16	Cufflinks	exon	4217271	4217811	-	XLOC_033931		u	0.745	0.0625	-3.57531	0.000718524	0.00196966
lnc-3461	16	Cufflinks	exon	4223206	4226620	-	XLOC_033931		u	2.4625	0.1975	-3.6402	3.6103e-12	4.11472e-11
lnc-3462	16	Cufflinks	exon	4569114	4569586	-	XLOC_033945		u	0.11	2.645	4.58769	4.20129e-06	1.83072e-05
lnc-3463	16	Cufflinks	exon	4569114	4569586	-	XLOC_033945		u	0.001	0.7525	9.55555	0.00109729	0.00288342
lnc-3464	16	Cufflinks	exon	4569114	4569586	-	XLOC_033945		u	0.001	0.8225	9.68387	2.86863e-05	0.000105813
lnc-3466	16	Cufflinks	exon	5058098	5059884	-	XLOC_033962		u	0.001	0.4725	8.88417	2.08177e-08	1.34761e-07
lnc-3467	16	Cufflinks	exon	5400429	5400695	-	XLOC_033971		u	0.001	0.295	8.20457	0.00749481	0.0160853
lnc-3468	16	Cufflinks	exon	5633058	5633095	-	XLOC_033982		u	0.4875	0.09	-2.43741	0.0018385	0.00458826
lnc-3469	16	Cufflinks	exon	5731188	5732406	-	XLOC_033985		u	0.001	0.96	9.90689	1.28356e-05	5.05703e-05
lnc-3475	16	Cufflinks	exon	6482457	6483223	-	XLOC_033993		u	0.025	0.345	3.7866	0.0139919	0.0280171
lnc-3476	16	Cufflinks	exon	6490205	6490798	-	XLOC_033995		u	0.2575	7.5525	4.87431	2.21857e-13	3.02811e-12
lnc-3477	16	Cufflinks	exon	6562683	6562906	-	XLOC_033996		u	0.001	0.345	8.43045	0.0106373	0.0220382
lnc-3483	16	Cufflinks	exon	8323417	8324820	-	XLOC_034042		u	0.285	0.005	-5.83289	0.000713359	0.001957
lnc-3484	16	Cufflinks	exon	9223167	9225388	-	XLOC_034054		u	0.001	0.72	9.49185	5.50107e-12	6.15544e-11
lnc-3486	16	Cufflinks	exon	10679961	10680282	-	XLOC_034080		u	0.001	35.8425	15.1294	3.20651e-34	7.41894e-32
lnc-3487	16	Cufflinks	exon	11175468	11176483	-	XLOC_034085		u	0.001	1.695	10.7271	2.02549e-11	2.08583e-10
lnc-3489	16	Cufflinks	exon	11219959	11221853	-	XLOC_034086		u	0.001	0.245	7.93664	2.2286e-05	8.39751e-05
lnc-3495	16	Cufflinks	exon	16171992	16172190	-	XLOC_034136	106991659	j	0.001	0.4325	8.75656	0.0037693	0.00870983
lnc-3502	16	Cufflinks	exon	17755853	17756991	-	XLOC_034165		u	0.001	0.345	8.43045	0.000148477	0.000472666
lnc-3503	16	Cufflinks	exon	20944198	20944527	-	XLOC_034176		u	0.001	1.2575	10.2963	2.04473e-08	1.32723e-07
lnc-3505	16	Cufflinks	exon	21155429	21155669	-	XLOC_034178		u	0.001	0.8575	9.74399	0.000175113	0.00054931
lnc-3508	16	Cufflinks	exon	22597554	22598359	-	XLOC_034195		u	0.02	1.1675	5.86728	1.21385e-08	8.19806e-08
lnc-3510	16	Cufflinks	exon	24242582	24243878	-	XLOC_034223	105602535	j	0.5675	0.035	-4.01919	0.000178751	0.000559621
lnc-3513	16	Cufflinks	exon	24797494	24798227	-	XLOC_034237		u	0.025	0.4625	4.20945	1.99298e-05	7.5713e-05
lnc-3518	16	Cufflinks	exon	28089321	28089778	-	XLOC_034252		u	0.001	0.4025	8.65284	0.000213672	0.000658459
lnc-3519	16	Cufflinks	exon	28265574	28266051	-	XLOC_034257		u	0.001	1.335	10.3826	1.67266e-07	9.33991e-07
lnc-3521	16	Cufflinks	exon	28271775	28272394	-	XLOC_034257		u	0.02	0.5275	4.7211	0.00173437	0.00434805
lnc-3522	16	Cufflinks	exon	31783115	31783445	-	XLOC_034283		u	0.001	0.6075	9.24674	0.0157067	0.0309792
lnc-3523	16	Cufflinks	exon	32178050	32178102	-	XLOC_034286		u	0.001	0.1125	6.81378	0.0135106	0.0271898
lnc-3524	16	Cufflinks	exon	33938428	33938894	-	XLOC_034308	105602568	j	0.001	0.66	9.36632	4.52841e-08	2.75956e-07
lnc-3525	16	Cufflinks	exon	33946139	33946488	-	XLOC_034308	105602568	j	0.001	0.215	7.74819	0.00717858	0.0154759
lnc-3526	16	Cufflinks	exon	33946139	33946488	-	XLOC_034308	105602568	j	0.001	0.74	9.53138	3.97507e-06	1.7438e-05
lnc-3527	16	Cufflinks	exon	33946139	33946488	-	XLOC_034308	105602568	j	0.001	0.3325	8.37721	0.00108409	0.00285344
lnc-3528	16	Cufflinks	exon	34319325	34319802	-	XLOC_034309		u	0.001	0.495	8.95128	0.00076535	0.00208924
lnc-3529	16	Cufflinks	exon	35703182	35703232	-	XLOC_034313		u	0.001	0.23	7.84549	0.0239699	0.0448186
lnc-3534	16	Cufflinks	exon	37388947	37389424	-	XLOC_034341		u	0.001	0.8975	9.80977	2.71036e-05	0.000100569
lnc-3537	16	Cufflinks	exon	42943675	42943960	-	XLOC_034395		u	0.001	0.2375	7.89178	0.011956	0.0244042
lnc-3538	16	Cufflinks	exon	46299526	46299782	-	XLOC_034420		u	0.001	0.745	9.5411	0.00626267	0.0137337
lnc-3542	16	Cufflinks	exon	52132136	52132187	-	XLOC_034428		u	0.3575	1.03	1.52663	0.0197086	0.0378778
lnc-3544	16	Cufflinks	exon	55002737	55002839	-	XLOC_034433		u	0.001	0.48	8.90689	0.0247419	0.0460699
lnc-3548	16	Cufflinks	exon	58447724	58448446	-	XLOC_034512		u	0.385	0.015	-4.68182	8.91154e-05	0.000297432
lnc-3550	16	Cufflinks	exon	58725332	58725500	-	XLOC_034550		u	0.72	0.0575	-3.64636	0.00898355	0.0189404
lnc-3551	16	Cufflinks	exon	58805873	58806112	-	XLOC_034571		u	1.47	0.001	-10.5216	6.06145e-07	3.09546e-06
lnc-3552	16	Cufflinks	exon	59294304	59294361	-	XLOC_034607	101104179	x	0.001	0.405	8.66178	0.0049805	0.0112106
lnc-3553	16	Cufflinks	exon	59310587	59311207	-	XLOC_034607	101104179	x	0.001	0.2575	8.00843	0.00217144	0.00531831
lnc-3554	16	Cufflinks	exon	60194035	60194366	-	XLOC_034608		u	0.001	0.7125	9.47675	4.19587e-05	0.000149429
lnc-3555	16	Cufflinks	exon	60841677	60841801	-	XLOC_034611		u	0.001	4.2425	12.0507	1.64324e-13	2.28857e-12
lnc-3556	16	Cufflinks	exon	62412117	62413147	-	XLOC_034620		u	0.445	0.0925	-2.26628	0.00109536	0.00287993
lnc-3558	16	Cufflinks	exon	63175429	63175830	-	XLOC_034643		u	0.001	0.3775	8.56033	0.00258187	0.00621843
lnc-3560	16	Cufflinks	exon	63445357	63445650	-	XLOC_034650		u	0.001	0.2	7.64386	0.0221312	0.0417837
lnc-3564	16	Cufflinks	exon	65766595	65766626	-	XLOC_034665		u	0.001	0.9975	9.96217	4.31335e-05	0.000153194
lnc-3565	16	Cufflinks	exon	66276005	66276838	-	XLOC_034672		u	0.001	0.2775	8.11634	0.00440103	0.0100211
lnc-3567	16	Cufflinks	exon	66509210	66509446	-	XLOC_034680		u	0.001	0.2275	7.82972	0.000903466	0.00241795
lnc-3569	16	Cufflinks	exon	66804265	66804695	-	XLOC_034708		u	0.001	0.79	9.62571	1.0954e-07	6.28039e-07
lnc-3570	16	Cufflinks	exon	66911650	66911729	-	XLOC_034712	105602644	x	0.001	9.7125	13.2456	1.78728e-12	2.12945e-11
lnc-3571	16	Cufflinks	exon	66923802	66923946	-	XLOC_034712	105602644	x	0.001	2.32	11.1799	0.000402344	0.00115989
lnc-3573	16	Cufflinks	exon	66992667	66994180	-	XLOC_034713		u	0.001	0.24	7.90689	5.46467e-06	2.32613e-05
lnc-3574	16	Cufflinks	exon	67338002	67338220	-	XLOC_034715		u	0.001	0.4275	8.73978	0.000114808	0.0003743
lnc-3575	16	Cufflinks	exon	67526642	67531495	-	XLOC_034719		u	0.3175	0.7125	1.16613	0.0223609	0.042173
lnc-3577	16	Cufflinks	exon	67905985	67906339	-	XLOC_034725		u	0.001	1.1075	10.1131	4.2323e-05	0.000150614
lnc-3580	16	Cufflinks	exon	68245870	68246339	-	XLOC_034726		u	0.0375	2.075	5.79008	6.18157e-10	5.22846e-09
lnc-3582	16	Cufflinks	exon	68298683	68299273	-	XLOC_034731		u	0.115	46.235	8.65121	2.93186e-37	1.02579e-34
lnc-3590	16	Cufflinks	exon	68565953	68566216	-	XLOC_034736		u	0.001	0.9725	9.92555	0.000808699	0.00219765
lnc-3592	16	Cufflinks	exon	68904897	68906020	-	XLOC_034743		u	0.0575	0.555	3.27085	0.000598138	0.00166769
lnc-3594	16	Cufflinks	exon	68910708	68911807	-	XLOC_034743		u	0.01	0.425	5.40939	0.0019453	0.0048229
lnc-3596	16	Cufflinks	exon	70252146	70253277	-	XLOC_034780		u	0.001	0.4025	8.65284	1.49044e-07	8.39765e-07
[truncated: 5,786 more rows]
