# Supplementary material for: A Comprehensive Atlas of Testicular lncRNAs Reveals Dynamic Changes and Regulatory Networks During Sexual Maturation in Tibetan Sheep
Source: Animals (Basel). 2026 Jan 7;16(2):176. doi: 10.3390/ani16020176 (PMC12838049; doi:10.3390/ani16020176)
Supplement: Supplementary file 1 [file animals-16-00176-s001.zip › Table S4.xlsx]

## Sheet: Table S4
Table S4. Identification of cis and antisense target genes for differentially expressed lncRNAs in Tibetan sheep testes at 3 months and 1 year of age.
lncRNA	3M_fpkm	1Y_fpkm	log2(FC)	FDR	action	target	gene symbol	3M_fpkm	1Y_fpkm	log2(FC)	FDR	significant
lnc-18	0.001	6.02	12.5555	1.24548e-13	cis-acting	XP_014947120.1	LOC101106484	0.001	0.13	7.02237	0.169884	no
lnc-18	0.001	6.02	12.5555	1.24548e-13	cis-acting	XP_014947121.1	LOC101106736	0.001	0.2325	7.86109	0.149211	no
lnc-30	0.0625	16.7725	8.06803	1.85046e-10	cis-acting	XP_014947125.1	HES6	0.285	0.1075	-1.40663	0.457661	no
lnc-32	0.5825	3.0425	2.38493	3.61957e-05	cis-acting	XP_014947125.1	HES6	0.285	0.1075	-1.40663	0.457661	no
lnc-68	0.001	0.235	7.87652	0.0231071	cis-acting	XP_014947140.1	POU3F1	0.0175	0.0075	-1.22239	0.926976	no
lnc-85	0.03	0.3	3.32193	0.0160205	cis-acting	XP_004002005.2	DMRTA2	0.1775	0.54	1.60514	0.206176	no
lnc-86	0.001	0.8275	9.69262	0.000459682	cis-acting	XP_004002005.2	DMRTA2	0.1775	0.54	1.60514	0.206176	no
lnc-160	0.001	4.465	12.1244	3.81038e-13	cis-acting	XP_012032346.1	PLPPR5	0.405	0.085	-2.25239	0.320234	no
lnc-172	0.515	0.005	-6.6865	1.10388e-07	cis-acting	XP_012032909.2	HENMT1	1.49	1.0325	-0.529171	0.661592	no
lnc-189	0.0625	6.22	6.63691	2.2064e-21	cis-acting	XP_012033948.1	FAM212B	6.785	3.0375	-1.15946	0.146913	no
lnc-227	0.001	1.045	10.0293	6.88929e-06	cis-acting	XP_012018242.1	FCER1A	0.0575	0.03	-0.938599	0.860199	no
lnc-336	1.625	0.5225	-1.63694	0.00208376	cis-acting	XP_004003065.1	NCBP2	10.23	5.755	-0.829918	0.113737	no
lnc-336	1.625	0.5225	-1.63694	0.00208376	cis-acting	XP_014947970.1	SENP5	0.0825	0.0825	0	1	no
lnc-365	0.001	0.54	9.07682	0.000424995	cis-acting	XP_004003186.1	KCNMB2	0.001	0.0275	4.78136	0.241665	no
lnc-437	0.075	0.7175	3.25802	0.000774009	cis-acting	XP_014948163.1	RRP1	9.1925	11.965	0.380291	0.443613	no
lnc-451	0.935	0.03	-4.96193	5.34417e-05	cis-acting	XP_014947257.1	CLDN14	0.155	0.01	-3.9542	0.0738571	no
lnc-500	0.4375	0.001	-8.77314	1.3291e-05	cis-acting	NP_001156026.1	ARL4C	1.145	0.295	-1.95656	0.210522	no
lnc-520	0.001	0.2225	7.79766	0.00256937	cis-acting	XP_014947140.1	POU3F1	0.0175	0.0075	-1.22239	0.926976	no
lnc-532	0.02	2.24	6.80735	2.25209e-07	cis-acting	XP_014947143.1	KCNQ4	0.21	0.0625	-1.74846	0.375935	no
lnc-541	0.18	2.905	4.01247	0.000172002	cis-acting	XP_011975550.1	SLC6A9	0.39	1.195	1.61546	0.130211	no
lnc-551	0.0325	1.32	5.34395	4.08541e-11	cis-acting	XP_011985027.1	TSPAN1	0.59	0.055	-3.42321	0.316054	no
lnc-649	0.001	1.3875	10.4383	0.00030676	cis-acting	XP_004002422.1	SLC22A15	0.33	0.1075	-1.61813	0.325646	no
lnc-664	2.7175	0.4975	-2.44951	1.77316e-06	cis-acting	XP_012036317.1	GABPB2	0.05	0.025	-1	0.824824	no
lnc-671	0.2625	0.0125	-4.39232	0.0359501	cis-acting	XP_004002583.1	INTS3	39.0975	46.3575	0.245726	0.481792	no
lnc-709	0.405	3.34	3.04385	0.000519073	cis-acting	XP_014947859.1	SYNJ1	4.1575	2.5875	-0.684157	0.160873	no
lnc-793	0.001	0.685	9.41996	0.000330607	cis-acting	XP_004023454.2	CPN2	0.1125	0.001	-6.81378	0.113585	no
lnc-848	0.1325	0.765	2.52947	0.00334287	cis-acting	XP_004003283.1	DHX36	14.2325	9.6525	-0.560215	0.152386	no
lnc-848	0.1325	0.765	2.52947	0.00334287	cis-acting	XP_004003904.1	GPR149	0.05	0.0075	-2.73697	0.236885	no
lnc-876	0.001	2.0325	10.989	3.19068e-07	cis-acting	XP_004003418.2	NDUFV3	8.4625	5.415	-0.644123	0.229543	no
lnc-879	0.0275	0.7175	4.70548	5.00407e-05	cis-acting	XP_014948163.1	RRP1	9.1925	11.965	0.380291	0.443613	no
lnc-1056	1.08	0.09	-3.58496	1.54522e-05	cis-acting	XP_014953502.1	CARS2	7.9575	8.245	0.0512042	0.949226	no
lnc-1122	0.0825	1.73	4.39023	0.00088296	cis-acting	XP_012039947.1	ALG5	1.2525	0.4575	-1.45297	0.321922	no
lnc-1122	0.0825	1.73	4.39023	0.00088296	cis-acting	XP_014953594.1	SMAD9	2.375	0.67	-1.82569	0.117036	no
lnc-1123	1.1125	0.19	-2.54973	2.80421e-05	cis-acting	XP_014953594.1	SMAD9	2.375	0.67	-1.82569	0.117036	no
lnc-1151	0.935	0.0975	-3.26149	7.24578e-06	cis-acting	XP_004012236.2	COMMD6	3.92	3.5375	-0.148124	0.856514	no
lnc-1200	0.001	0.43	8.74819	0.00267745	cis-acting	XP_004012270.1	TM9SF2	37.88	35.45	-0.0956507	0.824516	no
lnc-1235	0.28	0.025	-3.48543	0.0172901	cis-acting	XP_014953504.1	ARHGEF7	1.1325	0.4925	-1.20132	0.195348	no
lnc-1237	0.3625	1.69	2.22097	0.00189289	cis-acting	XP_014953759.1	TEX29	0.05	0.4375	3.12928	0.0621868	no
lnc-1251	0.0325	0.98	4.91427	2.23741e-07	cis-acting	XP_014953765.1	TFDP1	5.05	5.6375	0.158772	0.86782	no
lnc-1251	0.0325	0.98	4.91427	2.23741e-07	cis-acting	XP_014953764.1	TMCO3	1.8275	0.6975	-1.38961	0.121679	no
lnc-1278	0.0625	19.2075	8.2636	3.40292e-30	cis-acting	XP_004012523.1	CDK5R1	3.3075	1.5025	-1.13838	0.117373	no
lnc-1283	0.075	3.8775	5.69209	3.37622e-09	cis-acting	XP_014954023.1	KIAA0100	20.5525	25.615	0.317675	0.348694	no
lnc-1293	0.2875	0.001	-8.16742	0.00465697	cis-acting	XP_014954050.1	SLC43A2	1.755	1.2675	-0.469485	0.774581	no
lnc-1322	0.001	0.9675	9.91812	0.000121665	cis-acting	XP_014954203.1	PPP1R9B	10.3075	9.9775	-0.0469442	0.93897	no
lnc-1323	0.06	0.59	3.29768	0.0148852	cis-acting	XP_014954203.1	PPP1R9B	10.3075	9.9775	-0.0469442	0.93897	no
lnc-1329	0.001	0.4125	8.68825	0.00114988	cis-acting	XP_012042145.2	HOXB8	0.1475	0.07	-1.07529	0.734153	no
lnc-1336	3.0925	0.1575	-4.29535	1.84166e-08	cis-acting	XP_004012881.1	FBXO47	0.7575	0.085	-3.15571	0.056879	no
lnc-1336	3.0925	0.1575	-4.29535	1.84166e-08	cis-acting	XP_004012880.1	LASP1	0.24	0.005	-5.58496	0.132776	no
lnc-1367	1.6375	0.25	-2.71149	0.00332662	cis-acting	XP_014954384.1	CSNK1D	49.5025	87.0675	0.814633	0.0193054	no
lnc-1384	0.19	18.6225	6.6149	2.72447e-12	cis-acting	XP_014953874.1	ENGASE	2.03	1.84	-0.141774	0.904832	no
lnc-1407	0.3375	1.02	1.59561	0.0117609	cis-acting	XP_014953890.1	FADS6	0.18	0.1625	-0.147557	0.992597	no
lnc-1409	0.001	0.275	8.10329	0.0235756	cis-acting	XP_014953892.1	LOC101112832	0.7425	0.14	-2.40696	0.106739	no
lnc-1465	0.001	1.85	10.8533	8.26246e-06	cis-acting	XP_014953940.1	RNF43	0.1825	0.0925	-0.980371	0.530514	no
lnc-1465	0.001	1.85	10.8533	8.26246e-06	cis-acting	XP_004012447.1	SUPT4H1	37.7175	22.86	-0.722409	0.0538096	no
lnc-1469	0.0675	0.43	2.67138	0.0472302	cis-acting	XP_014953960.1	USP32	7.825	11.7325	0.584348	0.159345	no
lnc-1475	0.001	0.9375	9.87267	0.0013789	cis-acting	XP_004013249.1	RASL10B	6.1525	5.525	-0.155198	0.82364	no
lnc-1482	2.635	0.835	-1.65795	0.00244684	cis-acting	XP_014954050.1	SLC43A2	1.755	1.2675	-0.469485	0.774581	no
lnc-1483	1.495	0.54	-1.46911	0.00112153	cis-acting	XP_004012595.1	TLCD2	0.195	0.025	-2.96347	0.0792284	no
lnc-1487	1.165	3.12	1.42122	0.0443693	cis-acting	XP_004012694.2	ACAP1	2.6625	2.9825	0.163741	0.875035	no
lnc-1490	1.0175	0.0375	-4.76199	1.64285e-07	cis-acting	XP_012042110.2	USP43	0.145	0.01	-3.85798	0.254903	no
lnc-1518	0.22	16.72	6.24793	3.69186e-21	cis-acting	XP_012042145.2	HOXB8	0.1475	0.07	-1.07529	0.734153	no
lnc-1519	0.015	0.79	5.71882	1.51531e-05	cis-acting	XP_004012854.1	HOXB5	0.5325	1.4325	1.42768	0.0626846	no
lnc-1522	0.001	0.3875	8.59805	0.00281765	cis-acting	XP_014953827.1	HOXB2	0.365	0.36	-0.0198996	1	no
lnc-1538	0.001	0.23	7.84549	0.0231354	cis-acting	XP_012041610.2	GFAP	0.001	0.01	3.32193	0.779131	no
lnc-1553	0.38	0.001	-8.56986	7.62875e-07	cis-acting	XP_014954366.1	CEP95	0.001	0.1175	6.87652	0.281333	no
lnc-1553	0.38	0.001	-8.56986	7.62875e-07	cis-acting	XP_014954367.1	SMURF2	3.0925	1.1675	-1.40535	0.247795	no
lnc-1572	0.955	0.1175	-3.02284	8.90515e-08	cis-acting	XP_014954466.1	RPL38	180.178	193.35	0.101796	0.82746	no
lnc-1579	0.001	0.2575	8.00843	0.0076874	cis-acting	XP_004013194.1	SLC39A11	5.69	5.505	-0.0476861	0.960073	no
lnc-1601	0.0725	1.1325	3.96539	3.64753e-05	cis-acting	XP_014954487.1	PRKCA	0.025	0.001	-4.64386	0.457363	no
lnc-1602	0.0275	0.3525	3.68012	0.00655844	cis-acting	XP_014954488.1	CACNG5	0.5925	0.3425	-0.790711	0.674927	no
lnc-1633	0.001	0.9925	9.95492	1.62387e-07	cis-acting	XP_004013624.2	C12H1orf116	0.27	0.1825	-0.565063	0.820515	no
lnc-1722	0.875	0.11	-2.99178	1.55444e-05	cis-acting	XP_004014121.3	EFHD2	39.56	37.315	-0.0842867	0.872452	no
lnc-1807	0.665	0.085	-2.96782	0.000903358	cis-acting	XP_014954893.1	CAMSAP2	2.84	1.0775	-1.3982	0.0719934	no
lnc-1808	0.22	2.03	3.2059	0.00324005	cis-acting	XP_014954591.1	LOC105610048	0.0725	2.3525	5.02007	0.0512958	no
lnc-1808	0.22	2.03	3.2059	0.00324005	cis-acting	XP_014954590.1	LOC105610049	0.001	0.05	5.64386	0.147536	no
lnc-1837	0.0925	2.0075	4.4398	7.92652e-06	cis-acting	XP_004014010.3	IL20	0.001	0.0775	6.27612	0.494087	no
lnc-1890	0.655	0.01	-6.03342	3.58296e-06	cis-acting	XP_004013741.1	PRRC2C	14.895	7.7	-0.951898	0.00376844	no
lnc-1897	0.0825	0.725	3.13551	0.00693255	cis-acting	XP_012042717.1	FBXO6	0.001	0.1625	7.3443	0.082755	no
lnc-1910	0.001	1.05	10.0362	2.35641e-07	cis-acting	XP_014954723.1	ERRFI1	9.1275	8.87	-0.0412857	0.956657	no
lnc-1940	1.96	0.1425	-3.78182	5.60898e-05	cis-acting	XP_012042952.1	DARS2	0.385	0.1975	-0.963006	0.461798	no
lnc-1956	0.04	1.0975	4.77808	0.00235801	cis-acting	XP_012043013.1	TOR3A	0.1875	0.66	1.81558	0.598172	no
lnc-1957	0.001	0.455	8.82972	0.0148244	cis-acting	XP_012043013.1	TOR3A	0.1875	0.66	1.81558	0.598172	no
lnc-1976	0.001	0.4025	8.65284	0.00338914	cis-acting	XP_004013958.1	LPGAT1	0.52	0.0975	-2.41504	0.271798	no
lnc-1977	0.001	0.1825	7.51175	0.0473647	cis-acting	XP_004013958.1	LPGAT1	0.52	0.0975	-2.41504	0.271798	no
lnc-1992	0.0475	0.5525	3.53998	0.00986079	cis-acting	XP_012043248.1	F13B	0.0275	0.015	-0.874469	0.753535	no
lnc-1992	0.0475	0.5525	3.53998	0.00986079	cis-acting	XP_004013976.1	LOC101123223	0.0225	0.0075	-1.58496	1	no
lnc-2015	6.105	140.662	4.5261	1.53849e-15	cis-acting	XP_014954591.1	LOC105610048	0.0725	2.3525	5.02007	0.0512958	no
lnc-2023	0.001	1.515	10.5651	1.90827e-09	cis-acting	XP_014954598.1	LOC101111113	0.0125	0.001	-3.64386	1	no
lnc-2024	0.4	0.0325	-3.62149	0.000275071	cis-acting	XP_014954904.1	CSRP1	0.7275	0.555	-0.390459	0.826193	no
lnc-2031	0.435	1.86	2.09622	0.000214138	cis-acting	XP_014954905.1	IPO9	2.53	2.2675	-0.158035	0.892108	no
lnc-2214	0.33	0.015	-4.45943	9.78156e-05	cis-acting	XP_004014877.1	NNAT	0.285	0.2375	-0.263034	0.969031	no
lnc-2294	0.001	0.85	9.73132	3.137e-06	cis-acting	XP_014955003.1	ZNF217	0.215	0.3225	0.584963	0.789653	no
lnc-2334	0.5475	0.0225	-4.60486	0.000244192	cis-acting	NP_001239112.1	GATA3	0.2475	0.0625	-1.9855	0.481765	no
lnc-2391	0.001	0.425	8.73132	0.00637952	cis-acting	XP_014955088.1	SLC39A12	0.001	0.0125	3.64386	0.579886	no
lnc-2415	0.001	0.57	9.15482	7.90772e-05	cis-acting	XP_004014347.1	NAA20	23.04	32.74	0.506914	0.275891	no
lnc-2420	0.001	0.61	9.25267	7.30725e-07	cis-acting	XP_012043966.1	LOC101103584	40.555	28.9225	-0.487688	0.309927	no
lnc-2423	0.26	1.26	2.27684	0.0337443	cis-acting	XP_014955167.1	ABHD12	25	39.0725	0.644225	0.0844006	no
lnc-2450	0.001	0.92	9.84549	2.19638e-05	cis-acting	XP_012043466.1	PDYN	0.0875	0.0425	-1.04182	0.571972	no
lnc-2453	0.97	0.265	-1.87199	0.00152951	cis-acting	XP_014954956.1	LOC105616788	0.045	0.001	-5.49185	0.637803	no
lnc-2453	0.97	0.265	-1.87199	0.00152951	cis-acting	XP_012044212.1	PRPF6	28.94	46.4825	0.683623	0.0339284	no
lnc-2496	0.001	1.1675	10.1892	1.75897e-08	cis-acting	XP_012044558.1	MANBAL	15.26	11.635	-0.391284	0.513568	no
lnc-2619	0.001	0.485	8.92184	0.0067177	cis-acting	XP_004014989.2	KCNG4	0.065	0.1025	0.657112	0.719002	no
lnc-2729	0.6075	0.0525	-3.5325	0.0003906	cis-acting	XP_012045820.1	LOC101121288	0.001	0.005	2.32193	1	no
lnc-2732	0.001	0.76	9.56986	0.0116852	cis-acting	XP_012045857.1	CIC	9.28	15.155	0.707597	0.0418938	no
lnc-2732	0.001	0.76	9.56986	0.0116852	cis-acting	XP_014955707.1	TMEM145	0.695	0.115	-2.59538	0.19584	no
lnc-2735	0.2775	2.8275	3.34897	6.79727e-08	cis-acting	XP_012045874.1	LOC101106541	0.09	0.1425	0.662965	0.858601	no
lnc-2752	3.555	0.1825	-4.28388	1.14039e-13	cis-acting	XP_014955539.1	LOC105601981	0.045	0.0975	1.11548	0.732554	no
lnc-2754	0.001	1.9925	10.9604	1.38319e-05	cis-acting	XP_011950090.1	LOC101115056	0.2975	0.0675	-2.13993	0.227189	no
lnc-2763	5.225	40.465	2.95317	5.53671e-11	cis-acting	XP_014955607.1	PPP6R1	1.825	0.6575	-1.47283	0.169716	no
lnc-2763	5.225	40.465	2.95317	5.53671e-11	cis-acting	XP_011950161.1	TMEM86B	3.06	3.28	0.100164	0.943049	no
lnc-2764	0.1075	2.31	4.42548	0.000112515	cis-acting	XP_014955613.1	ZFP28	4.865	3.105	-0.647847	0.298415	no
lnc-2764	0.1075	2.31	4.42548	0.000112515	cis-acting	XP_014955825.1	ZNF835	0.2325	0.0525	-2.14684	0.173787	no
lnc-2776	0.9125	0.3275	-1.47833	0.00589012	cis-acting	XP_014955618.1	LOC101117358	0.001	0.16	7.32193	0.185203	no
lnc-2814	0.745	0.04	-4.21917	4.62993e-05	cis-acting	XP_014955864.1	CDYL2	0.0675	0.135	1	0.753541	no
lnc-2828	0.04	1.0275	4.68299	0.000463317	cis-acting	XP_014955633.1	ADAD2	0.0025	0.005	1	1	no
lnc-2828	0.04	1.0275	4.68299	0.000463317	cis-acting	XP_014955882.1	TAF1C	2.065	1.075	-0.941805	0.24032	no
lnc-2876	0.285	0.035	-3.02554	0.00298197	cis-acting	XP_011950383.1	ADGRG1	0.66	0.5425	-0.282843	0.820981	no
lnc-2898	0.001	0.4975	8.95855	0.00347031	cis-acting	XP_004015170.1	TAT	0.035	0.0375	0.0995357	1	no
lnc-2917	0.14	2.3725	4.08291	0.000101646	cis-acting	XP_004015675.1	PDCD2L	3.9975	3.23	-0.307564	0.766358	no
lnc-2931	0.001	0.8125	9.66622	1.20202e-05	cis-acting	XP_012045792.1	EID2	0.645	0.1375	-2.22987	0.18298	no
lnc-2939	0.001	0.6225	9.28193	1.31929e-05	cis-acting	XP_014955507.1	CD177	0.0275	0.0375	0.447459	0.860445	no
lnc-2940	0.765	0.1775	-2.10764	0.0191633	cis-acting	XP_014955513.1	ZNF575	0.715	0.2875	-1.31438	0.211334	no
lnc-2943	0.8	0.13	-2.62149	0.000105299	cis-acting	XP_014955720.1	CEACAM16	0.0325	0.04	0.29956	1	no
lnc-2959	0.11	0.9875	3.16628	1.1385e-06	cis-acting	XP_004015439.1	MYBPC2	0.5475	0.11	-2.31536	0.217927	no
lnc-2959	0.11	0.9875	3.16628	1.1385e-06	cis-acting	XP_014955766.1	POLD1	8.555	16.65	0.960682	0.0129099	no
lnc-3003	4.9325	0.36	-3.77625	8.57447e-14	cis-acting	XP_014956243.1	MAML2	2.21	1.3675	-0.692506	0.291181	no
lnc-3006	0.001	0.5125	9.00141	0.0118624	cis-acting	XP_014956383.1	ALKBH8	0.2075	0.21	0.017278	1	no
lnc-3068	0.77	0.0625	-3.62293	1.75836e-05	cis-acting	XP_014956526.1	DENND5A	71.63	49.66	-0.52848	0.112451	no
lnc-3070	0.015	0.2975	4.30986	0.000141517	cis-acting	XP_014956530.1	LMO1	1.685	0.8025	-1.07018	0.440018	no
lnc-3109	0.4775	0.001	-8.89936	0.00484702	cis-acting	XP_011951630.1	COMMD9	16.3375	12.27	-0.413052	0.478514	no
lnc-3129	0.0125	2.275	7.50779	3.74265e-25	cis-acting	XP_014956300.1	GYLTL1B	0.8	1.12	0.485427	0.673926	no
lnc-3142	0.001	0.13	7.02237	0.0289779	cis-acting	XP_014956662.1	LOC101106879	0.001	0.08	6.32193	0.180905	no
lnc-3229	0.001	0.2675	8.0634	0.00784654	cis-acting	XP_014956538.1	PRKCDBP	5.495	2.2	-1.32062	0.116973	no
lnc-3330	0.001	0.445	8.79766	0.00369875	cis-acting	XP_014956725.1	NEURL1B	1.4525	0.78	-0.896992	0.263365	no
lnc-3337	1.06	0.06	-4.14296	2.55461e-11	cis-acting	XP_004016920.1	ATP6V0E1	66.8375	126.4	0.919267	0.00638344	no
lnc-3362	0.001	5.6225	12.457	5.26248e-11	cis-acting	XP_011952198.1	CENPH	0.001	0.04	5.32193	0.470571	no
lnc-3397	0.5525	0.1	-2.46597	0.00853709	cis-acting	XP_011952523.1	DROSHA	2.475	1.31	-0.917862	0.263097	no
lnc-3548	0.385	0.015	-4.68182	0.000297432	cis-acting	XP_014956681.1	FAM105A	0.41	0.12	-1.77259	0.272913	no
lnc-3597	0.505	9.1	4.17151	2.17219e-13	cis-acting	XP_014956687.1	AHRR	0.001	0.0375	5.22882	0.410914	no
lnc-3597	0.505	9.1	4.17151	2.17219e-13	cis-acting	XP_014956842.1	EXOC3	17.045	33.6125	0.979649	0.00311922	no
lnc-3598	0.001	0.4975	8.95855	2.46554e-05	cis-acting	XP_011952626.2	TRIP13	3.8425	3.84	-0.000938949	1	no
lnc-3643	0.205	3.5675	4.12122	0.00480786	cis-acting	XP_011952819.1	HHIP	0.0175	0.115	2.71621	0.303722	no
lnc-3736	0.4725	0.001	-8.88417	0.00368216	cis-acting	XP_014957159.1	MSI1	11.545	9.835	-0.231271	0.727198	no
lnc-3743	0.02	1.045	5.70736	3.20043e-05	cis-acting	XP_011953335.1	USP30	8.42	15.4775	0.87828	0.070141	no
lnc-3787	0.001	0.1675	7.38802	0.035905	cis-acting	XP_014957217.1	LOC105602976	0.0225	0.0075	-1.58496	1	no
lnc-3797	0.015	5.5075	8.52029	7.38533e-22	cis-acting	XP_014957246.1	RTN4R	0.885	0.8775	-0.0122783	1	no
lnc-3985	0.0075	0.195	4.70044	0.00942446	cis-acting	XP_011953461.1	RNF185	0.001	0.1575	7.29921	0.20057	no
lnc-4266	0.001	9.7175	13.2464	5.36239e-28	cis-acting	XP_014957414.1	SH3GL3	0.225	0.335	0.574236	0.764864	no
lnc-4276	1.165	0.13	-3.16375	0.0112689	cis-acting	XP_004018126.1	KLF13	5.68	10.3675	0.868105	0.291747	no
lnc-4280	0.001	0.4975	8.95855	3.03339e-05	cis-acting	NP_001119827.1	SNRPA1	12.5325	11.645	-0.105964	0.907625	no
lnc-4297	0.155	0.64	2.0458	0.00574458	cis-acting	XP_014957281.1	COX5A	0.001	0.0725	6.17991	0.538511	no
lnc-4297	0.155	0.64	2.0458	0.00574458	cis-acting	XP_011954076.1	FAM219B	1.655	0.2775	-2.57627	0.0509562	no
lnc-4400	0.67	0.185	-1.85664	0.00713751	cis-acting	XP_014957563.1	BRF1	3.6575	7.1875	0.974632	0.0873913	no
lnc-4516	0.305	0.02	-3.93074	0.000158866	cis-acting	XP_014957847.1	ARHGEF3	1.8925	2.0225	0.0958464	0.980191	no
lnc-4527	0.001	17.2675	14.0758	8.8696e-26	cis-acting	XP_014957630.1	TEX264	0.33	0.8325	1.33498	0.420169	no
lnc-4529	0.0575	0.55	3.2578	0.0150902	cis-acting	XP_014957888.1	DOCK3	1.3925	1.1325	-0.298166	0.700714	no
lnc-4531	1.435	0.3175	-2.17622	0.0018004	cis-acting	XP_011954629.1	HYAL2	0.7125	0.4825	-0.562361	0.708266	no
lnc-4531	1.435	0.3175	-2.17622	0.0018004	cis-acting	XP_011955418.1	HYAL3	1.6125	1.29	-0.321928	0.867347	no
lnc-4531	1.435	0.3175	-2.17622	0.0018004	cis-acting	XP_014957632.1	TUSC2	0.2	0.905	2.17792	0.0953787	no
lnc-4540	0.0175	0.545	4.96083	0.00081762	cis-acting	XP_004018583.1	RHO	0.285	0.0125	-4.51096	0.0792259	no
lnc-4653	0.001	0.1925	7.58871	0.000718015	cis-acting	XP_014957889.1	VPRBP	0.995	2.77	1.47712	0.411058	no
lnc-4685	0.815	0.05	-4.0268	1.84466e-05	cis-acting	XP_014957948.1	SLC6A20	0.9525	0.34	-1.48618	0.186414	no
lnc-4704	243.64	71.83	-1.76209	1.22047e-05	cis-acting	XP_014957668.1	LOC101106975	0.9	1.0675	0.246239	0.841566	no
lnc-4737	0.001	2.3825	11.2183	1.00389e-19	cis-acting	XP_014948457.1	SNX30	0.315	0.055	-2.51785	0.43091	no
lnc-4738	0.155	3.7975	4.61471	5.71202e-13	cis-acting	XP_014948457.1	SNX30	0.315	0.055	-2.51785	0.43091	no
lnc-4760	1.15	0.09	-3.67557	1.728e-08	cis-acting	XP_011969856.1	FKTN	0.17	0.001	-7.40939	0.0620373	no
lnc-4766	0.001	0.38	8.56986	0.00118522	cis-acting	XP_014948248.1	TMEFF1	1.83	0.81	-1.17585	0.257257	no
lnc-4793	0.001	2.8	11.4512	1.18944e-08	cis-acting	XP_011973781.1	AQP7	0.2775	0.0375	-2.88753	0.248303	no
lnc-4803	0.06	1.8725	4.96386	2.16333e-05	cis-acting	XP_011975010.1	POLR3D	1.185	1.3925	0.23279	0.87391	no
lnc-4914	0.805	0.055	-3.87149	2.87145e-08	cis-acting	XP_011984646.1	FBXO8	0.001	0.13	7.02237	0.101613	no
lnc-5090	1.71	0.63	-1.44057	0.00530288	cis-acting	XP_004005087.1	PEF1	37.5475	26.5825	-0.49824	0.186186	no
lnc-5098	4.8875	0.615	-2.99044	9.54526e-08	cis-acting	XP_014948344.1	GPR3	0.0275	0.145	2.39855	0.326638	no
lnc-5101	0.035	0.405	3.5325	0.00517177	cis-acting	NP_001009208.1	SFN	0.2775	0.0375	-2.88753	0.121486	no
lnc-5101	0.035	0.405	3.5325	0.00517177	cis-acting	XP_014948349.1	ZDHHC18	5.2025	1.8925	-1.45891	0.0617985	no
lnc-5109	2.5775	0.355	-2.86008	2.24467e-08	cis-acting	XP_014949158.1	ZNF683	3.9125	2.0075	-0.962691	0.141155	no
lnc-5114	0.015	0.41	4.77259	0.00150161	cis-acting	XP_014948355.1	EPHA8	0.0175	0.11	2.65208	0.479986	no
lnc-5167	0.001	0.4825	8.91439	0.000187911	cis-acting	XP_014948482.1	EPB41L4B	1.245	2.8125	1.17571	0.132948	no
lnc-5167	0.001	0.4825	8.91439	0.000187911	cis-acting	XP_014948243.1	FRRS1L	0.05	0.0625	0.321928	0.857094	no
lnc-5170	0.001	8.3425	13.0263	1.90723e-15	cis-acting	XP_014948484.1	IKBKAP	2.0625	0.835	-1.30455	0.155705	no
lnc-5179	0.0025	0.3075	6.94251	0.000539796	cis-acting	NP_001157691.1	KLF4	0.0625	0.735	3.55582	0.0736444	no
lnc-5199	0.51	0.065	-2.97199	0.000133438	cis-acting	XP_011970885.1	SECISBP2	11.435	5.8725	-0.96141	0.029206	no
lnc-5218	0.4575	0.0225	-4.34577	0.00192248	cis-acting	XP_011973781.1	AQP7	0.2775	0.0375	-2.88753	0.248303	no
lnc-5362	0.8925	0.0075	-6.89482	3.98107e-10	cis-acting	XP_014948765.1	HMGB2	3.905	5.965	0.6112	0.415527	no
lnc-5394	0.001	0.725	9.50184	0.000315675	cis-acting	XP_014948815.1	GULP1	0.1675	0.0475	-1.81816	0.294747	no
lnc-5452	0.001	0.4025	8.65284	0.039913	cis-acting	NP_001264097.1	CXCR4	11.0125	6.345	-0.79545	0.170486	no
lnc-5493	0.15	1.435	3.25802	0.000481239	cis-acting	XP_014948310.1	LOC106990907	0.235	0.001	-7.87652	0.058976	no
lnc-5569	0.0375	0.62	4.04731	0.00228134	cis-acting	XP_012006442.1	WASF2	29.2	38.995	0.417321	0.442068	no
lnc-5584	0.01	0.3825	5.25739	0.000160253	cis-acting	XP_014949212.1	HP1BP3	0.2025	0.2125	0.0695409	1	no
lnc-5584	0.01	0.3825	5.25739	0.000160253	cis-acting	XP_004005207.1	SH2D5	0.065	0.001	-6.02237	0.297827	no
lnc-5597	0.2975	0.0325	-3.19438	0.027005	cis-acting	XP_004023399.1	KLHDC7A	0.105	0.1425	0.440573	0.916534	no
lnc-5620	0.001	0.9	9.81378	3.106e-08	cis-acting	XP_014958135.1	RXRB	9.845	5.215	-0.916724	0.171051	no
lnc-5631	0.3775	1.725	2.19205	0.0291505	cis-acting	XP_011955953.1	PXT1	0.165	0.405	1.29546	0.369363	no
lnc-5633	0.001	1.035	10.0154	6.40454e-06	cis-acting	XP_011955977.1	BTBD9	1.3825	0.7775	-0.830365	0.569253	no
lnc-5639	0.001	0.9775	9.93295	6.43719e-08	cis-acting	XP_014958179.1	UNC5CL	0.2825	0.09	-1.65025	0.219672	no
lnc-5669	0.105	0.8325	2.98706	0.0477582	cis-acting	XP_011956419.1	LOC101114220	0.0775	0.065	-0.253757	1	no
lnc-5743	0.001	1.5825	10.628	8.23395e-05	cis-acting	XP_014958111.1	FAM217A	0.565	1.925	1.76854	0.100872	no
lnc-5793	0.001	0.18	7.49185	0.00550332	cis-acting	XP_011956245.1	LOC101106976	0.001	0.0075	2.90689	1	no
lnc-5839	0.001	0.415	8.69697	4.36666e-08	cis-acting	XP_011956683.2	ELOVL2	0.001	0.11	6.78136	0.21708	no
lnc-5961	0.51	0.035	-3.86507	3.34583e-05	cis-acting	NP_001135427.1	POLR2G	38.3075	27.2475	-0.491503	0.400406	no
lnc-5963	0.0775	7.8875	6.66923	2.39822e-17	cis-acting	XP_004019689.1	STIP1	77.9425	84.985	0.124798	0.73762	no
lnc-5964	0.0625	0.67	3.42223	0.00305208	cis-acting	XP_011957721.1	PLCB3	18.7525	14.4675	-0.374267	0.314433	no
lnc-6003	0.5425	0.0225	-4.59163	3.87693e-05	cis-acting	XP_014958499.1	IFITM10	0.15	0.0175	-3.09954	0.518968	no
lnc-6053	0.001	4.985	12.2834	1.54675e-18	cis-acting	XP_004019506.1	SPTY2D1	10.0375	5.1075	-0.974711	0.0112042	no
lnc-6055	0.1975	0.005	-5.30378	0.00722647	cis-acting	XP_014958424.1	VSIG2	0.05	0.035	-0.514573	0.912692	no
lnc-6098	0.325	0.085	-1.9349	0.0108738	cis-acting	XP_011957383.1	SYT7	0.43	1.4125	1.71584	0.223871	no
lnc-6103	7.1725	1.6725	-2.10047	3.17813e-06	cis-acting	XP_004019669.1	SLC3A2	93.59	75.69	-0.306252	0.401491	no
lnc-6110	0.001	0.2225	7.79766	0.0192974	cis-acting	XP_011957519.1	SCYL1	8.8175	6.38	-0.466813	0.440245	no
lnc-6115	0.001	0.22	7.78136	0.012441	cis-acting	XP_011957549.1	DPP3	0.01	0.001	-3.32193	0.723916	no
lnc-6150	0.315	1.8625	2.56382	2.16268e-05	cis-acting	XP_014958512.1	ANO9	0.0375	0.125	1.73697	0.357538	no
lnc-6164	0.36	0.025	-3.848	0.000113375	cis-acting	XP_011957958.1	CEP55	1.6525	4.4825	1.43965	0.0640978	no
lnc-6184	0.135	0.9375	2.79586	2.63069e-06	cis-acting	XP_014958762.1	C22H10orf95	0.001	0.0375	5.22882	0.5818	no
lnc-6184	0.135	0.9375	2.79586	2.63069e-06	cis-acting	XP_011958249.1	CUEDC2	5.655	10.425	0.882448	0.237812	no
lnc-6210	0.001	0.3775	8.56033	0.00154062	cis-acting	XP_011958394.1	FAM204A	1.565	2.99	0.933983	0.562394	no
lnc-6220	0.65	2.64	2.02203	0.000130529	cis-acting	XP_011958482.1	LOC101112526	0.4075	0.055	-2.8893	0.307256	no
lnc-6304	0.215	0.9425	2.13216	0.0248539	cis-acting	XP_011958230.2	NOLC1	2.185	2.145	-0.0266556	1	no
lnc-6305	1.92	8.445	2.13699	1.91923e-05	cis-acting	XP_011958249.1	CUEDC2	5.655	10.425	0.882448	0.237812	no
lnc-6487	0.001	0.4075	8.67066	0.000934796	cis-acting	XP_004020569.1	ATP5A1	77.09	63.1275	-0.288275	0.416745	no
lnc-6488	0.001	0.2	7.64386	0.0249533	cis-acting	XP_004020569.1	ATP5A1	77.09	63.1275	-0.288275	0.416745	no
lnc-6517	0.001	0.3175	8.31061	0.00492684	cis-acting	XP_014959272.1	ST8SIA3	0.1325	0.03	-2.14296	0.571465	no
lnc-6519	0.035	1.965	5.81103	1.94765e-12	cis-acting	XP_014959273.1	FECH	14.925	17.465	0.226736	0.589798	no
lnc-6524	0.2225	0.0075	-4.89077	0.0135053	cis-acting	XP_014959286.1	CCBE1	1.3325	1.3475	0.0161497	1	no
lnc-6551	0.235	0.0075	-4.96963	0.0104115	cis-acting	XP_014959057.1	CNDP2	1.855	0.9625	-0.946561	0.432017	no
lnc-6625	0.001	0.7	9.45121	0.00831572	cis-acting	XP_004020693.2	GNAL	2.5975	2.6075	0.0055435	1	no
lnc-6656	0.03	0.8	4.73697	1.62036e-08	cis-acting	XP_014959273.1	FECH	14.925	17.465	0.226736	0.589798	no
lnc-6679	2.3725	0.745	-1.6711	0.000318927	cis-acting	XP_004020747.1	DECR2	2.1825	1.31	-0.736415	0.472522	no
lnc-6680	2.1675	0.625	-1.7941	4.06243e-05	cis-acting	XP_014959471.1	WFIKKN1	0.035	0.04	0.192645	1	no
lnc-6681	0.001	0.075	6.22882	0.00425736	cis-acting	XP_014959471.1	WFIKKN1	0.035	0.04	0.192645	1	no
lnc-6686	0.001	0.3025	8.24079	4.15199e-07	cis-acting	XP_014959490.1	UBE2I	2.64	0.955	-1.46697	0.123152	no
lnc-6687	0.001	0.225	7.81378	0.0076972	cis-acting	XP_014959490.1	UBE2I	2.64	0.955	-1.46697	0.123152	no
lnc-6689	0.001	3.13	11.6119	4.21299e-18	cis-acting	XP_014959495.1	LOC105604847	4.9975	5.6375	0.173849	0.890329	no
lnc-6696	0.16	0.7125	2.15482	0.0397025	cis-acting	XP_014959516.1	LOC101118752	139.692	188.023	0.428651	0.169095	no
lnc-6699	1.7875	0.5075	-1.81646	0.0110988	cis-acting	XP_014959358.1	FLYWCH1	0.7125	0.495	-0.525461	0.72077	no
lnc-6699	1.7875	0.5075	-1.81646	0.0110988	cis-acting	XP_014959359.1	KREMEN2	0.0675	0.001	-6.07682	0.240319	no
lnc-6700	0.001	0.2475	7.95128	0.00386457	cis-acting	XP_014959521.1	HCFC1R1	1.075	4.29	1.99664	0.141464	no
lnc-6700	0.001	0.2475	7.95128	0.00386457	cis-acting	XP_004020773.1	TNFRSF12A	3.685	2.2725	-0.697384	0.496722	no
lnc-6704	0.001	0.5825	9.18611	0.0447266	cis-acting	XP_014959558.1	EEF2KMT	0.4175	1.175	1.49281	0.493116	no
lnc-6741	0.55	19.7875	5.16901	1.76419e-24	cis-acting	XP_011959769.1	PAGR1	17.875	9.6225	-0.89346	0.105625	no
lnc-6770	0.4775	0.1525	-1.64669	0.00474129	cis-acting	XP_004021057.1	ACTL6B	0.0275	0.1775	2.69032	0.229664	no
lnc-6772	1.2675	0.175	-2.85656	0.00101672	cis-acting	XP_011959936.1	TSC22D4	20.465	10.9675	-0.899924	0.0365164	no
lnc-6790	2.7075	0.4375	-2.62961	1.25399e-06	cis-acting	XP_014959759.1	MAD1L1	0.265	0.0225	-3.558	0.0651524	no
lnc-6798	2.1625	0.23	-3.23299	1.14891e-07	cis-acting	XP_014959455.1	LOC105604883	4.205	4.51	0.101022	0.881401	no
lnc-6799	2.17	0.21	-3.36923	4.56119e-08	cis-acting	XP_014959455.1	LOC105604883	4.205	4.51	0.101022	0.881401	no
lnc-6819	0.61	9.63	3.98065	1.2594e-13	cis-acting	NP_001009195.1	ATP6V0C	0.9725	2.5175	1.37222	0.425028	no
lnc-6822	0.001	0.415	8.69697	0.00254549	cis-acting	XP_014959360.1	LOC101120293	0.0325	0.0425	0.387023	1	no
lnc-6823	0.08	1.29	4.01123	5.119e-06	cis-acting	XP_014959544.1	GLIS2	5.9575	3.67	-0.698927	0.157889	no
lnc-6855	0.001	0.9475	9.88798	0.00132	cis-acting	XP_004020883.2	POLR3E	9.2775	11.215	0.273622	0.524594	no
lnc-6856	0.0475	2.34	5.62244	2.26238e-07	cis-acting	XP_014959379.1	ERN2	0.495	0.1325	-1.90144	0.210994	no
lnc-6859	0.001	6.5875	12.6855	3.81615e-20	cis-acting	XP_011959676.1	LCMT1	0.001	0.1575	7.29921	0.190772	no
lnc-6867	0.8525	55.1025	6.01427	2.68413e-31	cis-acting	XP_011959764.1	SEZ6L2	0.0225	0.1375	2.61143	0.366135	no
lnc-6870	0.001	0.2375	7.89178	0.0428218	cis-acting	XP_014959679.1	TPST1	15.755	17.9775	0.190383	0.673718	no
lnc-6892	0.001	1.06	10.0498	9.46067e-06	cis-acting	XP_014959692.1	MLXIPL	1.5025	0.2575	-2.54472	0.146012	no
lnc-6895	0.001	1	9.96578	1.37901e-09	cis-acting	XP_014959692.1	MLXIPL	1.5025	0.2575	-2.54472	0.146012	no
lnc-6895	0.001	1	9.96578	1.37901e-09	cis-acting	XP_011959858.1	TBL2	2.14	1.7075	-0.325725	0.750304	no
lnc-6920	0.0275	0.37	3.75002	0.0349731	cis-acting	XP_014959448.1	SNX8	0.915	6.4675	2.82136	0.0664924	no
lnc-6935	1.0725	20.76	4.27476	1.15387e-11	cis-acting	XP_014959456.1	DNAAF5	0.835	1.3025	0.641435	0.535722	no
lnc-7003	0.5925	0.05	-3.56682	0.000770477	cis-acting	XP_014959785.1	ZNF503	0.2675	0.0675	-1.98658	0.198641	no
lnc-7004	0.855	0.15	-2.51096	0.00160273	cis-acting	XP_014959785.1	ZNF503	0.2675	0.0675	-1.98658	0.198641	no
lnc-7024	0.001	0.195	7.60733	0.0307532	cis-acting	NP_001009728.2	SFTPA1	0.115	0.0425	-1.4361	0.58016	no
lnc-7027	0.001	1.125	10.1357	7.88836e-06	cis-acting	XP_004021580.1	RGR	0.0625	0.001	-5.96578	0.422645	no
lnc-7042	0.001	0.5075	8.98726	4.764e-05	cis-acting	XP_011961019.1	LOC105605094	0.385	1.0175	1.4021	0.321313	no
lnc-7043	0.001	0.4625	8.85331	4.01268e-07	cis-acting	XP_011961019.1	LOC105605094	0.385	1.0175	1.4021	0.321313	no
lnc-7128	0.001	1.785	10.8017	3.82197e-09	cis-acting	XP_004021580.1	RGR	0.0625	0.001	-5.96578	0.422645	no
lnc-7153	5.1725	2.1725	-1.25151	0.0136283	cis-acting	XP_011961043.1	CLN8	0.1125	0.0625	-0.847997	0.805394	no
lnc-7300	0.265	0.001	-8.04985	0.0450606	cis-acting	XP_011961452.1	ZNF385D	1.58	0.835	-0.920076	0.298684	no
lnc-7340	0.3425	0.03	-3.51307	0.00237422	cis-acting	XP_011961171.1	FAM149A	1.5775	0.2475	-2.67214	0.124172	no
lnc-7377	0.6925	0.1325	-2.38582	0.0101874	cis-acting	XP_014960074.1	GTF2E2	43.845	23.9275	-0.873743	0.0229574	no
lnc-7418	0.095	1.58	4.05585	5.55751e-05	cis-acting	XP_014960118.1	AP3M2	0.14	0.04	-1.80735	0.64812	no
lnc-7470	1.2275	0.045	-4.76965	1.23682e-11	cis-acting	XP_014949302.1	SARDH	0.6775	0.25	-1.43829	0.209983	no
lnc-7475	0.001	0.7875	9.62114	0.00509321	cis-acting	XP_014949317.1	GPSM1	0.3275	1.075	1.71477	0.179877	no
lnc-7477	0.7675	0.11	-2.80266	0.000261045	cis-acting	XP_014949318.1	CCDC187	0.83	0.135	-2.62015	0.194211	no
lnc-7488	0.0225	0.235	3.38466	0.0260605	cis-acting	XP_014949334.1	USP20	2.315	2.29	-0.0156646	1	no
lnc-7501	0.001	0.68	9.40939	3.10129e-08	cis-acting	XP_004005652.1	URM1	2.1175	1.37	-0.628186	0.646249	no
lnc-7515	0.01	0.605	5.91886	8.7394e-06	cis-acting	XP_004005697.1	LHX2	1.025	0.6875	-0.576192	0.659292	no
lnc-7575	0.215	0.001	-7.74819	0.0119901	cis-acting	XP_012023396.1	C1D	0.415	0.4725	0.187203	0.924431	no
lnc-7576	0.6675	0.001	-9.38262	0.000170228	cis-acting	XP_012023396.1	C1D	0.415	0.4725	0.187203	0.924431	no
lnc-7654	6.62	0.3	-4.4638	3.51926e-14	cis-acting	XP_012028938.1	EIF2AK2	0.23	0.001	-7.84549	0.056832	no
lnc-7671	5.76	0.4675	-3.62303	2.54105e-13	cis-acting	XP_004006176.1	CNOT11	10.97	17.435	0.668423	0.0947863	no
lnc-7730	0.2225	0.001	-7.79766	0.0388817	cis-acting	XP_004006333.1	HOXC10	3.0825	1.145	-1.42875	0.078725	no
lnc-7733	0.001	0.53	9.04985	0.0459651	cis-acting	XP_014950136.1	LOC100141295	0.2975	0.3875	0.381307	0.845052	no
lnc-7747	0.11	1.39	3.65951	7.34059e-05	cis-acting	XP_014950236.1	RAB3IP	0.135	0.5575	2.04601	0.510717	no
lnc-7759	0.001	7.3925	12.8518	1.53092e-17	cis-acting	XP_012029988.1	NUP107	0.235	0.0575	-2.03103	0.327725	no
lnc-7834	0.0375	2.18	5.86129	3.39465e-06	cis-acting	XP_012030893.2	TPI1	63.83	121.373	0.927135	0.00591017	no
lnc-7836	0.1125	0.545	2.27633	0.0319475	cis-acting	XP_012030898.1	MLF2	45.785	32.7625	-0.48283	0.195941	no
lnc-7854	0.41	0.001	-8.67948	0.00377385	cis-acting	XP_014950517.1	CBX7	0.65	0.515	-0.335867	0.855296	no
lnc-7866	0.835	0.1675	-2.31762	0.000119888	cis-acting	XP_014950556.1	LOC101110834	0.26	0.1375	-0.91908	0.806282	no
lnc-7866	0.835	0.1675	-2.31762	0.000119888	cis-acting	XP_014949497.1	LOC101111090	1.7275	1.2975	-0.412951	0.525846	no
lnc-7882	0.5925	7.3275	3.62843	5.39903e-10	cis-acting	XP_014950561.1	MAPK12	1.835	0.4375	-2.06843	0.089991	no
lnc-7894	0.0175	9.4675	9.07948	1.50713e-24	cis-acting	XP_014949299.1	BRD3	0.8075	0.375	-1.10657	0.347449	no
lnc-7895	0.63	0.0125	-5.65535	1.23269e-06	cis-acting	XP_014949299.1	BRD3	0.8075	0.375	-1.10657	0.347449	no
lnc-7900	0.775	0.31	-1.32193	0.0123311	cis-acting	XP_014949317.1	GPSM1	0.3275	1.075	1.71477	0.179877	no
lnc-7902	0.02	0.675	5.07682	5.95978e-09	cis-acting	XP_014949318.1	CCDC187	0.83	0.135	-2.62015	0.194211	no
lnc-7905	0.001	0.3	8.22882	0.0099845	cis-acting	XP_014949324.1	LOC106990979	0.17	0.03	-2.5025	0.185137	no
lnc-7908	0.56	0.045	-3.63743	0.000115502	cis-acting	XP_014949613.1	UCK1	0.0675	0.0125	-2.43296	0.584197	no
lnc-8028	0.001	1.2725	10.3134	0.00119928	cis-acting	XP_004005965.1	NCK2	0.385	0.0375	-3.3599	0.0789432	no
lnc-8091	0.23	0.001	-7.84549	0.0330294	cis-acting	XP_012028984.1	SRD5A2	0.0375	0.001	-5.22882	0.415906	no
lnc-8117	0.7125	0.025	-4.83289	1.26458e-06	cis-acting	XP_014949389.1	ASTL	0.025	0.0175	-0.514573	1	no
lnc-8120	0.001	0.6	9.22882	0.0164771	cis-acting	XP_012029288.1	BUB1	1.3575	1.4375	0.0826098	0.950365	no
lnc-8170	36	0.535	-6.07231	9.6794e-28	cis-acting	XP_004006325.1	NFE2	0.0425	0.001	-5.40939	0.0959289	no
lnc-8181	0.235	2.0175	3.10184	0.00950661	cis-acting	XP_004006382.1	KRT7	0.4275	0.1225	-1.80314	0.324858	no
lnc-8190	0.001	3.2475	11.6651	6.51922e-13	cis-acting	XP_004006397.1	CSRNP2	0.7325	0.2175	-1.75181	0.334427	no
lnc-8193	0.52	0.0925	-2.49099	0.0236444	cis-acting	XP_014950177.1	LOC101119713	0.4475	0.0875	-2.35453	0.141289	no
lnc-8196	0.001	0.8675	9.76072	2.66277e-08	cis-acting	XP_014950181.1	DDN	0.06	0.0175	-1.77761	0.376252	no
lnc-8196	0.001	0.8675	9.76072	2.66277e-08	cis-acting	XP_004006435.1	WNT1	0.09	0.565	2.65025	0.146854	no
lnc-8220	0.26	1.0575	2.02407	0.00765741	cis-acting	XP_014950276.1	ZBTB39	4.17	2.6175	-0.671858	0.319232	no
lnc-8270	0.01	0.4875	5.60733	3.74417e-05	cis-acting	XP_012030898.1	MLF2	45.785	32.7625	-0.48283	0.195941	no
lnc-8272	0.61	0.1575	-1.95346	0.0128626	cis-acting	XP_014949463.1	LPAR5	0.1525	0.02	-2.93074	0.115461	no
lnc-8285	0.0225	0.6175	4.77844	8.97249e-05	cis-acting	XP_012030968.1	B4GALNT3	0.065	0.001	-6.02237	0.0694937	no
lnc-8286	0.001	0.3125	8.28771	0.0149376	cis-acting	XP_012030968.1	B4GALNT3	0.065	0.001	-6.02237	0.0694937	no
lnc-8290	0.545	0.0425	-3.68072	0.00718368	cis-acting	XP_004007027.1	PDXP	10.98	8.9875	-0.288886	0.598146	no
lnc-8301	0.1575	5.42	5.10487	2.0262e-10	cis-acting	XP_014950529.1	SREBF2	49.4975	27.6375	-0.840729	0.0057792	no
lnc-8302	0.3875	0.01	-5.27612	0.0010301	cis-acting	XP_014949487.1	A4GALT	0.235	0.075	-1.6477	0.354266	no
lnc-8307	0.0075	0.2325	4.9542	0.00496181	cis-acting	XP_014950543.1	EFCAB6	0.2675	0.705	1.39808	0.156528	no
lnc-8338	0.001	1.115	10.1228	1.13174e-12	cis-acting	XP_014949515.1	SHANK3	1.44	2.025	0.491853	0.443681	no
lnc-8344	0.0075	0.3875	5.69116	0.000208942	cis-acting	XP_004007746.1	UPP1	0.28	0.185	-0.597902	0.790254	no
lnc-8403	1.7475	0.255	-2.77672	3.95075e-08	cis-acting	XP_012032187.1	THAP5	1.25	0.1175	-3.4112	0.201831	no
lnc-8441	1.8225	0.155	-3.55558	1.99109e-11	cis-acting	XP_012032371.1	LOC101118606	0.685	1.4625	1.09426	0.539254	no
lnc-8480	0.001	0.2575	8.00843	0.0419731	cis-acting	XP_012032703.2	LOC101104312	0.001	0.015	3.90689	0.733926	no
lnc-8480	0.001	0.2575	8.00843	0.0419731	cis-acting	XP_004008195.1	LOC101118181	0.03	0.001	-4.90689	0.733376	no
lnc-8485	0.12	0.5075	2.08037	0.045318	cis-acting	XP_014950913.1	ZNF777	12.8875	25.5075	0.984949	0.00561614	no
lnc-8486	0.001	1.14	10.1548	3.01298e-05	cis-acting	XP_014950913.1	ZNF777	12.8875	25.5075	0.984949	0.00561614	no
lnc-8492	1.335	0.4425	-1.59309	0.00190506	cis-acting	XP_014950941.1	CHPF2	7.5025	12.835	0.77464	0.047734	no
lnc-8507	0.001	1.1925	10.2198	5.08206e-07	cis-acting	XP_012032790.1	LMBR1	0.71	0.0975	-2.86434	0.0570111	no
lnc-8591	0.001	1.475	10.5265	5.61513e-09	cis-acting	XP_014950643.1	EVX1	0.0625	0.001	-5.96578	0.213566	no
lnc-8614	0.2125	0.001	-7.73132	1.98814e-05	cis-acting	XP_012032838.1	GLI3	3.2675	1.6375	-0.996692	0.127948	no
lnc-8651	0.085	1.6225	4.25461	2.78862e-07	cis-acting	XP_014950886.1	TRIM24	2.115	2.475	0.226771	0.75019	no
lnc-8656	0.001	3.75	11.8727	1.15945e-16	cis-acting	XP_012032671.1	KEL	0.025	0.0275	0.137504	1	no
lnc-8700	7.2375	2.625	-1.46317	0.000266757	cis-acting	XP_012033041.1	JMJD4	0.2725	0.8125	1.57611	0.363434	no
lnc-8700	7.2375	2.625	-1.46317	0.000266757	cis-acting	XP_012033043.2	SNAP47	1.1825	1.8825	0.67081	0.523682	no
lnc-8702	0.1675	0.4775	1.51134	0.0410183	cis-acting	XP_014951237.1	KLHL26	1.705	0.8	-1.0917	0.121664	no
lnc-8708	0.3275	0.77	1.23336	0.0473776	cis-acting	XP_012033090.1	CCDC124	0.5825	1.0625	0.867133	0.609719	no
lnc-8718	0.0875	15.13	7.43391	3.27383e-18	cis-acting	XP_014951277.1	NANOS3	0.4175	0.055	-2.92427	0.0683614	no
lnc-8719	0.001	1.41	10.4615	1.05053e-05	cis-acting	XP_014951277.1	NANOS3	0.4175	0.055	-2.92427	0.0683614	no
lnc-8726	1.35	0.0975	-3.79141	3.2471e-05	cis-acting	XP_004009391.1	DUS3L	13.4925	13.75	0.0272739	0.970914	no
lnc-8727	10.7875	0.1925	-5.80836	8.39919e-14	cis-acting	XP_004009391.1	DUS3L	13.4925	13.75	0.0272739	0.970914	no
lnc-8736	0.45	0.0525	-3.09954	0.00388199	cis-acting	XP_004008677.1	GADD45B	22.095	11.375	-0.957853	0.0951799	no
lnc-8764	0.001	0.875	9.77314	0.000815123	cis-acting	XP_014951440.1	LOC105613133	0.001	0.1	6.64386	0.380443	no
lnc-8779	0.025	8.2425	8.36501	5.68218e-22	cis-acting	XP_012033854.1	ADAMTSL5	0.1975	0.1	-0.981853	0.674927	no
lnc-8780	0.165	3.525	4.41709	1.88722e-06	cis-acting	XP_004008833.1	LOC101119721	47.325	81.565	0.785348	0.0670271	no
lnc-8859	2.2525	0.1075	-4.38912	1.11174e-13	cis-acting	XP_012034312.1	XRCC4	0.455	0.1325	-1.77987	0.681386	no
lnc-8931	0.0075	19.7075	11.3596	6.57607e-34	cis-acting	XP_012034464.2	GMIP	7.725	13.3	0.783819	0.108694	no
lnc-8939	0.045	3.635	6.33589	1.02211e-10	cis-acting	XP_014951075.1	CHERP	0.7125	1.2475	0.808078	0.409735	no
lnc-8941	0.001	0.565	9.14211	1.50448e-05	cis-acting	XP_012033159.1	ILVBL	0.04	0.08	1	0.819268	no
lnc-8953	1.165	0.0475	-4.61626	3.88679e-06	cis-acting	XP_014951122.1	DOCK6	10.4725	16.49	0.654986	0.0580628	no
lnc-8956	7.3725	160.93	4.44814	2.83231e-18	cis-acting	XP_014951130.1	TGFBR3L	0.3425	0.0325	-3.39759	0.0821196	no
lnc-8962	0.001	0.15	7.22882	0.0254057	cis-acting	XP_014951366.1	PLIN3	1.845	1.5925	-0.212327	0.880902	no
lnc-8967	0.03	11.025	8.5216	2.36492e-22	cis-acting	XP_012033460.1	FSD1	0.0925	0.01	-3.20945	0.385707	no
lnc-9000	0.0175	7.4075	8.72549	6.69612e-21	cis-acting	XP_012033742.1	TRIM7	0.0575	0.001	-5.84549	0.287929	no
lnc-9001	0.001	0.165	7.36632	0.0225165	cis-acting	XP_004008786.2	TRIM41	13.945	17.135	0.297198	0.460416	no
lnc-9012	0.0625	0.7625	3.60881	0.0033296	cis-acting	XP_014951529.1	JADE2	6.22	7.595	0.288135	0.601655	no
lnc-9055	0.001	0.325	8.3443	0.0107364	cis-acting	XP_004009031.1	SMIM3	4.7825	3.3775	-0.501809	0.545863	no
lnc-9154	0.07	0.725	3.37255	0.0318293	cis-acting	XP_012034782.1	EXOSC9	0.2575	0.2525	-0.028289	1	no
lnc-9257	0.001	2.6575	11.3759	1.73703e-07	cis-acting	XP_012035719.1	PPP2R2C	0.5	0.12	-2.05889	0.461181	no
lnc-9258	0.001	3.5125	11.7783	3.30495e-16	cis-acting	XP_012035719.1	PPP2R2C	0.5	0.12	-2.05889	0.461181	no
lnc-9261	0.001	0.25	7.96578	0.0436095	cis-acting	XP_014952114.1	TMEM128	2.2375	1.3825	-0.694608	0.563634	no
lnc-9297	0.5625	0.001	-9.13571	3.85016e-05	cis-acting	XP_014951811.1	SPON2	0.3275	0.01	-5.03342	0.0744786	no
lnc-9305	0.51	9.4225	4.20754	6.80191e-10	cis-acting	XP_012035839.2	LOC101108322	0.0475	0.07	0.559427	1	no
lnc-9305	0.51	9.4225	4.20754	6.80191e-10	cis-acting	XP_012035840.1	LOC105601929	0.001	0.0525	5.71425	0.395168	no
lnc-9320	3.9925	0.1625	-4.61878	1.77716e-10	cis-acting	XP_014951840.1	C6H4orf3	29.225	25.5775	-0.192328	0.736604	no
lnc-9363	0.1425	0.6325	2.1501	0.00188565	cis-acting	XP_012035154.1	SMIM20	0.2425	0.0275	-3.14048	0.369501	no
lnc-9375	0.001	1.755	10.7773	2.30271e-08	cis-acting	XP_004010102.2	DTHD1	0.01	0.02	1	0.720767	no
lnc-9438	1.22	0.0925	-3.72128	7.0536e-10	cis-acting	XP_012035681.1	LOC101110941	1.515	0.275	-2.46181	0.146388	no
lnc-9462	0.78	0.23	-1.76184	0.00485398	cis-acting	XP_012035756.1	CPEB2	0.155	0.0225	-2.78427	0.216849	no
lnc-9485	1.225	2.775	1.17971	0.0391641	cis-acting	XP_014951806.1	LETM1	0.3125	0.395	0.337996	0.898184	no
lnc-9492	0.835	0.1625	-2.36134	0.00271243	cis-acting	XP_014951811.1	SPON2	0.3275	0.01	-5.03342	0.0744786	no
lnc-9493	3.1175	0.5025	-2.63319	1.93524e-08	cis-acting	XP_012035839.2	LOC101108322	0.0475	0.07	0.559427	1	no
lnc-9493	3.1175	0.5025	-2.63319	1.93524e-08	cis-acting	XP_012035840.1	LOC105601929	0.001	0.0525	5.71425	0.395168	no
lnc-9499	0.001	5.3525	12.386	3.80388e-30	cis-acting	XP_014951817.1	PDE6B	0.001	0.07	6.12928	0.189338	no
lnc-9537	0.71	0.08	-3.14975	0.00212444	cis-acting	XP_014952336.1	GRAMD2	0.1175	0.001	-6.87652	0.166951	no
lnc-9552	0.105	2.09	4.31504	0.000224849	cis-acting	XP_012036436.1	METTL17	3.0125	6.46	1.10057	0.072495	no
lnc-9619	0.0225	0.7425	5.04439	0.00240286	cis-acting	XP_004010653.1	LEO1	7.1225	3.73	-0.933208	0.105527	no
lnc-9650	0.001	1.46	10.5118	0.000132936	cis-acting	XP_012037124.1	KIAA0586	0.8675	0.0975	-3.15339	0.070608	no
lnc-9656	0.0325	1.3675	5.39496	0.00241249	cis-acting	NP_001155330.1	SIX6	0.0775	0.0125	-2.63227	0.708492	no
lnc-9760	0.001	0.63	9.29921	0.00113185	cis-acting	XP_012037674.2	TMEM55B	17.57	20.8075	0.243989	0.59223	no
lnc-9836	0.11	4.6525	5.40243	1.30681e-15	cis-acting	XP_014952574.1	OTX2	0.2575	0.0125	-4.36457	0.0674595	no
lnc-9878	0.1075	0.6	2.48063	0.0314732	cis-acting	XP_012037388.1	PSEN1	0.5425	0.225	-1.2697	0.641505	no
lnc-9878	0.1075	0.6	2.48063	0.0314732	cis-acting	XP_004010818.1	RBM25	8	5.7175	-0.484616	0.255464	no
lnc-10088	0.7425	0.1	-2.89239	0.000321027	cis-acting	XP_012037893.1	HSF2	0.21	0.0775	-1.43812	0.53181	no
lnc-10131	0.145	0.5925	2.03076	0.0318235	cis-acting	XP_012038171.1	MDN1	19.23	9.85	-0.965163	0.00224072	no
lnc-10139	1.5125	0.1925	-2.974	1.60688e-05	cis-acting	XP_012038217.1	SNX14	0.8675	0.6925	-0.32505	0.822325	no
lnc-10230	0.0325	0.3025	3.21842	0.00232721	cis-acting	XP_014953064.1	SCRT1	0.075	0.035	-1.09954	0.788413	no
lnc-10232	0.0275	0.705	4.68012	0.000126401	cis-acting	XP_014953198.1	LOC101117342	0.001	0.001	0	1	no
lnc-10297	0.0275	1.0525	5.25824	0.000742771	cis-acting	XP_014953222.1	FAM84B	2.21	1.0825	-1.02968	0.170342	no
lnc-10435	0.185	1.0325	2.48054	0.00637117	cis-acting	XP_014953387.1	FBXO43	0.16	0.755	2.2384	0.125846	no
lnc-10435	0.185	1.0325	2.48054	0.00637117	cis-acting	XP_014953153.1	SPAG1	0.2625	0.14	-0.906891	0.568263	no
lnc-10437	0.055	0.3375	2.61738	0.035241	cis-acting	XP_014953397.1	LAPTM4B	0.001	0.04	5.32193	0.470908	no
lnc-10499	0.0425	0.275	2.6939	0.0476695	cis-acting	XP_014953190.1	JRK	2.73	2.28	-0.259867	0.7432	no
lnc-10500	0.14	1.06	2.92057	7.54816e-06	cis-acting	XP_004023625.2	ARC	1.5725	3.045	0.953382	0.29571	no
lnc-10501	0.005	4.7525	9.89254	4.98697e-30	cis-acting	XP_014953198.1	LOC101117342	0.001	0.001	0	1	no
lnc-10637	0.115	1.1275	3.29342	0.00979582	cis-acting	XP_014953377.1	KLF10	0.725	0.1975	-1.87613	0.344355	no
lnc-10656	0.001	13.165	13.6844	1.2286e-10	cis-acting	XP_004011886.1	CDH17	0.135	0.001	-7.07682	0.0972697	no
lnc-10657	0.0375	1.33	5.14839	5.37039e-07	cis-acting	XP_004011886.1	CDH17	0.135	0.001	-7.07682	0.0972697	no
lnc-10697	1.235	0.1825	-2.75854	0.000141399	cis-acting	XP_012039591.1	ENPP2	0.1175	0.22	0.904843	0.629632	no
lnc-10790	1.0075	0.001	-9.97656	0.000324505	cis-acting	XP_004022023.3	PCYT1B	0.925	0.795	-0.218499	0.900037	no
lnc-10817	0.83	0.03	-4.79008	9.01601e-12	cis-acting	XP_014960476.1	LOC101112543	0.135	0.0225	-2.58496	0.582569	no
XR_001020589	0.01	10.595	10.0492	5.07559e-27	cis-acting	XP_014956162.1	LOC106991608	0.3825	0.0725	-2.39941	0.408687	no
XR_001020665	1.38	0.0375	-5.20163	1.66932e-12	cis-acting	XP_014956243.1	MAML2	2.21	1.3675	-0.692506	0.291181	no
XR_001020666	1.2125	0.015	-6.33688	4.73571e-21	cis-acting	XP_014956243.1	MAML2	2.21	1.3675	-0.692506	0.291181	no
XR_001020818	0.001	0.535	9.0634	1.05419e-08	cis-acting	XP_014956484.1	INSC	0.2175	0.15	-0.536053	0.788553	no
XR_001020866	0.49	0.065	-2.91427	1.86441e-06	cis-acting	XP_011951320.1	KALRN	0.335	0.295	-0.183446	0.867606	no
XR_001020867	0.2625	0.03	-3.12928	0.00441601	cis-acting	XP_011951320.1	KALRN	0.335	0.295	-0.183446	0.867606	no
XR_001020872	0.7075	0.11	-2.68523	1.50391e-05	cis-acting	XP_011951352.1	STIM1	0.001	0.13	7.02237	0.0909334	no
XR_001020896	1.08	0.025	-5.43296	1.78971e-08	cis-acting	XP_011951995.2	RNF169	1.4325	1.2175	-0.234613	0.816548	no
XR_001021008	0.2525	0.01	-4.65821	0.00045171	cis-acting	XP_004016542.1	CNTF	0.02	0.06	1.58496	0.516721	no
XR_001021099	0.485	0.0075	-6.01495	3.46464e-09	cis-acting	XP_014956730.1	FAM169A	1.2925	0.1925	-2.74723	0.0559504	no
XR_001021443	0.3475	0.0125	-4.79701	4.4904e-10	cis-acting	XP_014956855.1	LRBA	0.0275	0.001	-4.78136	0.138876	no
XR_001021511	1.0825	0.1275	-3.0858	4.42405e-07	cis-acting	XP_011953528.2	RAB33B	0.9225	0.085	-3.44001	0.161538	no
XR_001021614	0.02	1.075	5.74819	1.06683e-07	cis-acting	XP_011953034.1	LOC101117195	0.001	0.1	6.64386	0.115669	no
XR_001021620	0.125	0.005	-4.64386	0.00232422	cis-acting	XP_004017354.1	ADGRD1	1.245	0.7325	-0.765245	0.591398	no
XR_001021647	0.001	0.1925	7.58871	8.21872e-06	cis-acting	XP_014957060.1	BRI3BP	0.04	0.3125	2.96578	0.0880652	no
XR_001021680	0.1425	2.1425	3.91026	4.16496e-10	cis-acting	XP_011953174.1	ATP2A2	11.2575	19.8375	0.817344	0.120643	no
XR_001021789	0.35	0.02	-4.12928	7.24213e-08	cis-acting	XP_011953383.1	ADRBK2	0.43	0.1325	-1.69834	0.10123	no
XR_001021837	1.27	7.5975	2.5807	1.66562e-07	cis-acting	XP_014956921.1	SLC2A11	0.0525	0.1525	1.53842	0.348029	no
XR_001021843	0.4775	0.02	-4.57743	2.94485e-07	cis-acting	XP_014957240.1	P2RX6	0.085	0.0325	-1.38702	0.597552	no
XR_001021843	0.4775	0.02	-4.57743	2.94485e-07	cis-acting	XP_014956941.1	SLC7A4	0.001	0.01	3.32193	0.774998	no
XR_001022039	0.2775	0.0275	-3.33498	0.000621167	cis-acting	XP_014957368.1	NTRK3	0.001	0.1075	6.74819	0.0508926	no
XR_001022081	0.0075	1.175	7.29155	1.49938e-12	cis-acting	XP_014957414.1	SH3GL3	0.225	0.335	0.574236	0.764864	no
XR_001022082	0.01	0.51	5.67243	0.0156226	cis-acting	XP_014957414.1	SH3GL3	0.225	0.335	0.574236	0.764864	no
XR_001022121	0.855	0.185	-2.2084	0.00492569	cis-acting	XP_004023231.1	NSMCE3	68.4925	45.3125	-0.596037	0.0884432	no
XR_001022520	0.1025	5.37	5.71123	1.41886e-11	cis-acting	XP_004018330.1	ARPC4	16.215	10.975	-0.563108	0.230956	no
XR_001022586	0.265	0.0025	-6.72792	1.3042e-12	cis-acting	XP_004018375.1	SHQ1	1.01	0.75	-0.429393	0.617469	no
XR_001022676	0.955	0.125	-2.93357	6.93245e-07	cis-acting	XP_014957832.1	FAM107A	0.75	1.1375	0.600904	0.673525	no
XR_001022721	0.2025	0.001	-7.66178	0.0165045	cis-acting	XP_014957878.1	PPM1M	5.7825	2.745	-1.07489	0.171658	no
XR_001022721	0.2025	0.001	-7.66178	0.0165045	cis-acting	XP_004018455.1	TWF2	5.145	1.7625	-1.54555	0.0568319	no
XR_001022765	0.001	12.9925	13.6654	2.03862e-24	cis-acting	XP_014957900.1	CAMKV	0.09	0.5975	2.73094	0.178194	no
XR_001022765	0.001	12.9925	13.6654	2.03862e-24	cis-acting	XP_011955433.1	TRAIP	0.185	1.225	2.72718	0.0731714	no
XR_001022767	0.055	2.8275	5.68395	7.86047e-16	cis-acting	XP_014957900.1	CAMKV	0.09	0.5975	2.73094	0.178194	no
XR_001022819	1.0375	0.0625	-4.05311	3.48e-05	cis-acting	XP_014957948.1	SLC6A20	0.9525	0.34	-1.48618	0.186414	no
XR_001022926	1.0325	0.125	-3.04614	0.00025822	cis-acting	XP_014958063.1	FANCE	6.555	4.64	-0.498471	0.365929	no
XR_001022926	1.0325	0.125	-3.04614	0.00025822	cis-acting	XP_014958064.1	LOC101118057	0.001	0.03	4.90689	0.773338	no
XR_001022985	0.2825	0.001	-8.14211	0.00045961	cis-acting	XP_011956083.1	KLC4	2.3075	0.8575	-1.42812	0.163908	no
XR_001023000	0.001	0.4775	8.89936	6.20803e-12	cis-acting	XP_014958222.1	SUPT3H	1.9825	0.72	-1.46125	0.221962	no
XR_001023049	0.8725	0.09	-3.27716	0.00540623	cis-acting	XP_014958267.1	LOC105612707	0.4	0.0425	-3.23447	0.155156	no
XR_001023074	4.825	0.5375	-3.16619	7.24833e-07	cis-acting	XP_014958016.1	MICA	0.0725	0.015	-2.27302	0.519905	no
XR_001023331	0.3225	0.01	-5.01123	1.88855e-05	cis-acting	XP_004019448.1	ME3	4.8575	8.945	0.880867	0.166462	no
XR_001023407	0.605	44.205	6.19113	7.34377e-17	cis-acting	XP_004019506.1	SPTY2D1	10.0375	5.1075	-0.974711	0.0112042	no
XR_001023408	0.8525	2.645	1.6335	0.0140429	cis-acting	XP_004019506.1	SPTY2D1	10.0375	5.1075	-0.974711	0.0112042	no
XR_001023512	0.1425	0.001	-7.15482	4.99744e-05	cis-acting	XP_011957371.1	SLC9A9	0.001	0.015	3.90689	0.663084	no
XR_001023534	2.085	0.0525	-5.31159	4.36017e-06	cis-acting	XP_014958445.1	MACROD1	2.4	6.76	1.49399	0.0560936	no
XR_001023536	0.125	0.02	-2.64386	0.00509078	cis-acting	XP_014958654.1	NRXN2	0.0925	0.1925	1.05733	0.643539	no
XR_001023724	0.4175	0.035	-3.57635	4.8343e-05	cis-acting	XP_011958273.1	SFR1	0.135	0.1875	0.473931	0.947752	no
XR_001023831	2.865	0.23	-3.63883	1.81692e-14	cis-acting	XP_004020313.1	FAM196A	0.1425	0.005	-4.83289	0.0603057	no
XR_001023839	0.1925	0.0175	-3.45943	6.96135e-05	cis-acting	XP_014958990.1	EBF3	2.5325	2.52	-0.00713854	1	no
XR_001023874	2.945	0.4025	-2.87121	2.51733e-09	cis-acting	XP_014959056.1	ZNF407	0.4375	0.43	-0.0249464	1	no
XR_001023998	1.27	0.26	-2.28824	8.98213e-05	cis-acting	XP_011958922.1	DLGAP1	0.34	1.19	1.80735	0.211249	no
XR_001024032	0.001	0.5675	9.14848	0.00123675	cis-acting	XP_004020559.2	NAPG	11.1975	7.78	-0.525335	0.218001	no
XR_001024106	0.0375	0.19	2.34104	0.0175849	cis-acting	XP_014959272.1	ST8SIA3	0.1325	0.03	-2.14296	0.571465	no
XR_001024112	0.1825	0.001	-7.51175	5.99207e-05	cis-acting	XP_014959274.1	ATP8B1	0.2275	0.02	-3.50779	0.0983743	no
XR_001024154	2.4325	0.6875	-1.82301	0.00081788	cis-acting	XP_014959471.1	WFIKKN1	0.035	0.04	0.192645	1	no
XR_001024156	0.8075	0.03	-4.75043	5.04151e-10	cis-acting	XP_014959486.1	LMF1	1.22	1.325	0.119111	0.965998	no
XR_001024158	0.001	1.8925	10.8861	5.00034e-15	cis-acting	XP_014959495.1	LOC105604847	4.9975	5.6375	0.173849	0.890329	no
XR_001024161	0.0275	1.7525	5.99384	2.44326e-06	cis-acting	XP_004023705.3	NDUFB10	16.0375	25.63	0.676384	0.219672	no
XR_001024161	0.0275	1.7525	5.99384	2.44326e-06	cis-acting	XP_011959350.2	RPS2	184.558	153.18	-0.268842	0.455712	no
XR_001024163	4.115	1.775	-1.21307	0.00350982	cis-acting	XP_004020769.1	KCTD5	3.41	3.465	0.0230836	1	no
XR_001024163	4.115	1.775	-1.21307	0.00350982	cis-acting	XP_011959379.1	PRSS27	0.1025	0.001	-6.67948	0.194493	no
XR_001024183	0.001	0.6075	9.24674	0.000235207	cis-acting	XP_014959554.1	GLYR1	34.615	28.9125	-0.259704	0.493047	no
XR_001024266	0.0275	17.0425	9.27549	2.34316e-21	cis-acting	XP_004021239.2	C24H16orf52	4.0175	1.295	-1.63335	0.0781259	no
XR_001024266	0.0275	17.0425	9.27549	2.34316e-21	cis-acting	XP_014959603.1	PDZD9	0.44	1.395	1.66469	0.211364	no
XR_001024267	2.3425	0.0975	-4.5865	1.75852e-11	cis-acting	XP_004021239.2	C24H16orf52	4.0175	1.295	-1.63335	0.0781259	no
XR_001024314	0.001	0.225	7.81378	0.0250724	cis-acting	XP_004020990.1	PHKG1	1.2525	0.4675	-1.42177	0.106842	no
XR_001024314	0.001	0.225	7.81378	0.0250724	cis-acting	XP_014959675.1	SUMF2	2.5575	1.5175	-0.753038	0.66412	no
XR_001024418	1.9325	0.055	-5.13489	2.19731e-07	cis-acting	XP_014959442.1	TTYH3	1.7575	1.04	-0.756941	0.474615	no
XR_001024590	0.2925	2.4125	3.04402	4.56179e-06	cis-acting	XP_011960662.1	DNAJC9	0.3225	1.445	2.1637	0.236741	no
XR_001024590	0.2925	2.4125	3.04402	4.56179e-06	cis-acting	XP_004021517.1	MRPS16	16.275	28.8825	0.827538	0.109555	no
XR_001024591	0.001	0.96	9.90689	4.23505e-08	cis-acting	XP_011960662.1	DNAJC9	0.3225	1.445	2.1637	0.236741	no
XR_001024591	0.001	0.96	9.90689	4.23505e-08	cis-acting	XP_004021517.1	MRPS16	16.275	28.8825	0.827538	0.109555	no
XR_001024596	15.675	0.8375	-4.22623	5.298e-13	cis-acting	XP_004021527.1	CHCHD1	20.925	11.365	-0.88063	0.180404	no
XR_001024599	0.13	0.005	-4.70044	0.0169333	cis-acting	NP_001157065.1	PLAU	16.215	8.6475	-0.906974	0.0439376	no
XR_001024649	0.5675	0.035	-4.01919	0.000389833	cis-acting	XP_014959954.1	SH2D4B	0.1475	0.0125	-3.56071	0.0899476	no
XR_001024728	0.115	0.0125	-3.20163	0.00327161	cis-acting	XP_014960002.1	CSMD1	1.1925	0.5525	-1.10994	0.107987	no
XR_001024778	0.0125	0.23	4.20163	0.000348661	cis-acting	XP_014959999.1	TENM3	1.185	0.6625	-0.838895	0.475208	no
XR_001024809	0.0125	0.5975	5.57894	3.84564e-05	cis-acting	XP_011961209.1	MTMR7	0.0075	0.001	-2.90689	0.768982	no
XR_001024896	0.001	4.3	12.0701	1.37868e-10	cis-acting	XP_011961372.1	ADAM2	0.05	0.5075	3.34341	0.0761697	no
XR_001024897	0.001	7.05	12.7834	5.70989e-22	cis-acting	XP_011961372.1	ADAM2	0.05	0.5075	3.34341	0.0761697	no
XR_001025088	0.3075	0.0325	-3.24207	0.0060792	cis-acting	XP_011961655.1	TMEM27	2.7325	0.8125	-1.74978	0.0896058	no
XR_001027135	0.1325	0.015	-3.14296	0.000909062	cis-acting	XP_014948251.1	ROR2	0.0425	0.0425	0	1	no
XR_001027864	0.05	0.005	-3.32193	0.0498179	cis-acting	XP_004004253.2	DMTN	0.6075	0.205	-1.56726	0.513921	no
XR_001029784	0.001	1.2025	10.2318	0.000151604	cis-acting	XP_011983126.1	MOB3B	7.4825	3.2825	-1.18873	0.119129	no
XR_001029861	0.385	2.76	2.84174	0.00222347	cis-acting	XP_011966047.1	NDUFB6	1.4525	0.8875	-0.710719	0.615996	no
XR_001029861	0.385	2.76	2.84174	0.00222347	cis-acting	XP_014948747.1	TOPORS	0.935	0.3325	-1.49161	0.149943	no
XR_001029997	1.885	0.1725	-3.4499	1.82657e-14	cis-acting	XP_004005381.2	XKR6	0.74	0.175	-2.08017	0.109214	no
XR_001031694	0.245	0.025	-3.29278	0.00110354	cis-acting	XP_011993289.1	LYPD6	0.365	0.045	-3.0199	0.133344	no
XR_001031799	0.5075	0.02	-4.66534	3.42174e-09	cis-acting	XP_011993808.1	GTDC1	0.03	0.0225	-0.415037	0.97518	no
XR_001032261	1.0575	0.1825	-2.53469	0.00323612	cis-acting	XP_014948948.1	NIFK	24.2425	14.105	-0.781332	0.0958754	no
XR_001034198	4.7675	14.6775	1.6223	0.00222556	cis-acting	XP_014949130.1	RAB42	0.5325	1.3075	1.29596	0.0737821	no
XR_001034198	4.7675	14.6775	1.6223	0.00222556	cis-acting	XP_012005934.1	TRNAU1AP	1.175	0.4275	-1.45866	0.106273	no
XR_001034200	0.15	7.3075	5.60634	9.00291e-13	cis-acting	XP_014949130.1	RAB42	0.5325	1.3075	1.29596	0.0737821	no
XR_001034200	0.15	7.3075	5.60634	9.00291e-13	cis-acting	XP_012005934.1	TRNAU1AP	1.175	0.4275	-1.45866	0.106273	no
XR_001034881	0.001	0.435	8.76487	0.0122921	cis-acting	XP_014948375.1	RSG1	0.705	0.37	-0.930098	0.54194	no
XR_001035099	0.001	1.365	10.4147	7.21726e-07	cis-acting	XP_004002065.1	C8B	0.06	0.0975	0.70044	0.799338	no
XR_001036100	0.975	0.0825	-3.56294	2.09031e-11	cis-acting	XP_004007180.1	MED27	15.0875	13.175	-0.195551	0.860015	no
XR_001036573	1.035	0.0525	-4.30117	3.22219e-14	cis-acting	XP_012018673.1	DENND1A	0.06	0.001	-5.90689	0.155922	no
XR_001036795	0.1275	0.001	-6.99435	0.0099163	cis-acting	XP_014949709.1	C3H2orf50	0.0325	0.005	-2.70044	0.612997	no
XR_001037356	0.3875	0.005	-6.27612	3.87158e-08	cis-acting	XP_012022459.1	PLB1	0.44	0.1225	-1.84472	0.174894	no
XR_001038383	0.0675	0.015	-2.16993	0.0442401	cis-acting	XP_014949517.1	NRXN1	0.2675	0.53	0.986453	0.449706	no
XR_001038779	0.47	0.0025	-7.55459	9.72987e-14	cis-acting	XP_014949903.1	SLC8A1	0.2825	0.04	-2.82018	0.139109	no
XR_001038941	3.51	8.2975	1.24121	0.021883	cis-acting	XP_014949965.1	TGFBRAP1	4.5	0.3025	-3.89492	0.105246	no
XR_001039059	0.515	0.0475	-3.43857	6.79489e-08	cis-acting	XP_014950070.1	POC1B	2.0425	4.055	0.989366	0.27777	no
XR_001039104	0.155	2.365	3.9315	3.41887e-05	cis-acting	XP_004006333.1	HOXC10	3.0825	1.145	-1.42875	0.078725	no
XR_001039225	1.995	0.21	-3.24793	1.2358e-11	cis-acting	XP_012030001.1	MSRB3	5.815	10.4775	0.849443	0.0682472	no
XR_001039248	1.2375	0.0075	-7.36632	1.20869e-10	cis-acting	XP_012030031.1	LRIG3	0.0525	0.001	-5.71425	0.247824	no
XR_001039258	0.47	1.8175	1.95122	0.00389385	cis-acting	XP_012013938.1	CDK4	35.155	19.7225	-0.833887	0.0302119	no
XR_001039258	0.47	1.8175	1.95122	0.00389385	cis-acting	XP_004006570.1	TSPAN31	1.17	1.075	-0.122172	0.963087	no
XR_001039288	0.001	29.17	14.8322	8.05375e-21	cis-acting	XP_014950285.1	IKZF4	3.315	1.6	-1.05094	0.159544	no
XR_001039288	0.001	29.17	14.8322	8.05375e-21	cis-acting	XP_014950286.1	RAB5B	2.095	1.605	-0.384377	0.680966	no
XR_001039288	0.001	29.17	14.8322	8.05375e-21	cis-acting	XP_012030154.1	SUOX	1.4425	3.335	1.20912	0.151266	no
XR_001039372	31.29	0.4375	-6.16027	3.49531e-27	cis-acting	XP_014950326.1	SYN3	1.1075	1.5225	0.459136	0.591595	no
XR_001039578	0.001	0.1025	6.67948	0.0278951	cis-acting	XP_014949487.1	A4GALT	0.235	0.075	-1.6477	0.354266	no
XR_001039809	0.001	1.6275	10.6684	4.82776e-12	cis-acting	XP_014950573.1	PHTF2	1.4075	0.395	-1.83321	0.0633027	no
XR_001039844	1.5375	0.6375	-1.27009	0.00880941	cis-acting	XP_014947108.1	BOK	0.08	0.001	-6.32193	0.415962	no
XR_001039901	0.7375	0.02	-5.20457	1.31075e-09	cis-acting	XP_014950793.1	HERPUD2	0.545	0.0825	-2.72379	0.101452	no
XR_001040038	0.001	0.7075	9.46659	1.35531e-11	cis-acting	XP_012032480.1	LEP	0.1775	0.095	-0.90182	0.600176	no
XR_001040047	0.4925	0.0725	-2.76407	0.000186799	cis-acting	XP_014950866.1	AHCYL2	8.285	5.7775	-0.520056	0.273463	no
XR_001040069	1.2075	0.025	-5.59395	4.68416e-17	cis-acting	XP_012031621.1	CHCHD3	28.7175	38.6575	0.428818	0.256699	no
XR_001040121	0.4375	0.02	-4.45121	3.8827e-05	cis-acting	XP_012032643.1	AGK	0.2775	0.3275	0.239007	0.921046	no
XR_001040156	0.52	9.02	4.11654	1.6897e-11	cis-acting	XP_014950928.1	NOS3	2.8	2.0875	-0.423651	0.538275	no
XR_001040207	1.15	0.09	-3.67557	1.31519e-07	cis-acting	XP_014951219.1	RUFY1	0.42	0.285	-0.559427	0.876367	no
XR_001040241	1.735	0.11	-3.97936	6.16398e-10	cis-acting	XP_012033115.1	SMIM7	0.3125	0.4075	0.382944	0.886242	no
XR_001040307	3.7375	1.0225	-1.86997	0.000285793	cis-acting	XP_014951137.1	KHSRP	33.0425	32.8475	-0.00853927	1	no
XR_001040442	0.1675	0.01	-4.06609	0.0116083	cis-acting	XP_014951453.1	ARL10	0.7	0.1975	-1.8255	0.0959732	no
XR_001040450	1.5925	0.085	-4.22769	9.12641e-06	cis-acting	XP_004008762.1	MXD3	1.085	0.2025	-2.4217	0.130723	no
XR_001040450	1.5925	0.085	-4.22769	9.12641e-06	cis-acting	XP_004008761.1	PRELID1	32.5725	29.05	-0.165116	0.718169	no
XR_001040450	1.5925	0.085	-4.22769	9.12641e-06	cis-acting	XP_004008760.1	RAB24	6.6225	5.335	-0.311888	0.702431	no
XR_001040459	0.0725	0.001	-6.17991	0.0418012	cis-acting	XP_012033748.1	DENND2D	0.9175	0.1475	-2.63699	0.067149	no
XR_001040509	0.0775	2.615	5.07647	1.37022e-12	cis-acting	XP_012033923.1	SMAD5	3.1375	0.29	-3.43549	0.11045	no
XR_001040760	0.62	0.0375	-4.04731	6.80191e-10	cis-acting	XP_012034308.1	ATG10	3.0125	2.895	-0.0573979	0.961091	no
XR_001040892	0.1625	0.001	-7.3443	0.0263739	cis-acting	XP_004001809.1	TWIST2	3.0625	0.865	-1.82394	0.115324	no
XR_001041071	0.001	0.2275	7.82972	0.00182854	cis-acting	XP_004009784.1	KCNIP4	0.225	0.015	-3.90689	0.0696343	no
XR_001041081	0.02	0.715	5.15987	0.00214645	cis-acting	XP_012035154.1	SMIM20	0.2425	0.0275	-3.14048	0.369501	no
XR_001041285	0.9925	0.0425	-4.54553	1.38629e-06	cis-acting	XP_014952136.1	LDB2	0.4675	0.09	-2.37697	0.422174	no
XR_001041286	0.33	0.001	-8.36632	7.97261e-06	cis-acting	XP_014952136.1	LDB2	0.4675	0.09	-2.37697	0.422174	no
XR_001041366	1.365	0.21	-2.70044	1.07713e-06	cis-acting	XP_014952266.1	AP3S1	0.0575	0.001	-5.84549	0.327512	no
XR_001041366	1.365	0.21	-2.70044	1.07713e-06	cis-acting	XP_004010235.1	ATG12	9.7925	4.9275	-0.990821	0.0455932	no
XR_001041498	0.1225	0.001	-6.93664	0.0383851	cis-acting	XP_004010414.1	RAB2B	31.985	21.71	-0.559036	0.141895	no
XR_001041498	0.1225	0.001	-6.93664	0.0383851	cis-acting	XP_004010413.1	TOX4	0.7525	1.925	1.35509	0.471664	no
XR_001041513	1.7775	0.03	-5.88874	6.00089e-16	cis-acting	XP_012036532.1	CHRM5	0.0375	0.015	-1.32193	0.610392	no
XR_001041524	0.235	0.0025	-6.55459	3.71367e-11	cis-acting	XP_014952410.1	SCG5	0.0525	0.0475	-0.14439	1	no
XR_001041547	0.001	4.4325	12.1139	8.23759e-17	cis-acting	XP_012036553.1	C7H15orf41	0.41	0.02	-4.35755	0.0858494	no
XR_001041596	0.001	0.2875	8.16742	2.16457e-09	cis-acting	XP_012036699.1	MDGA2	0.6825	0.7825	0.197262	0.899433	no
XR_001041946	0.001	60.915	15.8945	2.58233e-15	cis-acting	XP_014952698.1	DIO2	0.01	0.0025	-2	1	no
XR_001042074	0.0075	1.4125	7.55714	2.09111e-11	cis-acting	XP_014952819.1	ROS1	0.0525	0.245	2.22239	0.319916	no
XR_001042127	0.001	1.3775	10.4278	3.24691e-15	cis-acting	XP_014952844.1	LOC101108397	0.1	0.69	2.7866	0.080757	no
XR_001042328	0.12	0.001	-6.90689	1.35068e-06	cis-acting	XP_012038466.2	SASH1	0.195	0.0175	-3.47805	0.384912	no
XR_001042331	0.2425	0.005	-5.59991	2.78987e-09	cis-acting	XP_012038466.2	SASH1	0.195	0.0175	-3.47805	0.384912	no
XR_001042469	0.2975	5.92	4.31464	1.30703e-12	cis-acting	XP_014953186.1	PTP4A1	1.9475	2.0775	0.0932251	0.985265	no
XR_001042519	1.425	0.08	-4.15482	0.000323922	cis-acting	XP_014953202.1	TRAPPC9	1.5225	2.8075	0.882844	0.237607	no
XR_001042534	0.4175	0.015	-4.79874	2.13719e-07	cis-acting	XP_014953137.1	ZFAT	0.3275	0.1	-1.71149	0.138853	no
XR_001042607	1.21	0.1775	-2.76912	5.84981e-06	cis-acting	XP_012038969.1	NSMCE2	0.69	0.975	0.498806	0.735507	no
XR_001042816	1.0775	0.0575	-4.22798	1.47841e-12	cis-acting	XP_014953150.1	LRP12	0.6875	1.22	0.82745	0.422485	no
XR_001042858	0.01	1.4225	7.15228	3.07269e-16	cis-acting	XP_012039490.1	CPQ	0.345	0.015	-4.52356	0.117918	no
XR_001042939	2.77	7.5925	1.45469	0.0413207	cis-acting	XP_014947814.1	IGSF8	5.185	1.2675	-2.03236	0.0560485	no
XR_001042939	2.77	7.5925	1.45469	0.0413207	cis-acting	XP_014947815.1	KCNJ9	0.0675	0.001	-6.07682	0.136288	no
XR_001042940	1.7275	0.46	-1.90898	0.00337158	cis-acting	XP_004002712.1	CASQ1	3.215	1.5075	-1.09266	0.22295	no
XR_001042940	1.7275	0.46	-1.90898	0.00337158	cis-acting	XP_004002713.1	PEA15	127.998	131.46	0.0385083	0.928789	no
XR_001043086	0.0175	0.4125	4.55897	0.00409806	cis-acting	XP_014953656.1	RPL21	3.565	6.29	0.819158	0.449029	no
XR_001043213	0.275	0.05	-2.45943	0.0284455	cis-acting	XP_014953742.1	PCCA	2.37	3.195	0.430929	0.68277	no
XR_001043302	0.2	0.001	-7.64386	4.32511e-09	cis-acting	XP_004012434.1	C11H17orf67	0.0175	0.015	-0.222392	1	no
XR_001043352	2.4675	0.4675	-2.40001	1.05053e-05	cis-acting	XP_014953785.1	SLFN14	0.145	0.1775	0.291766	0.923062	no
XR_001043418	0.2125	4.895	4.52577	4.82085e-07	cis-acting	XP_014954023.1	KIAA0100	20.5525	25.615	0.317675	0.348694	no
XR_001043418	0.2125	4.895	4.52577	4.82085e-07	cis-acting	XP_014954025.1	LOC101120505	0.001	0.0525	5.71425	0.380616	no
XR_001043428	0.001	0.0825	6.36632	0.00261027	cis-acting	XP_014954045.1	DOC2B	0.04	0.06	0.584963	0.968075	no
XR_001043461	0.4375	0.015	-4.86625	5.95155e-08	cis-acting	NP_001009417.1	CD247	2.285	0.3475	-2.71711	0.0657224	no
XR_001043520	0.3225	0.005	-6.01123	1.37394e-08	cis-acting	XP_014954202.1	SGCA	0.3275	0.105	-1.64111	0.385083	no
XR_001043553	0.29	0.001	-8.17991	0.00885528	cis-acting	XP_014953827.1	HOXB2	0.365	0.36	-0.0198996	1	no
XR_001043562	4.7375	1.9175	-1.3049	0.00305926	cis-acting	XP_004012862.1	SP2	8.595	6.2725	-0.454457	0.367077	no
XR_001043579	0.3275	0.0225	-3.8635	0.00237989	cis-acting	XP_004012902.1	GSDMA	0.0725	0.1225	0.756729	0.867124	no
XR_001043600	0.375	0.1375	-1.44746	0.0494938	cis-acting	NP_001035377.1	CCR10	0.035	0.001	-5.12928	0.733376	no
XR_001043600	0.375	0.1375	-1.44746	0.0494938	cis-acting	XP_014954281.1	PLEKHH3	3.005	2.735	-0.135824	0.883305	no
XR_001043634	0.001	8.4675	13.0477	1.09989e-22	cis-acting	XP_014953851.1	WNT9B	0.145	0.04	-1.85798	0.250824	no
XR_001043674	0.0725	15.1925	7.71116	1.00534e-17	cis-acting	NP_001120763.1	SLC25A10	0.8275	0.0775	-3.41649	0.0524285	no
XR_001043722	0.015	1.0525	6.13271	3.46288e-06	cis-acting	XP_012041912.1	LOC101104327	0.0075	0.001	-2.90689	1	no
XR_001043898	3.9625	0.14	-4.82291	5.8001e-14	cis-acting	XP_012042515.1	CNIH4	0.001	0.005	2.32193	1	no
XR_001043947	0.8975	0.0225	-5.31792	8.67747e-13	cis-acting	XP_012042588.1	AKT3	0.0975	0.0075	-3.70044	0.374339	no
XR_001044009	0.001	2.0175	10.9784	1.63575e-06	cis-acting	XP_014954700.1	PLOD1	0.635	0.13	-2.28824	0.155803	no
XR_001044013	0.03	11.37	8.56605	1.33875e-22	cis-acting	XP_014954702.1	DRAXIN	0.0525	0.0375	-0.485427	0.933696	no
XR_001044023	0.0075	0.455	5.92283	2.72246e-06	cis-acting	XP_004013780.1	APITD1	2.61	2.3375	-0.159083	0.915691	no
XR_001044096	0.25	0.0175	-3.8365	0.000378413	cis-acting	XP_014954818.1	RASAL2	5.4025	9.5125	0.816197	0.0352225	no
XR_001044100	0.6125	0.085	-2.84918	2.7778e-07	cis-acting	XP_014954818.1	RASAL2	5.4025	9.5125	0.816197	0.0352225	no
XR_001044294	0.2825	0.045	-2.65025	0.00182743	cis-acting	XP_012043523.1	TASP1	0.1525	0.065	-1.2303	0.631408	no
XR_001044298	0.1775	2.625	3.88643	3.31045e-06	cis-acting	XP_014954917.1	MACROD2	0.46	0.535	0.217905	0.912461	no
XR_001044631	0.24	0.0225	-3.41504	0.000529588	cis-acting	XP_012044301.1	LOC101115640	1.465	1.1625	-0.33367	0.738867	no
XR_001044775	0.83	0.125	-2.73118	0.000107314	cis-acting	XP_004014932.2	CEBPB	0.995	0.49	-1.02191	0.461219	no
XR_001045087	1.5925	0.175	-3.18587	2.08166e-08	cis-acting	XP_014955977.1	AGRP	0.001	0.015	3.90689	1	no
XR_001045087	1.5925	0.175	-3.18587	2.08166e-08	cis-acting	XP_012045350.1	ATP6V0D1	94.0625	73.5175	-0.355532	0.317871	no
XR_001045130	0.4075	0.0275	-3.8893	6.03928e-06	cis-acting	XP_004015188.1	NUDT19	4.5	3.845	-0.226941	0.775173	no
XR_001045203	2.1375	0.135	-3.98489	9.43001e-08	cis-acting	XP_014956074.1	LOC101103174	0.53	0.1825	-1.5381	0.433284	no
XR_001045234	80.625	25.3225	-1.67081	0.000267516	cis-acting	XP_004015785.2	PVRL2	0.7625	0.875	0.198546	0.931164	no
XR_001045236	0.001	0.09	6.49185	0.0393795	cis-acting	XP_004015362.1	APOC4	0.05	0.001	-5.64386	0.733409	no
XR_001045236	0.001	0.09	6.49185	0.0393795	cis-acting	XP_014955723.1	CLPTM1	6.5775	4.9425	-0.412298	0.774789	no
XR_001045257	0.49	0.0125	-5.29278	0.000970491	cis-acting	XP_011950487.1	AP2S1	2.43	3.305	0.443694	0.691537	no
XR_001045259	0.59	0.1725	-1.77412	0.0347408	cis-acting	XP_014955741.1	SLC8A2	0.035	0.01	-1.80735	0.594287	no
XR_001045270	0.175	2.54	3.8594	4.7098e-06	cis-acting	XP_014956139.1	FUZ	5.97	3.825	-0.642271	0.307864	no
XR_001045272	0.02	3.1875	7.31628	3.18573e-15	cis-acting	XP_014955528.1	ZNF473	1.1825	2.3925	1.01668	0.478212	no
XR_001433681	0.2	0.0075	-4.73697	9.04221e-06	cis-acting	XP_014947279.1	MECOM	0.05	0.26	2.37851	0.289306	no
XR_001433682	0.1175	0.001	-6.87652	4.2942e-05	cis-acting	XP_014947279.1	MECOM	0.05	0.26	2.37851	0.289306	no
XR_001433694	0.2325	0.001	-7.86109	0.00364092	cis-acting	XP_011963168.1	LOC101111769	0.0625	0.001	-5.96578	0.168711	no
XR_001433702	1.83	0.295	-2.63306	0.0062554	cis-acting	XP_014947126.1	KLHL30	0.025	0.1675	2.74416	0.0847193	no
XR_001433702	1.83	0.295	-2.63306	0.0062554	cis-acting	XP_014947306.1	LOC101109851	0.05	0.001	-5.64386	0.183334	no
XR_001433764	1.62	0.0575	-4.81629	1.33099e-14	cis-acting	XP_014947620.1	PTBP2	4.1725	3.57	-0.224988	0.765144	no
XR_001433774	0.001	0.03	4.90689	0.0111719	cis-acting	XP_014947636.1	NTNG1	0.3475	0.0625	-2.47508	0.29571	no
XR_001433796	1.765	0.2125	-3.05413	0.000162405	cis-acting	XP_012036222.1	FAM63A	0.001	0.001	0	1	no
XR_001433808	0.001	0.33	8.36632	0.0276366	cis-acting	XP_004002589.1	RPS27	198.845	104.817	-0.923765	0.00644865	no
XR_001433829	0.22	0.0275	-3	8.29416e-05	cis-acting	XP_014947834.1	LOC101108006	0.3525	0.3475	-0.0206103	1	no
XR_001433830	0.001	0.9575	9.90313	7.81365e-08	cis-acting	XP_004002767.1	LMX1A	0.475	0.37	-0.360402	0.773951	no
XR_001433855	0.475	0.0225	-4.39993	0.000537628	cis-acting	XP_004002938.1	RPL24	142.667	86.285	-0.725475	0.0340606	no
XR_001433923	0.001	12.2175	13.5767	7.08939e-24	cis-acting	XP_014948182.1	RUNX1	0.2175	0.3975	0.869939	0.538778	no
XR_001433924	0.001	0.58	9.17991	3.12571e-05	cis-acting	XP_014948182.1	RUNX1	0.2175	0.3975	0.869939	0.538778	no
XR_001433981	0.19	0.005	-5.24793	4.60205e-05	cis-acting	XP_014948507.1	SHC3	0.0475	0.0475	0	1	no
XR_001434010	0.645	0.01	-6.01123	5.57044e-15	cis-acting	XP_011978087.1	OSTF1	0.3425	0.115	-1.57447	0.390196	no
XR_001434125	0.1975	0.04	-2.30378	0.0304432	cis-acting	XP_011993245.1	MMADHC	20.6325	10.6475	-0.954404	0.051881	no
XR_001434138	0.88	0.015	-5.87447	1.14744e-17	cis-acting	XP_011993808.1	GTDC1	0.03	0.0225	-0.415037	0.97518	no
XR_001434224	0.165	0.03	-2.45943	0.00996906	cis-acting	XP_014950351.1	CARD10	5.065	6.2425	0.301562	0.537685	no
XR_001434231	1.7925	7.25	2.01601	0.000142492	cis-acting	XP_014949299.1	BRD3	0.8075	0.375	-1.10657	0.347449	no
XR_001434296	0.0775	0.001	-6.27612	0.0494114	cis-acting	XP_012025601.1	CKAP2L	0.0375	0.06	0.678072	0.892152	no
XR_001434296	0.0775	0.001	-6.27612	0.0494114	cis-acting	XP_014949369.1	NT5DC4	0.015	0.005	-1.58496	0.889117	no
XR_001434325	4.165	0.685	-2.60414	1.63969e-06	cis-acting	XP_004006148.1	MRPL53	11.1675	6.39	-0.805418	0.071884	no
XR_001434325	4.165	0.685	-2.60414	1.63969e-06	cis-acting	XP_014949378.1	TTC31	3.6325	1.785	-1.02504	0.176318	no
XR_001434326	0.9025	0.27	-1.74097	0.00796727	cis-acting	XP_004006148.1	MRPL53	11.1675	6.39	-0.805418	0.071884	no
XR_001434326	0.9025	0.27	-1.74097	0.00796727	cis-acting	XP_014949378.1	TTC31	3.6325	1.785	-1.02504	0.176318	no
XR_001434418	0.05	0.001	-5.64386	0.00962977	cis-acting	XP_014950338.1	LOC101105816	0.2825	0.025	-3.49825	0.126772	no
XR_001434423	0.13	0.001	-7.02237	0.000214592	cis-acting	XP_012030466.1	IPO8	0.125	0.475	1.926	0.274657	no
XR_001434448	1.545	69.895	5.49951	1.61056e-25	cis-acting	XP_004006970.1	C3H12orf57	63.9125	115.61	0.855096	0.0165968	no
XR_001434462	0.001	1.2525	10.2906	3.5686e-06	cis-acting	XP_012014209.1	ATF4	29.2325	21.245	-0.46045	0.268235	no
XR_001434462	0.001	1.2525	10.2906	3.5686e-06	cis-acting	XP_004007050.1	RPS19BP1	14.9625	28.63	0.936176	0.0474168	no
XR_001434467	0.001	0.6675	9.38262	1.4154e-07	cis-acting	XP_004007075.2	TCF20	4.65	4.5475	-0.0321571	0.97194	no
XR_001434471	0.6875	0.1825	-1.91346	0.0175849	cis-acting	XP_014950562.1	HDAC10	0.46	0.1425	-1.69067	0.257486	no
XR_001434471	0.6875	0.1825	-1.91346	0.0175849	cis-acting	XP_012031591.1	LOC101116223	0.11	0.1275	0.212994	1	no
XR_001434471	0.6875	0.1825	-1.91346	0.0175849	cis-acting	XP_014950561.1	MAPK12	1.835	0.4375	-2.06843	0.089991	no
XR_001434471	0.6875	0.1825	-1.91346	0.0175849	cis-acting	XP_014949509.1	PLXNB2	0.315	0.025	-3.65535	0.23521	no
XR_001434518	1.795	0.0525	-5.09552	1.15994e-15	cis-acting	XP_012032544.1	EXOC4	3.6775	2.8475	-0.369029	0.681683	no
XR_001434531	0.9275	0.0525	-4.14296	3.89285e-06	cis-acting	XP_012031740.1	SGCE	0.0075	0.001	-2.90689	1	no
XR_001434538	0.865	0.045	-4.2647	1.09843e-11	cis-acting	XP_012031778.1	UMAD1	0.475	0.0475	-3.32193	0.0502961	no
XR_001434616	0.001	0.2025	7.66178	7.65865e-07	cis-acting	XP_014950604.1	DGKI	0.0325	0.0675	1.05445	0.714058	no
XR_001434617	1.25	0.21	-2.57347	0.000359992	cis-acting	XP_014950886.1	TRIM24	2.115	2.475	0.226771	0.75019	no
XR_001434627	0.015	0.2525	4.07325	0.00262268	cis-acting	XP_014950916.1	LOC101107860	4.4525	2.15	-1.05028	0.122378	no
XR_001434702	0.001	0.195	7.60733	0.0151476	cis-acting	XP_004008786.2	TRIM41	13.945	17.135	0.297198	0.460416	no
XR_001434711	4.3675	10.975	1.32934	0.0180236	cis-acting	XP_004009521.1	ELANE	0.0725	0.025	-1.53605	0.378861	no
XR_001434719	0.001	19.75	14.2696	2.30407e-23	cis-acting	XP_014951531.1	CATSPER3	0.001	0.1075	6.74819	0.13996	no
XR_001434801	1.405	0.2775	-2.34001	6.52298e-06	cis-acting	XP_014951840.1	C6H4orf3	29.225	25.5775	-0.192328	0.736604	no
XR_001434819	0.0925	0.005	-4.20945	0.00298668	cis-acting	XP_004009749.1	HPGDS	0.055	0.0475	-0.211504	1	no
XR_001434853	0.06	0.001	-5.90689	0.0442732	cis-acting	XP_012035893.1	SHROOM3	0.44	0.6175	0.488936	0.67914	no
XR_001434859	0.001	0.0675	6.07682	0.0366003	cis-acting	XP_014951781.1	LOC101112483	0.001	0.005	2.32193	0.733926	no
XR_001434866	0.605	0.0475	-3.67094	0.0153331	cis-acting	XP_014951800.1	SH3BP2	0.6475	2.215	1.77435	0.0758906	no
XR_001434891	0.65	0.155	-2.06817	0.00545192	cis-acting	XP_014952326.1	NOX5	0.2075	0.1925	-0.108253	1	no
XR_001434965	1.585	0.105	-3.91602	4.01186e-18	cis-acting	XP_014952627.1	SLC10A1	0.0075	0.0275	1.87447	0.381853	no
XR_001434980	0.0075	0.355	5.56478	0.000254155	cis-acting	XP_004011403.1	ALDH8A1	0.005	0.005	0	1	no
XR_001434998	0.2675	0.001	-8.0634	3.32712e-05	cis-acting	XP_012037978.1	FYN	0.24	0.105	-1.19265	0.603069	no
XR_001435047	0.325	0.001	-8.3443	3.43264e-15	cis-acting	XP_012038342.1	PDE7B	0.0125	0.001	-3.64386	0.45553	no
XR_001435062	0.735	12.665	4.10696	9.37747e-07	cis-acting	XP_012038601.1	PLG	0.0425	0.015	-1.5025	0.693797	no
XR_001435064	2.8125	0.365	-2.94588	1.64942e-10	cis-acting	XP_014953018.1	MLLT4	1.095	1.0075	-0.120151	0.913123	no
XR_001435078	0.5325	0.0775	-2.78051	0.000579598	cis-acting	XP_014953078.1	FAM83H	3.26	1.8825	-0.792222	0.200943	no
XR_001435095	0.2975	0.02	-3.89482	1.26674e-09	cis-acting	XP_014953107.1	KCNQ5	0.22	0.105	-1.06711	0.487198	no
XR_001435100	1.27	0.125	-3.34483	1.08137e-08	cis-acting	XP_014953188.1	GLI4	0.325	0.1475	-1.13972	0.46081	no
XR_001435118	0.001	9.5775	13.2254	6.19946e-22	cis-acting	XP_012039131.1	RAB2A	0.9575	0.1275	-2.90878	0.0543545	no
XR_001435152	0.7025	0.0075	-6.54946	2.04906e-11	cis-acting	XP_012039536.1	TRIQK	0.2475	0.0375	-2.72247	0.371698	no
XR_001435159	3.43	0.035	-6.61471	4.00987e-20	cis-acting	XP_014953163.1	SNTB1	1.2475	0.6725	-0.891434	0.557423	no
XR_001435173	1.02	0.0625	-4.02857	0.00541043	cis-acting	XP_014953526.1	TDRD3	0.095	0.1125	0.243926	0.979399	no
XR_001435222	0.12	2.025	4.07682	7.36938e-06	cis-acting	XP_014953669.1	MICU2	15.1425	11.8675	-0.351587	0.510373	no
XR_001435318	0.3375	0.05	-2.75489	0.000280159	cis-acting	XP_004012870.1	MRPL45	37.9725	32.23	-0.236551	0.561055	no
XR_001435339	1.29	9.8725	2.93604	5.61068e-10	cis-acting	XP_014954343.1	TLK2	5.405	3.325	-0.70094	0.745774	no
XR_001435340	1.1075	0.055	-4.33173	1.97089e-15	cis-acting	XP_014954343.1	TLK2	5.405	3.325	-0.70094	0.745774	no
XR_001435366	0.43	2.96	2.78319	0.000733602	cis-acting	XP_014954478.1	AXIN2	0.655	0.1275	-2.361	0.131602	no
XR_001435375	0.015	2.3125	7.26835	1.43899e-10	cis-acting	XP_014954760.1	GABRD	0.115	0.5675	2.30299	0.0667063	no
XR_001435392	0.07	0.001	-6.12928	0.00231596	cis-acting	XP_012042403.1	BRINP3	0.0425	0.001	-5.40939	0.111844	no
XR_001435402	1.2475	0.0825	-3.9185	3.16045e-11	cis-acting	XP_012042670.1	SUCO	0.2775	0.04	-2.79442	0.0945918	no
XR_001435404	3.335	0.205	-4.02399	1.88093e-07	cis-acting	XP_012042724.1	TARDBP	9.38	6.625	-0.501667	0.393967	no
XR_001435461	0.9175	2.425	1.4022	0.0123679	cis-acting	XP_012043277.1	KLHL12	0.3625	0.975	1.42742	0.213033	no
XR_001435508	0.3175	0.001	-8.31061	0.0152596	cis-acting	XP_012043937.1	LOC101123316	0.01	0.005	-1	0.767744	no
XR_001435510	1.6925	0.0625	-4.75916	9.72139e-16	cis-acting	XP_012043984.1	LOC101105348	0.1625	0.0175	-3.21501	0.449776	no
XR_001435542	0.001	0.1975	7.62571	5.29618e-09	cis-acting	XP_012044558.1	MANBAL	15.26	11.635	-0.391284	0.513568	no
XR_001435559	63.9	15.4275	-2.05031	8.1616e-07	cis-acting	XP_004014678.1	ZNFX1	0.4675	0.1075	-2.12063	0.0525733	no
XR_001435560	17.8	2.87	-2.63275	2.9683e-09	cis-acting	XP_004014678.1	ZNFX1	0.4675	0.1075	-2.12063	0.0525733	no
XR_001435611	0.6775	0.025	-4.76022	0.000102431	cis-acting	XP_014955607.1	PPP6R1	1.825	0.6575	-1.47283	0.169716	no
XR_001435620	0.63	0.001	-9.29921	2.32818e-12	cis-acting	XP_014955624.1	LOC105602051	0.17	0.04	-2.08746	0.513107	no
XR_001435628	0.96	0.0575	-4.0614	9.43001e-08	cis-acting	XP_014955862.1	ADAMTS18	0.435	0.6025	0.469946	0.712141	no
XR_001435648	0.001	0.195	7.60733	2.59036e-05	cis-acting	XP_004015546.3	MLYCD	2.8325	6.135	1.11499	0.126751	no
XR_001435665	1.2075	0.0525	-4.52356	2.11951e-15	cis-acting	XP_012045135.2	PAPD5	6.4025	3.7275	-0.780427	0.0817744	no
XR_001435704	0.2375	0.715	1.59002	0.0244042	cis-acting	XP_004015170.1	TAT	0.035	0.0375	0.0995357	1	no
XR_001435743	0.015	0.615	5.35755	4.6373e-05	cis-acting	XP_004015381.1	ARHGAP35	3.525	6.175	0.808816	0.0496943	no
XR_001435776	1.09	0.0125	-6.44626	4.43923e-23	cis-acting	XP_014956243.1	MAML2	2.21	1.3675	-0.692506	0.291181	no
XR_001435778	0.05	0.8775	4.1334	0.00012685	cis-acting	XP_014956391.1	FDX1	4.9225	2.9225	-0.752188	0.412742	no
XR_001435798	0.5275	0.03	-4.13614	0.000798513	cis-acting	XP_014956518.1	USP47	1.29	0.68	-0.923764	0.697251	no
XR_001435817	0.001	1.0125	9.98371	0.000600999	cis-acting	XP_011951585.1	HIPK3	3.47	4.85	0.483049	0.428109	no
XR_001435818	0.38	0.0325	-3.54749	5.47887e-06	cis-acting	XP_004016441.1	FBXO3	12.6975	6.785	-0.904124	0.0371708	no
XR_001435878	1.4875	0.1	-3.89482	1.28306e-12	cis-acting	XP_004017045.1	ARL15	2.83	1.1925	-1.24681	0.129665	no
XR_001435879	0.1575	2.1075	3.74211	1.76766e-05	cis-acting	XP_011952339.1	ITGA1	3.15	1.82	-0.791413	0.263775	no
XR_001435937	0.5325	3.045	2.51559	5.55355e-05	cis-acting	XP_004017388.1	VPS33A	19.6275	10.7	-0.875266	0.026709	no
XR_001435941	0.2	0.01	-4.32193	0.00107218	cis-acting	XP_014956890.1	CUX2	0.285	0.4225	0.567989	0.745262	no
XR_001435958	0.2325	0.0275	-3.07973	0.0183193	cis-acting	XP_014957148.1	TBX5	0.3475	0.0975	-1.83354	0.166462	no
XR_001435962	0.3975	0.0225	-4.14296	0.001523	cis-acting	XP_011953383.1	ADRBK2	0.43	0.1325	-1.69834	0.10123	no
XR_001435965	1.135	0.0775	-3.87235	8.30258e-12	cis-acting	XP_014956905.1	TTC28	5.055	5.345	0.0804789	0.872608	no
XR_001435981	0.0325	0.2475	2.92892	0.0131474	cis-acting	XP_014957275.1	PCSK6	0.2025	0.001	-7.66178	0.0945001	no
XR_001436135	0.03	1.67	5.79874	1.72807e-11	cis-acting	XP_014957319.1	KIF26A	0.185	0.075	-1.30256	0.387944	no
XR_001436137	2.9525	10.2125	1.79033	0.00461056	cis-acting	XP_014957563.1	BRF1	3.6575	7.1875	0.974632	0.0873913	no
XR_001436155	0.001	0.0325	5.02237	0.0417816	cis-acting	XP_014957609.1	LOC106991755	0.02	0.001	-4.32193	0.415402	no
XR_001436188	0.001	3.32	11.697	2.35787e-13	cis-acting	NP_001098403.1	ABHD5	5.3825	8.0475	0.580264	0.435643	no
XR_001436313	0.1525	0.001	-7.25267	0.0132445	cis-acting	XP_011955557.1	ALS2CL	0.8625	0.5225	-0.723093	0.554777	no
XR_001436363	1.0325	0.125	-3.04614	0.000258472	cis-acting	XP_014958064.1	LOC101118057	0.001	0.03	4.90689	0.773338	no
XR_001436363	1.0325	0.125	-3.04614	0.000258472	cis-acting	XP_011955911.1	TEAD3	0.915	0.2925	-1.64534	0.12453	no
XR_001436386	0.405	0.0075	-5.75489	0.00129988	cis-acting	XP_014958283.1	LTA	0.5625	0.0775	-2.85958	0.152013	no
XR_001436386	0.405	0.0075	-5.75489	0.00129988	cis-acting	XP_011956354.1	NFKBIL1	4.8325	2.7075	-0.835808	0.200536	no
XR_001436437	0.5525	0.0325	-4.08746	0.0190133	cis-acting	XP_014958553.1	GRM5	0.05	0.1	1	0.580396	no
XR_001436448	0.365	0.035	-3.38247	0.00795618	cis-acting	XP_004019484.1	AQP11	0.7075	2.335	1.72262	0.133227	no
XR_001436512	0.03	5.6175	7.54882	8.86753e-13	cis-acting	XP_004020161.1	HIF1AN	30.96	31.5075	0.0252898	0.964238	no
XR_001436519	0.5	0.0375	-3.73697	4.70396e-09	cis-acting	XP_014958761.1	FBXW4	0.6675	0.28	-1.25334	0.395304	no
XR_001436542	0.155	0.005	-4.9542	0.00166769	cis-acting	XP_014958990.1	EBF3	2.5325	2.52	-0.00713854	1	no
XR_001436574	0.065	18.4	8.14505	6.66724e-06	cis-acting	XP_011958779.1	DTNA	0.1125	0.135	0.263034	0.965104	no
XR_001436614	0.33	0.035	-3.23704	8.45607e-09	cis-acting	XP_014959281.1	NEDD4L	0.0475	0.2275	2.25987	0.215607	no
XR_001436642	0.001	0.5025	8.97298	1.94833e-06	cis-acting	XP_014959495.1	LOC105604847	4.9975	5.6375	0.173849	0.890329	no
XR_001436643	0.3875	0.001	-8.59805	6.53467e-05	cis-acting	XP_004020769.1	KCTD5	3.41	3.465	0.0230836	1	no
XR_001436643	0.3875	0.001	-8.59805	6.53467e-05	cis-acting	XP_011959379.1	PRSS27	0.1025	0.001	-6.67948	0.194493	no
XR_001436668	0.1325	0.001	-7.04985	0.00520659	cis-acting	XP_014959661.1	FBXL19	6.6475	5.09	-0.385146	0.518343	no
XR_001436669	0.0425	7.2875	7.42182	2.70413e-15	cis-acting	XP_004020990.1	PHKG1	1.2525	0.4675	-1.42177	0.106842	no
XR_001436669	0.0425	7.2875	7.42182	2.70413e-15	cis-acting	XP_014959675.1	SUMF2	2.5575	1.5175	-0.753038	0.66412	no
XR_001436687	4.185	2.0125	-1.05624	0.0120915	cis-acting	XP_014959456.1	DNAAF5	0.835	1.3025	0.641435	0.535722	no
XR_001436689	0.355	5.025	3.82323	5.19658e-06	cis-acting	XP_014959456.1	DNAAF5	0.835	1.3025	0.641435	0.535722	no
XR_001436724	0.1025	0.01	-3.35755	0.0156043	cis-acting	XP_014959892.1	TACR2	0.0075	0.001	-2.90689	0.635817	no
XR_001436728	0.001	0.105	6.71425	0.0200686	cis-acting	XP_004021506.1	OIT3	0.001	0.0375	5.22882	0.428404	no
XR_001436747	1.1725	0.0275	-5.41401	1.3734e-08	cis-acting	XP_014959763.1	BMPR1A	0.001	0.005	2.32193	0.66371	no
XR_001436747	1.1725	0.0275	-5.41401	1.3734e-08	cis-acting	XP_004021589.1	LOC101112536	228.215	121.04	-0.91491	0.00350414	no
XR_001436750	1.735	0.1875	-3.20997	1.20794e-07	cis-acting	XP_004021620.1	RASSF4	6.9425	2.9375	-1.24087	0.0791042	no
XR_001436780	0.345	4.345	3.65469	2.72963e-06	cis-acting	XP_011961244.1	DCTN6	1.1825	3.865	1.70863	0.0656105	no
XR_001436780	0.345	4.345	3.65469	2.72963e-06	cis-acting	NP_001293051.1	MBOAT4	0.001	0.05	5.64386	0.398465	no
XR_001436781	2.43	0.1875	-3.69599	2.62557e-09	cis-acting	XP_014960074.1	GTF2E2	43.845	23.9275	-0.873743	0.0229574	no
XR_001436845	0.6975	0.0225	-4.9542	9.02389e-06	cis-acting	XP_011961616.1	PRPS2	0.185	0.0475	-1.96153	0.195465	no
XR_001436849	0.6675	0.0575	-3.53713	0.0012701	cis-acting	XP_011961649.1	FIGF	0.03	0.001	-4.90689	0.454752	no
XR_001436887	0.67	0.08	-3.06609	0.00182604	cis-acting	XP_004022308.1	TKTL1	28.0875	15.4025	-0.866764	0.0326149	no
lnc-1375	0.1475	2.2	3.89872	8.65712e-08	cis-acting	XP_012041873.1	CBX4	2.49	6.435	1.36979	0.0388746	yes
lnc-1	0.055	0.335	2.60666	0.0483716	cis-acting	XP_012031617.1	PDCD1	0.001	0.5675	9.14848	0.0364393	yes
lnc-54	0.0725	0.5975	3.04289	0.00257834	cis-acting	XP_004001853.1	LSM10	10.845	3.3425	-1.69803	0.00948516	yes
lnc-147	0.001	0.39	8.60733	0.00195095	cis-acting	XP_004002218.1	GTF2B	34.0525	13.29	-1.35742	0.000445277	yes
lnc-172	0.515	0.005	-6.6865	1.10388e-07	cis-acting	XP_004002308.1	FAM102B	8.48	0.2175	-5.28498	2.09294e-10	yes
lnc-236	0.001	0.6425	9.32755	2.6502e-07	cis-acting	XP_004002769.1	LRRC52	0.03	7.6075	7.98632	8.78318e-11	yes
lnc-239	2.2875	0.9725	-1.234	0.0127093	cis-acting	XP_004002775.1	TADA1	4.9225	0.6	-3.03636	1.46998e-06	yes
lnc-279	0.5975	0.0675	-3.14598	0.000506279	cis-acting	XP_011963254.1	VGLL3	9.4575	2.885	-1.71289	4.783e-05	yes
lnc-315	0.075	2.3625	4.97728	0.00113055	cis-acting	XP_012046111.2	NAA50	43.75	8.4975	-2.36417	2.09261e-13	yes
lnc-356	0.0425	0.855	4.33039	0.000574436	cis-acting	XP_004003139.1	PSMD2	64.185	129.822	1.01623	0.00059397	yes
lnc-411	0.015	8.12	9.08037	1.0505e-22	cis-acting	XP_011957641.1	ATP1B3	18.03	59.0275	1.71099	1.81126e-06	yes
lnc-413	0.001	0.455	8.82972	0.000833517	cis-acting	XP_004003345.1	TRIM42	0.001	2.105	11.0396	0.000102517	yes
lnc-443	0.001	3.845	11.9088	2.43196e-10	cis-acting	XP_011960045.1	LSS	9.915	1.055	-3.23237	5.10873e-12	yes
lnc-443	0.001	3.845	11.9088	2.43196e-10	cis-acting	XP_011960037.1	SPATC1L	0.0575	33.7125	9.19551	3.88993e-28	yes
lnc-445	0.001	0.245	7.93664	0.000302495	cis-acting	XP_011960045.1	LSS	9.915	1.055	-3.23237	5.10873e-12	yes
lnc-445	0.001	0.245	7.93664	0.000302495	cis-acting	XP_011960037.1	SPATC1L	0.0575	33.7125	9.19551	3.88993e-28	yes
lnc-446	0.001	0.285	8.15482	0.00959274	cis-acting	XP_011960045.1	LSS	9.915	1.055	-3.23237	5.10873e-12	yes
lnc-446	0.001	0.285	8.15482	0.00959274	cis-acting	XP_011960037.1	SPATC1L	0.0575	33.7125	9.19551	3.88993e-28	yes
lnc-485	0.001	1.1825	10.2076	9.88964e-06	cis-acting	XP_014947129.1	COL6A3	2.135	0.12	-4.15313	2.83976e-07	yes
lnc-486	0.001	0.36	8.49185	0.00821568	cis-acting	XP_014947129.1	COL6A3	2.135	0.12	-4.15313	2.83976e-07	yes
lnc-544	0.0725	0.365	2.33184	0.00969298	cis-acting	XP_004003568.2	KLF17	1.01	18.89	4.2252	2.7655e-16	yes
lnc-572	1.09	0.0325	-5.06774	1.46287e-13	cis-acting	XP_012028248.1	WLS	0.4525	0.005	-6.49985	3.90551e-05	yes
lnc-581	0.0225	0.3775	4.06848	0.0010155	cis-acting	XP_014947085.1	RABGGTB	2.6625	0.61	-2.1259	0.0306358	yes
lnc-585	0.001	0.135	7.07682	0.0400136	cis-acting	XP_012030449.2	CYR61	28.91	4.9525	-2.54534	1.84165e-06	yes
lnc-628	0.235	34.0125	7.17726	1.31372e-24	cis-acting	XP_004002309.3	PRPF38B	7.1025	3.355	-1.08201	0.0414804	yes
lnc-631	0.001	0.2525	7.98014	0.00395929	cis-acting	XP_014947166.1	CELSR2	2.44	0.3125	-2.96495	0.00988615	yes
lnc-632	0.001	0.5625	9.13571	3.88869e-14	cis-acting	XP_004023250.1	UBL4B	0.001	12.695	13.632	3.624e-11	yes
lnc-664	2.7175	0.4975	-2.44951	1.77316e-06	cis-acting	XP_012036282.1	CDC42SE1	18.43	3.3575	-2.4566	2.55783e-06	yes
lnc-670	0.001	7.64	12.8994	4.45003e-11	cis-acting	XP_012037086.1	LELP1	0.001	118.502	16.8546	3.28182e-51	yes
lnc-709	0.405	3.34	3.04385	0.000519073	cis-acting	XP_014947858.1	PAXBP1	8.5225	1.6425	-2.37538	8.44647e-09	yes
lnc-801	0.001	0.355	8.47168	0.00345829	cis-acting	XP_014947989.1	P3H2	44.045	5.715	-2.94615	7.81967e-17	yes
lnc-803	0.1	0.6425	2.6837	0.00645086	cis-acting	XP_011952753.1	BCL6	1.93	17.7725	3.20297	7.27774e-15	yes
lnc-812	4.105	0.1275	-5.00881	1.1909e-19	cis-acting	XP_004023334.1	ZNF639	0.945	0.0825	-3.51785	0.000479929	yes
lnc-862	0.001	1.3125	10.3581	5.98952e-06	cis-acting	XP_014948110.1	PAQR9	0.58	2.9625	2.35269	6.55626e-06	yes
lnc-880	3.435	0.2975	-3.52935	0.000163817	cis-acting	XP_011959733.1	ICOSLG	10.4675	1.5425	-2.76257	3.11227e-06	yes
lnc-937	0.2725	0.0125	-4.44626	0.00166131	cis-acting	XP_014953562.1	TRIM13	0.47	6.8625	3.868	0.000359444	yes
lnc-997	0.001	1.03	10.0084	2.7778e-07	cis-acting	XP_014953712.1	KCTD12	38.4525	3.5175	-3.45046	8.08793e-27	yes
lnc-1056	1.08	0.09	-3.58496	1.54522e-05	cis-acting	XP_012040343.1	ING1	0.001	5.96	12.5411	5.28411e-08	yes
lnc-1101	1.79	0.0575	-4.96025	0.000988409	cis-acting	XP_014953454.1	LOC101102822	4.7425	0.805	-2.55859	4.14016e-09	yes
lnc-1123	1.1125	0.19	-2.54973	2.80421e-05	cis-acting	XP_012040390.2	RFXAP	2.7775	0.66	-2.07325	0.0234555	yes
lnc-1151	0.935	0.0975	-3.26149	7.24578e-06	cis-acting	XP_014953704.1	UCHL3	4.2775	24.5925	2.52338	1.89578e-05	yes
lnc-1155	0.3175	1.1375	1.84104	0.0312082	cis-acting	NP_001076064.1	CLN5	15.6125	3.6625	-2.0918	0.000687122	yes
lnc-1187	0.715	0.0275	-4.70044	5.19338e-05	cis-acting	XP_014953520.1	OXGR1	0.001	0.2125	7.73132	0.0248745	yes
lnc-1215	0.78	0.0975	-3	3.58462e-06	cis-acting	XP_014953746.1	TPP2	0.001	0.71	9.47168	0.000799786	yes
lnc-1244	0.0425	0.7125	4.06736	0.00485067	cis-acting	XP_014953506.1	SPACA7	0.001	9.59	13.2273	3.46013e-11	yes
lnc-1252	0.0125	2.0175	7.3345	3.03488e-11	cis-acting	XP_012040364.1	LOC101121181	0.001	305.585	18.2212	3.24474e-101	yes
lnc-1253	0.5425	1.2625	1.21859	0.0349544	cis-acting	XP_014953768.1	CHAMP1	1.9275	0.175	-3.4613	0.004028	yes
lnc-1253	0.5425	1.2625	1.21859	0.0349544	cis-acting	XP_014953767.1	UPF3A	2.985	17.115	2.51946	9.75429e-10	yes
lnc-1257	6.6	1.3275	-2.31375	0.00292216	cis-acting	NP_001132922.1	HLF	17.1975	5.6525	-1.60524	0.0138295	yes
lnc-1258	6.4625	0.645	-3.32472	0.0312398	cis-acting	NP_001132922.1	HLF	17.1975	5.6525	-1.60524	0.0138295	yes
lnc-1263	0.001	1.57	10.6165	4.22684e-06	cis-acting	XP_012040543.1	CCDC182	0.001	18.955	14.2103	3.21318e-19	yes
lnc-1264	0.02	0.7075	5.14466	3.10238e-05	cis-acting	XP_012040543.1	CCDC182	0.001	18.955	14.2103	3.21318e-19	yes
lnc-1265	0.001	2.36	11.2046	4.20665e-18	cis-acting	XP_012040543.1	CCDC182	0.001	18.955	14.2103	3.21318e-19	yes
lnc-1283	0.075	3.8775	5.69209	3.37622e-09	cis-acting	XP_004012551.1	SDF2	26.575	5.205	-2.3521	1.37051e-07	yes
lnc-1293	0.2875	0.001	-8.16742	0.00465697	cis-acting	XP_012040847.1	SCARF1	3.2725	0.895	-1.87043	0.00259073	yes
lnc-1295	0.0125	0.3325	4.73335	8.74633e-05	cis-acting	XP_012040924.1	FBXO39	0.1425	18.0025	6.98109	8.47707e-33	yes
lnc-1301	1.225	0.07	-4.12928	0.000413482	cis-acting	XP_004012658.1	PSMB6	75.19	172.325	1.19652	0.000128232	yes
lnc-1315	0.0175	0.5625	5.00643	0.00144235	cis-acting	XP_004023593.3	ALKBH5	28.17	62.8825	1.1585	0.000224642	yes
lnc-1328	0.06	0.35	2.54432	0.0132658	cis-acting	XP_014954219.1	TTLL6	0.3875	21.1225	5.76844	1.47207e-28	yes
lnc-1329	0.001	0.4125	8.68825	0.00114988	cis-acting	XP_004012852.1	HOXB9	1.995	0.365	-2.45042	0.0172139	yes
lnc-1363	3.325	0.255	-3.70479	1.1689e-12	cis-acting	XP_014954375.1	FOXK2	20.9225	98.255	2.23148	2.05919e-14	yes
lnc-1404	0.001	0.3625	8.50184	0.0467507	cis-acting	XP_012042210.2	FOXJ1	0.79	26.2975	5.05693	3.48755e-23	yes
lnc-1404	0.001	0.3625	8.50184	0.0467507	cis-acting	XP_014954426.1	RNF157	1.025	0.05	-4.35755	1.53801e-06	yes
lnc-1407	0.3375	1.02	1.59561	0.0117609	cis-acting	XP_012041946.1	FDXR	11.3475	2.6475	-2.09967	0.00129236	yes
lnc-1444	0.001	0.6425	9.32755	5.50453e-06	cis-acting	XP_004013204.1	APOH	0.001	0.445	8.79766	0.0335849	yes
lnc-1467	0.001	0.76	9.56986	6.13448e-06	cis-acting	XP_012040600.2	LOC105616289	1.365	0.1675	-3.02667	0.00470478	yes
lnc-1475	0.001	0.9375	9.87267	0.0013789	cis-acting	XP_012040701.1	AP2B1	9.8825	180.982	4.19483	7.10288e-36	yes
lnc-1487	1.165	3.12	1.42122	0.0443693	cis-acting	XP_012041034.1	LOC105607811	0.435	3.43	2.97912	0.00289279	yes
lnc-1487	1.165	3.12	1.42122	0.0443693	cis-acting	XP_012042103.2	NEURL4	18.215	39.2975	1.10931	0.000306251	yes
lnc-1488	1.9625	0.69	-1.50802	0.00563777	cis-acting	XP_014954113.1	CHD3	39.22	14.32	-1.45356	8.23858e-07	yes
lnc-1499	0.1575	0.001	-7.29921	0.0443054	cis-acting	XP_012041182.1	LOC101108763	0.145	0.001	-7.17991	0.00853318	yes
lnc-1504	0.155	0.9825	2.66419	0.000433866	cis-acting	XP_014954168.1	PEMT	0.06	1.4975	4.64145	0.0209725	yes
lnc-1518	0.22	16.72	6.24793	3.69186e-21	cis-acting	XP_004012852.1	HOXB9	1.995	0.365	-2.45042	0.0172139	yes
lnc-1520	0.001	0.2675	8.0634	0.00293204	cis-acting	XP_012041360.2	HOXB3	1.0175	6.41	2.6553	0.00427125	yes
lnc-1538	0.001	0.23	7.84549	0.0231354	cis-acting	XP_014954319.1	KIF18B	2.1	6.43	1.61443	0.00478872	yes
lnc-1620	0.001	0.2825	8.14211	3.76032e-07	cis-acting	XP_014954507.1	NUAK2	4.925	20.7775	2.07683	3.76162e-06	yes
lnc-1632	0.235	0.001	-7.87652	0.0154984	cis-acting	XP_004013611.3	SLC41A1	74.0325	24.275	-1.60869	8.16224e-07	yes
lnc-1664	0.001	0.2775	8.11634	0.00102289	cis-acting	XP_004013693.1	LOC101115386	0.305	569.842	10.8675	5.73546e-71	yes
lnc-1670	0.535	0.0325	-4.04103	2.24481e-06	cis-acting	XP_004013712.1	EXO1	1.215	0.0725	-4.06683	0.0197463	yes
lnc-1670	0.535	0.0325	-4.04103	2.24481e-06	cis-acting	XP_012042609.1	WDR64	0.09	2.5875	4.84549	5.4838e-09	yes
lnc-1702	0.001	1.3425	10.3907	7.40008e-12	cis-acting	XP_004013812.1	AJAP1	0.215	1.5875	2.88435	1.15329e-05	yes
lnc-1887	1.215	0.06	-4.33985	2.71391e-10	cis-acting	XP_014954665.1	ITPKB	19.885	4.26	-2.22276	5.867e-10	yes
lnc-1897	0.0825	0.725	3.13551	0.00693255	cis-acting	XP_012043324.2	FBXO2	0.5925	3.3625	2.50465	0.025291	yes
lnc-1911	0.6075	0.1475	-2.04217	0.00601798	cis-acting	XP_004013803.1	KLHL21	17.2075	3.795	-2.18087	1.22967e-07	yes
lnc-1912	0.105	30.22	8.16897	1.02989e-34	cis-acting	XP_012043335.1	CHD5	0.001	9.4	13.1984	4.81418e-65	yes
lnc-1927	1.485	0.0525	-4.822	3.44551e-10	cis-acting	XP_014954756.1	MORN1	0.5475	5.3475	3.28793	1.18263e-05	yes
lnc-1929	0.36	0.025	-3.848	0.00384834	cis-acting	XP_014954759.1	FAAP20	18.3325	1.3825	-3.72905	2.31611e-10	yes
lnc-1945	0.001	1.8725	10.8708	2.2571e-09	cis-acting	XP_012042985.1	PAPPA2	0.185	3.9125	4.40249	1.54393e-05	yes
lnc-1961	0.001	0.4525	8.82177	0.00045303	cis-acting	XP_004014146.2	QSOX1	44.9925	9.655	-2.22034	1.00892e-09	yes
lnc-1970	0.425	0.0125	-5.08746	3.33406e-05	cis-acting	XP_004013907.1	LAMC1	71.62	11.03	-2.69893	1.12142e-19	yes
lnc-2017	0.27	3.24	3.58496	2.37662e-11	cis-acting	XP_014954596.1	LOC105616599	0.04	7.2125	7.49436	3.54939e-09	yes
lnc-2031	0.435	1.86	2.09622	0.000214138	cis-acting	XP_014954604.1	NAV1	1.9525	0.67	-1.54309	0.0169719	yes
lnc-2068	0.001	0.4425	8.78953	1.7513e-09	cis-acting	XP_014955031.1	LOC105613289	10.38	2.3925	-2.11722	2.29311e-05	yes
lnc-2092	0.001	0.705	9.46148	9.70057e-05	cis-acting	XP_014955084.1	FAM171A1	20.185	3.045	-2.72877	3.30305e-14	yes
lnc-2152	0.63	0.29	-1.1193	0.0398231	cis-acting	XP_014955211.1	ADAM33	17.7375	0.305	-5.86185	3.68126e-36	yes
lnc-2152	0.63	0.29	-1.1193	0.0398231	cis-acting	XP_014954950.1	GFRA4	1.6025	0.095	-4.07625	0.00253147	yes
lnc-2167	3.9725	9.17	1.20687	0.0441356	cis-acting	XP_014955257.1	DNAJC5	1.1725	0.1425	-3.04055	0.00063241	yes
lnc-2167	3.9725	9.17	1.20687	0.0441356	cis-acting	XP_014954957.1	UCKL1	0.915	5.0825	2.47369	0.00381715	yes
lnc-2168	0.4425	8.095	4.19328	8.9955e-16	cis-acting	XP_014955265.1	RTEL1	0.315	4.7975	3.92886	0.00590041	yes
lnc-2168	0.4425	8.095	4.19328	8.9955e-16	cis-acting	XP_004014455.2	STMN3	0.0925	9.3825	6.66438	8.43324e-10	yes
lnc-2170	0.17	3.045	4.16284	5.9474e-12	cis-acting	XP_014954965.1	LAMA5	4.34	10.5775	1.28523	0.000554692	yes
lnc-2189	0.0525	0.9275	4.14296	0.000393409	cis-acting	XP_004023390.3	RBM38	3.615	53.26	3.88098	2.86343e-16	yes
lnc-2194	0.06	6.785	6.82124	1.20368e-15	cis-acting	XP_014955006.1	SIRPD	0.001	10.8275	13.4024	1.62238e-19	yes
lnc-2209	0.001	0.3775	8.56033	0.00425377	cis-acting	XP_004014556.1	AHCY	63.755	16.215	-1.97521	2.79302e-06	yes
lnc-2212	0.0875	17.6025	7.65228	3.45841e-22	cis-acting	XP_004014573.1	GDF5	1.0925	0.0375	-4.8646	0.000108234	yes
lnc-2212	0.0875	17.6025	7.65228	3.45841e-22	cis-acting	XP_004014571.1	LOC101116076	13.3725	44.425	1.7321	6.04625e-08	yes
lnc-2232	0.001	3.165	11.628	9.13318e-14	cis-acting	XP_004014627.1	IFT52	1.6875	13.16	2.9632	1.07089e-11	yes
lnc-2233	0.3375	1.49	2.14235	0.00244769	cis-acting	XP_004014627.1	IFT52	1.6875	13.16	2.9632	1.07089e-11	yes
lnc-2234	0.001	2.5	11.2877	4.60435e-13	cis-acting	XP_004014627.1	IFT52	1.6875	13.16	2.9632	1.07089e-11	yes
lnc-2277	0.025	4.9475	7.62863	1.69318e-13	cis-acting	XP_014955424.1	SALL4	3.3125	0.825	-2.00545	0.00096234	yes
lnc-2278	0.001	0.5675	9.14848	0.0241474	cis-acting	XP_014955424.1	SALL4	3.3125	0.825	-2.00545	0.00096234	yes
lnc-2419	1.3175	0.1625	-3.01929	5.71087e-06	cis-acting	XP_012043962.2	NXT1	3.0475	54.77	4.16769	5.4656e-13	yes
lnc-2420	0.001	0.61	9.25267	7.30725e-07	cis-acting	XP_004014755.1	LOC101104518	0.001	14.235	13.7972	3.9749e-17	yes
lnc-2490	0.655	0.19	-1.7855	0.0202639	cis-acting	XP_014955344.1	DLGAP4	2.425	10.3375	2.09183	5.64545e-07	yes
lnc-2490	0.655	0.19	-1.7855	0.0202639	cis-acting	XP_014955345.1	MYL9	96.3775	46.655	-1.04666	0.0149855	yes
lnc-2534	1.48	0.61	-1.27872	0.0365681	cis-acting	XP_012044685.1	SLC35C2	6.2125	1.47	-2.07936	0.00204121	yes
lnc-2621	56.905	5.0575	-3.49206	1.7116e-14	cis-acting	XP_004015552.1	CRISPLD2	60.83	3.8825	-3.96973	1.61294e-21	yes
lnc-2622	0.5275	0.025	-4.39917	0.000209706	cis-acting	XP_004015552.1	CRISPLD2	60.83	3.8825	-3.96973	1.61294e-21	yes
lnc-2638	0.8	0.2525	-1.66372	0.0153534	cis-acting	XP_012045092.1	GAS8	0.5175	5.0525	3.28737	0.0075447	yes
lnc-2704	0.05	0.625	3.64386	0.000850674	cis-acting	XP_014956030.1	TSHZ3	1.49	0.4325	-1.78454	0.0146953	yes
lnc-2721	0.001	0.71	9.47168	5.05657e-07	cis-acting	XP_004015217.1	HAUS5	10.595	4.9625	-1.09424	0.0168585	yes
lnc-2722	0.4175	1.495	1.8403	0.00149173	cis-acting	XP_012045590.2	ARHGAP33	1.3025	24.3625	4.22531	2.66413e-12	yes
lnc-2726	0.015	0.41	4.77259	0.00377173	cis-acting	XP_011950413.1	DPF1	0.001	2.7475	11.4239	8.96468e-08	yes
lnc-2731	0.1	0.9175	3.19771	0.00416257	cis-acting	NP_001121626.1	LIPE	1.79	10.795	2.59233	0.000370298	yes
lnc-2732	0.001	0.76	9.56986	0.0116852	cis-acting	XP_004015753.1	PRR19	3.995	27.0175	2.75763	7.2689e-08	yes
lnc-2741	0.52	0.035	-3.89308	0.000172165	cis-acting	XP_012045974.1	MEIS3	8.615	0.835	-3.367	2.89866e-06	yes
lnc-2756	0.245	1.5875	2.6959	0.00194264	cis-acting	XP_014955532.1	LOC105601988	1.8325	0.3275	-2.48425	0.00312505	yes
lnc-2757	0.001	0.315	8.29921	0.0191126	cis-acting	XP_014955532.1	LOC105601988	1.8325	0.3275	-2.48425	0.00312505	yes
lnc-2763	5.225	40.465	2.95317	5.53671e-11	cis-acting	XP_014955804.1	PTPRH	0.305	1.9575	2.68213	0.00577935	yes
lnc-2790	2.7425	0.0825	-5.05495	1.33823e-17	cis-acting	XP_004015525.2	LOC101115897	38.73	10.655	-1.86192	1.20349e-09	yes
lnc-2793	3.5975	0.3925	-3.19623	6.21043e-09	cis-acting	XP_014955625.1	BCAR1	2.44	0.32	-2.93074	0.000108613	yes
lnc-2802	0.0225	5.9625	8.04985	9.03351e-20	cis-acting	XP_014955629.1	SYCE1L	0.001	5.54	12.4357	2.73315e-15	yes
lnc-2819	0.001	1.375	10.4252	1.9971e-07	cis-acting	XP_012044991.1	GAN	6.6	0.8725	-2.91924	1.17596e-07	yes
lnc-2917	0.14	2.3725	4.08291	0.000101646	cis-acting	XP_014956038.1	UBA2	15.105	2.9975	-2.33319	5.84715e-08	yes
lnc-2922	0.0925	0.8325	3.16993	0.000407515	cis-acting	XP_014955447.1	ZBTB32	0.005	41.65	13.0241	1.05738e-32	yes
lnc-2924	0.305	2.3775	2.96256	0.000704402	cis-acting	XP_004015257.1	PRODH2	0.01	0.515	5.6865	0.0107814	yes
lnc-2936	0.001	0.1425	7.15482	0.0164844	cis-acting	XP_014955708.1	ERF	2.52	0.8125	-1.63298	0.0315177	yes
lnc-2939	0.001	0.6225	9.28193	1.31929e-05	cis-acting	XP_004015348.1	TEX101	0.57	10.5675	4.21253	1.55104e-11	yes
lnc-2940	0.765	0.1775	-2.10764	0.0191633	cis-acting	XP_011950455.1	XRCC1	9.6775	47.2775	2.28845	8.40917e-10	yes
lnc-2952	0.001	0.6525	9.34983	0.000659296	cis-acting	XP_012045937.1	EXOC3L2	1.425	0.135	-3.39993	0.0394361	yes
lnc-2953	0.29	1.2225	2.07571	0.0131161	cis-acting	XP_012045937.1	EXOC3L2	1.425	0.135	-3.39993	0.0394361	yes
lnc-2955	1.215	0.001	-10.2467	1.33823e-17	cis-acting	XP_004015377.1	CCDC8	36.7925	5.42	-2.76305	3.45502e-13	yes
lnc-2986	4.045	0.9125	-2.14824	7.12347e-07	cis-acting	XP_014955832.1	A1BG	0.6425	0.055	-3.54619	0.0387575	yes
lnc-3038	0.001	0.74	9.53138	0.000112477	cis-acting	XP_014956259.1	PVRL1	0.001	0.53	9.04985	0.00329353	yes
lnc-3081	0.135	0.6025	2.158	0.0244042	cis-acting	NP_001267611.1	UCP2	68.995	171.127	1.31051	5.17208e-05	yes
lnc-3129	0.0125	2.275	7.50779	3.74265e-25	cis-acting	XP_014956346.1	C15H11orf94	0.001	2.5075	11.292	0.000175158	yes
lnc-3129	0.0125	2.275	7.50779	3.74265e-25	cis-acting	XP_014956615.1	MAPK8IP1	2.1	11.99	2.51337	1.82361e-05	yes
lnc-3241	0.15	6.18	5.36457	1.10209e-11	cis-acting	XP_014956570.1	UVRAG	2.2125	0.2475	-3.16018	7.63789e-06	yes
lnc-3301	0.001	1.675	10.7099	1.21272e-23	cis-acting	XP_014956615.1	MAPK8IP1	2.1	11.99	2.51337	1.82361e-05	yes
lnc-3302	0.001	0.44	8.78136	1.27895e-10	cis-acting	XP_014956615.1	MAPK8IP1	2.1	11.99	2.51337	1.82361e-05	yes
lnc-3344	1.1325	0.125	-3.17951	1.96545e-05	cis-acting	XP_011952594.2	BOD1	8.14	19.2575	1.24232	0.0104796	yes
lnc-3394	0.001	1.1825	10.2076	0.000146233	cis-acting	XP_004017106.1	BRIX1	18.7375	6.445	-1.53968	0.00228387	yes
lnc-3397	0.5525	0.1	-2.46597	0.00853709	cis-acting	XP_004017119.1	C16H5orf22	8.3175	1.1475	-2.85766	2.41786e-08	yes
lnc-3556	0.445	0.0925	-2.26628	0.00287993	cis-acting	XP_011952551.2	DAP	59.1	6.9725	-3.08341	2.08159e-15	yes
lnc-3657	0.48	0.0075	-6	1.13911e-07	cis-acting	XP_014957000.1	PCDH10	0.57	0.02	-4.83289	0.000274474	yes
lnc-3687	0.2525	0.015	-4.07325	0.00220263	cis-acting	XP_004017352.1	SFSWAP	2.085	7.5925	1.86453	0.00139329	yes
lnc-3698	0.5025	0.08	-2.65105	0.000265176	cis-acting	XP_014957056.1	SLC15A4	7.365	2.235	-1.72041	0.00119354	yes
lnc-3776	3.225	0.355	-3.18341	3.89002e-11	cis-acting	XP_011953401.1	C17H22orf31	0.0375	11.8375	8.30226	9.49933e-14	yes
lnc-3779	0.001	4.1775	12.0284	1.02759e-14	cis-acting	XP_014957191.1	ASCC2	3.99	42.9425	3.42795	0.000346028	yes
lnc-3785	1.095	2.555	1.22239	0.0227846	cis-acting	XP_004017545.1	PATZ1	4.705	1.6275	-1.53154	0.018454	yes
lnc-3791	0.001	1.015	9.98726	7.42616e-07	cis-acting	XP_014956936.1	LOC101116768	0.5625	104.007	7.53062	2.54184e-51	yes
lnc-3791	0.001	1.015	9.98726	7.42616e-07	cis-acting	XP_014957237.1	UBE2L3	28.6425	275.375	3.26517	5.66916e-23	yes
lnc-3794	0.001	0.47	8.87652	1.26555e-08	cis-acting	XP_014956936.1	LOC101116768	0.5625	104.007	7.53062	2.54184e-51	yes
lnc-3800	0.685	0.185	-1.88858	0.0395612	cis-acting	XP_004017233.1	FGB	0.51	0.001	-8.99435	0.0412572	yes
lnc-3800	0.685	0.185	-1.88858	0.0395612	cis-acting	XP_011952710.1	PLRG1	15.795	4.0725	-1.95548	1.01025e-06	yes
lnc-3944	1.0025	0.23	-2.1239	8.94213e-05	cis-acting	XP_014957165.1	SPPL3	12.345	31.525	1.35257	0.00026155	yes
lnc-3963	0.16	2.285	3.83605	0.0312658	cis-acting	XP_014956903.1	HPS4	1.515	0.21	-2.85086	0.000188379	yes
lnc-3992	2.6675	0.095	-4.81142	1.16386e-15	cis-acting	XP_014956926.1	GGT1	12.6875	0.52	-4.60875	3.93694e-09	yes
lnc-4070	0.001	0.2125	7.73132	0.00129219	cis-acting	XP_014957371.1	POLG	8.26	2.615	-1.65933	4.09393e-05	yes
lnc-4073	3.5375	0.9375	-1.91584	0.00188394	cis-acting	XP_014957273.1	MESDC1	4.6275	0.6	-2.9472	9.58417e-10	yes
lnc-4081	0.69	0.0675	-3.35364	3.82559e-06	cis-acting	XP_004017868.1	PSMA4	24.3525	5.865	-2.05387	2.89141e-05	yes
lnc-4182	0.0775	0.995	3.68243	0.0109274	cis-acting	XP_014957544.1	MOK	0.2075	34.525	7.37839	9.45206e-29	yes
lnc-4184	0.001	0.495	8.95128	1.18295e-09	cis-acting	XP_014957544.1	MOK	0.2075	34.525	7.37839	9.45206e-29	yes
lnc-4195	0.3975	0.001	-8.63481	0.00131431	cis-acting	XP_014957549.1	KLC1	2.185	0.4225	-2.37061	0.00407012	yes
lnc-4300	0.4675	0.015	-4.96193	0.000161339	cis-acting	XP_011954542.1	LOC105603299	22.78	2.2	-3.37219	7.17293e-05	yes
lnc-4340	0.2725	0.001	-8.09011	0.00504556	cis-acting	XP_014957523.1	DICER1	0.7675	0.0525	-3.86978	4.10246e-05	yes
lnc-4380	0.4725	7.195	3.92861	5.56946e-05	cis-acting	XP_014957308.1	LOC101120198	0.145	132.33	9.83387	2.40292e-65	yes
lnc-4513	0.001	0.485	8.92184	0.00105598	cis-acting	XP_014957839.1	PXK	1.2625	0.0425	-4.89268	3.64196e-05	yes
lnc-4513	0.001	0.485	8.92184	0.00105598	cis-acting	XP_011955213.1	RPP14	2.6475	0.1125	-4.55663	0.00254	yes
lnc-4531	1.435	0.3175	-2.17622	0.0018004	cis-acting	XP_004018490.1	HYAL1	9.9275	1.925	-2.36657	3.7424e-06	yes
lnc-4531	1.435	0.3175	-2.17622	0.0018004	cis-acting	XP_014957894.1	NAT6	3.42	9.115	1.41425	0.0356331	yes
lnc-4532	0.001	2.6225	11.3567	1.82272e-07	cis-acting	XP_004018530.1	IP6K2	1.1975	0.19	-2.65595	0.0037415	yes
lnc-4537	0.305	0.001	-8.25267	0.0415982	cis-acting	XP_011955582.1	CDCP1	7.76	0.45	-4.10806	2.50466e-17	yes
lnc-4543	0.11	2.9625	4.75124	2.75106e-11	cis-acting	XP_014957983.1	HDAC11	0.28	6.12	4.45003	9.95196e-06	yes
lnc-4547	0.0225	0.145	2.68806	0.0349859	cis-acting	XP_014957986.1	EFCC1	0.4625	0.045	-3.36146	0.0053773	yes
lnc-4559	0.001	0.535	9.0634	0.0100947	cis-acting	XP_014957697.1	STT3B	15.6	62.8675	2.01077	3.06282e-10	yes
lnc-4665	0.1275	3.4475	4.75698	2.86968e-08	cis-acting	XP_014957638.1	NCKIPSD	4.645	115.927	4.6414	8.62126e-33	yes
lnc-4666	0.015	1.3675	6.51043	6.61524e-16	cis-acting	XP_014957645.1	CSPG5	4.0425	26.105	2.69101	9.97914e-11	yes
lnc-4681	0.001	0.89	9.79766	9.37747e-07	cis-acting	XP_004018725.1	LOC101102765	0.015	9.375	9.28771	9.91687e-20	yes
lnc-4681	0.001	0.89	9.79766	9.37747e-07	cis-acting	XP_004018555.1	LOC101115913	0.125	143.458	10.1645	2.07447e-76	yes
lnc-4685	0.815	0.05	-4.0268	1.84466e-05	cis-acting	XP_004018567.1	SACM1L	8.5075	0.8975	-3.24475	3.16926e-11	yes
lnc-4739	0.1325	3.0675	4.533	8.54855e-09	cis-acting	XP_004004059.1	HSDL2	2.4125	11.255	2.22197	0.000284448	yes
lnc-4760	1.15	0.09	-3.67557	1.728e-08	cis-acting	XP_011969820.1	FSD1L	1.975	0.2775	-2.83129	2.75821e-05	yes
lnc-4823	0.001	1.77	10.7895	4.33103e-05	cis-acting	XP_014948629.1	PAX5	0.025	0.195	2.96347	0.0355359	yes
lnc-4828	0.465	0.03	-3.9542	3.38225e-05	cis-acting	XP_014948663.1	GNAQ	18.445	2.31	-2.99727	8.90403e-18	yes
lnc-4880	4.3625	0.2825	-3.94883	6.92068e-11	cis-acting	NP_001254808.1	NFIB	5.865	1.2475	-2.23309	0.0216071	yes
lnc-4900	0.001	0.91	9.82972	0.00188765	cis-acting	XP_004004462.1	IZUMO3	0.001	11.47	13.4856	4.24103e-21	yes
lnc-4946	0.001	0.2525	7.98014	0.0300302	cis-acting	XP_011987680.1	CWC22	1.125	0.05	-4.49185	0.000458871	yes
lnc-4954	0.52	0.001	-9.02237	0.0031343	cis-acting	XP_004004612.1	HOXD3	5.01	0.1525	-5.03793	1.20486e-05	yes
lnc-5100	0.0925	1.3925	3.91208	0.00518466	cis-acting	XP_004005135.1	FAM46B	0.7175	21.305	4.89207	2.12046e-25	yes
lnc-5128	0.385	0.0275	-3.80735	5.68714e-05	cis-acting	XP_014948378.1	LOC101111082	0.5025	0.055	-3.19162	0.0355493	yes
lnc-5129	0.001	1.755	10.7773	4.11472e-11	cis-acting	XP_014948378.1	LOC101111082	0.5025	0.055	-3.19162	0.0355493	yes
lnc-5145	0.001	1.91	10.8994	2.52384e-05	cis-acting	XP_011966902.1	ALLC	0.34	150.675	8.79169	2.19724e-66	yes
lnc-5164	0.001	0.67	9.38802	0.00520371	cis-acting	XP_014948456.1	WDR31	1.355	7.2375	2.4172	5.978e-05	yes
lnc-5165	0.4475	4.8925	3.45061	0.0138484	cis-acting	XP_014948461.1	PTBP3	0.985	0.1675	-2.55596	0.013763	yes
lnc-5170	0.001	8.3425	13.0263	1.90723e-15	cis-acting	XP_014948405.1	ACTL7A	0.001	50.1625	15.6143	2.25657e-64	yes
lnc-5170	0.001	8.3425	13.0263	1.90723e-15	cis-acting	XP_004004078.1	ACTL7B	0.04	683.607	14.0609	3.64276e-127	yes
lnc-5201	0.001	1.5025	10.5531	5.72582e-06	cis-acting	XP_004004112.1	DIRAS2	0.3625	0.0225	-4.00998	0.0177755	yes
lnc-5351	0.0325	1.3525	5.37905	8.94996e-05	cis-acting	XP_011984241.1	LOC101110127	0.001	16.9575	14.0496	5.89033e-36	yes
lnc-5366	0.435	0.04	-3.44294	0.000569688	cis-acting	XP_014948770.1	MFAP3L	8.4625	0.001	-13.0469	2.64908e-41	yes
lnc-5471	0.001	0.625	9.28771	0.00258485	cis-acting	XP_011995295.1	MARCO	0.001	0.4325	8.75656	0.00630748	yes
lnc-5557	0.001	0.67	9.38802	1.12052e-07	cis-acting	XP_014949105.1	SPOCD1	21.035	2.915	-2.85122	3.48355e-07	yes
lnc-5579	0.1475	8.275	5.80997	2.72635e-19	cis-acting	XP_012007770.1	HNRNPR	1.2825	0.2125	-2.59342	0.00482917	yes
lnc-5619	0.001	1.7175	10.7461	7.45657e-08	cis-acting	XP_011955849.1	LRRC1	0.6275	4.8875	2.96141	1.35919e-06	yes
lnc-5623	0.1925	1.78	3.20895	0.0124365	cis-acting	XP_014958146.1	BAK1	2.595	9.2825	1.83878	0.000876548	yes
lnc-5629	0.03	8.56	8.1565	5.55408e-17	cis-acting	XP_014958155.1	TCP11	2.6275	249.255	6.56779	7.79043e-72	yes
lnc-5632	0.1225	0.7375	2.58986	0.0347046	cis-acting	XP_014958003.1	PIM1	18.0225	108.623	2.59145	8.36549e-14	yes
lnc-5665	0.001	0.65	9.3443	1.03648e-06	cis-acting	XP_014958011.1	DDR1	11.845	5.035	-1.23421	0.00969602	yes
lnc-5676	0.05	0.68	3.76553	0.00065823	cis-acting	XP_004019367.1	LOC101102272	6.525	99.6375	3.93264	2.37406e-12	yes
lnc-5676	0.05	0.68	3.76553	0.00065823	cis-acting	XP_004019109.1	LOC101106292	1.2875	18.5725	3.85052	1.09151e-05	yes
lnc-5681	0.615	0.02	-4.94251	3.89887e-08	cis-acting	XP_014958303.1	SOX4	23.745	1.61	-3.88249	4.6001e-16	yes
lnc-5714	1.1875	0.001	-10.2137	5.85501e-17	cis-acting	XP_011956900.1	C20H6orf52	0.7175	18.5025	4.6886	2.58209e-07	yes
lnc-5743	0.001	1.5825	10.628	8.23395e-05	cis-acting	XP_011956729.1	C20H6orf201	0.115	57.5575	8.96723	7.82018e-46	yes
lnc-5746	0.001	3.1675	11.6291	6.07957e-09	cis-acting	XP_011956739.1	BPHL	3.045	0.685	-2.15227	0.0061493	yes
lnc-5746	0.001	3.1675	11.6291	6.07957e-09	cis-acting	XP_014958351.1	LOC101122734	26.5175	110.735	2.06209	2.42533e-10	yes
lnc-5794	3.2675	0.1725	-4.24352	3.72525e-05	cis-acting	XP_014958021.1	LOC105614324	11.1975	1.5775	-2.82746	0.00120431	yes
lnc-5805	2.53	0.5225	-2.27563	7.32023e-06	cis-acting	XP_011956524.1	LOC101114146	11.6075	101.045	3.12187	6.8319e-09	yes
lnc-5854	0.4675	0.0725	-2.68891	0.000921225	cis-acting	XP_014958345.1	DSP	3.91	1.6125	-1.27787	0.0294349	yes
lnc-5854	0.4675	0.0725	-2.68891	0.000921225	cis-acting	XP_011956712.1	SNRNP48	8.97	1.2075	-2.89308	0.000103101	yes
lnc-5880	1.84	0.001	-10.8455	1.49938e-12	cis-acting	XP_014958544.1	TAF1D	15.1375	1.99	-2.92729	4.09712e-08	yes
lnc-5951	0.345	0.015	-4.52356	7.41997e-05	cis-acting	XP_004019880.2	ADAMTS8	1.5525	0.165	-3.23406	0.00177179	yes
lnc-5952	0.145	1.9125	3.72133	2.74498e-06	cis-acting	XP_004019880.2	ADAMTS8	1.5525	0.165	-3.23406	0.00177179	yes
lnc-5961	0.51	0.035	-3.86507	3.34583e-05	cis-acting	XP_014958639.1	TAF6L	6.305	19.96	1.66254	3.79823e-05	yes
lnc-5964	0.0625	0.67	3.42223	0.00305208	cis-acting	XP_011957484.1	FKBP2	6.74	20.245	1.58675	0.0237921	yes
lnc-5983	0.0275	1.3175	5.58223	2.94602e-07	cis-acting	XP_014958691.1	LOC106991842	2.8375	7.4825	1.3989	0.0312994	yes
lnc-6022	0.835	0.0325	-4.68326	3.92587e-10	cis-acting	XP_004019444.1	TMEM135	7.2425	1.6325	-2.1494	8.42561e-06	yes
lnc-6056	0.001	0.5925	9.21067	2.10802e-06	cis-acting	XP_004019569.1	ACRV1	0.001	195.78	17.5789	3.5496e-97	yes
lnc-6087	0.085	0.3925	2.20716	0.0263381	cis-acting	XP_004019880.2	ADAMTS8	1.5525	0.165	-3.23406	0.00177179	yes
lnc-6095	0.0625	2.66	5.41143	2.59449e-10	cis-acting	XP_014958438.1	LRRC10B	0.001	11.1675	13.447	1.60629e-27	yes
lnc-6115	0.001	0.22	7.78136	0.012441	cis-acting	XP_014958680.1	PELI3	0.455	2.81	2.62663	0.00773123	yes
lnc-6140	0.4425	11.355	4.68151	1.64118e-11	cis-acting	NP_001120753.1	CD81	159.56	26.6275	-2.58311	1.99585e-13	yes
lnc-6140	0.4425	11.355	4.68151	1.64118e-11	cis-acting	XP_004020010.1	TSSC4	5.2575	37.3975	2.83049	4.11774e-08	yes
lnc-6150	0.315	1.8625	2.56382	2.16268e-05	cis-acting	XP_014958513.1	PKP3	0.1525	0.001	-7.25267	0.0136837	yes
lnc-6172	0.0375	0.485	3.69302	0.00808506	cis-acting	XP_011958136.1	LOXL4	0.9575	0.09	-3.41128	0.000883866	yes
lnc-6173	0.155	1.0725	2.79064	0.00877842	cis-acting	XP_014958757.1	HPS1	8.8925	19.105	1.10329	0.004865	yes
lnc-6175	0.2525	0.9775	1.95281	0.0109712	cis-acting	XP_004020149.1	GOT1	9.14	36.9175	2.01404	2.35596e-08	yes
lnc-6209	0.001	0.2325	7.86109	0.000185433	cis-acting	XP_014958923.1	EMX2	3.3675	0.29	-3.53755	0.000999776	yes
lnc-6220	0.65	2.64	2.02203	0.000130529	cis-acting	XP_011958483.1	FAM24A	0.1675	3.195	4.25358	0.00180405	yes
lnc-6231	0.001	6.2625	12.6125	1.17692e-15	cis-acting	XP_014958980.1	TEX36	0.001	1.6125	10.6551	0.000733418	yes
lnc-6305	1.92	8.445	2.13699	1.91923e-05	cis-acting	XP_014958874.1	PSD	2.0225	10.855	2.42415	6.33315e-07	yes
lnc-6328	0.8625	0.12	-2.84549	1.60351e-07	cis-acting	XP_004020265.1	ENO4	0.0575	1.105	4.26434	0.0260957	yes
lnc-6468	0.001	1.0875	10.0868	5.119e-06	cis-acting	XP_014959119.1	GATA6	25.665	3.715	-2.78837	2.37053e-15	yes
lnc-6469	0.001	0.4525	8.82177	0.012632	cis-acting	XP_014959119.1	GATA6	25.665	3.715	-2.78837	2.37053e-15	yes
lnc-6471	1.385	0.0425	-5.02628	3.16266e-08	cis-acting	XP_011958620.1	MRCL3	29.5375	3.87	-2.93214	2.5071e-10	yes
lnc-6545	0.5275	2.21	2.0668	0.0355	cis-acting	XP_014959016.1	LOC106991864	0.045	14.0625	8.28771	3.45715e-13	yes
lnc-6545	0.5275	2.21	2.0668	0.0355	cis-acting	XP_014959017.1	ZNF516	11.485	4.6575	-1.30212	0.0018188	yes
lnc-6673	0.145	2.34	4.01238	4.33103e-05	cis-acting	XP_014959043.1	PHLPP1	5.115	36.9675	2.85345	5.19261e-19	yes
lnc-6677	0.001	0.5425	9.08348	0.000277718	cis-acting	XP_004020622.1	SERPINB5	10.955	0.7625	-3.84471	1.59386e-12	yes
lnc-6680	2.1675	0.625	-1.7941	4.06243e-05	cis-acting	XP_014959470.1	C24H16orf13	9.77	36.73	1.91053	1.86337e-06	yes
lnc-6681	0.001	0.075	6.22882	0.00425736	cis-acting	XP_014959470.1	C24H16orf13	9.77	36.73	1.91053	1.86337e-06	yes
lnc-6682	0.135	0.6125	2.18175	0.0213147	cis-acting	XP_014959332.1	CHTF18	4.8725	17.1725	1.81737	3.09246e-06	yes
lnc-6685	0.001	0.4625	8.85331	0.000246871	cis-acting	XP_014959334.1	LOC101107156	0.001	1.9475	10.9274	0.0014112	yes
lnc-6686	0.001	0.3025	8.24079	4.15199e-07	cis-acting	XP_014959334.1	LOC101107156	0.001	1.9475	10.9274	0.0014112	yes
lnc-6703	0.001	0.2075	7.69697	0.0145411	cis-acting	XP_004020802.1	45912	0.001	204.412	17.6411	2.05331e-101	yes
lnc-6703	0.001	0.2075	7.69697	0.0145411	cis-acting	XP_011959458.1	ROGDI	0.0725	4.1425	5.83638	9.3507e-06	yes
lnc-6727	0.001	0.23	7.84549	0.0235462	cis-acting	XP_004020849.1	TMC7	2.0025	15.445	2.94727	8.92069e-14	yes
lnc-6740	0.5475	42.4175	6.27566	4.90245e-19	cis-acting	XP_004023289.1	SH2B1	19.64	8.555	-1.19896	0.00066887	yes
lnc-6741	0.55	19.7875	5.16901	1.76419e-24	cis-acting	XP_004020946.2	KIF22	6.285	17.5175	1.47881	0.00126312	yes
lnc-6766	3.0075	0.665	-2.17714	0.0162976	cis-acting	XP_011959887.1	ORAI2	0.2775	0.001	-8.11634	0.00825318	yes
lnc-6770	0.4775	0.1525	-1.64669	0.00474129	cis-acting	XP_014959717.1	GNB2	79.375	33.5875	-1.24076	0.000233009	yes
lnc-6783	0.3975	217.822	9.09798	1.97012e-34	cis-acting	XP_004021109.1	RBAK	4.495	0.4225	-3.4113	8.3204e-09	yes
lnc-6813	0.001	0.405	8.66178	0.00106805	cis-acting	XP_014959332.1	CHTF18	4.8725	17.1725	1.81737	3.09246e-06	yes
lnc-6819	0.61	9.63	3.98065	1.2594e-13	cis-acting	XP_011960130.1	TBC1D24	2.2125	0.6525	-1.76163	0.0116027	yes
lnc-6852	2.575	0.305	-3.07769	8.69725e-11	cis-acting	XP_011959575.1	GPRC5B	11.79	3.3875	-1.79927	0.000503106	yes
lnc-6866	0.09	0.73	3.0199	0.000150614	cis-acting	XP_014959623.1	C24H16orf82	0.0325	1443.86	15.4391	1.03197e-127	yes
lnc-6867	0.8525	55.1025	6.01427	2.68413e-31	cis-acting	XP_004020942.1	CDIPT	19.32	7.5525	-1.35507	0.000644865	yes
lnc-6896	0.51	0.12	-2.08746	0.0224498	cis-acting	XP_014959396.1	BAZ1B	36.87	10.3725	-1.82968	1.66391e-09	yes
lnc-6896	0.51	0.12	-2.08746	0.0224498	cis-acting	XP_014959693.1	BCL7B	13.3225	50.1075	1.91116	1.55148e-05	yes
lnc-6939	0.27	0.001	-8.07682	0.00266168	cis-acting	XP_014959458.1	FAM20C	18.545	4.4525	-2.05834	1.64619e-05	yes
lnc-6973	0.5275	0.115	-2.19754	0.0322628	cis-acting	XP_014959776.1	RET	12.1675	1.71	-2.83096	6.88009e-10	yes
lnc-6985	0.255	0.7175	1.49248	0.0397648	cis-acting	XP_014959862.1	REEP3	20.4275	4.4525	-2.19783	5.43775e-08	yes
lnc-7042	0.001	0.5075	8.98726	4.764e-05	cis-acting	XP_004021595.1	LOC101114082	0.455	11.46	4.6546	1.45066e-10	yes
lnc-7043	0.001	0.4625	8.85331	4.01268e-07	cis-acting	XP_004021595.1	LOC101114082	0.455	11.46	4.6546	1.45066e-10	yes
lnc-7047	0.01	1.425	7.15482	9.75221e-10	cis-acting	XP_004021709.1	FAM170B	0.03	14.3875	8.90564	5.80192e-35	yes
lnc-7246	0.001	0.66	9.36632	0.000586774	cis-acting	XP_004021824.1	GOT1L1	0.16	23.835	7.21887	1.61485e-14	yes
lnc-7255	0.0325	0.485	3.89947	5.04545e-05	cis-acting	XP_004021924.1	NKX6-3	0.4425	24.1625	5.77095	9.04787e-24	yes
lnc-7269	1.045	0.2275	-2.19956	3.76689e-05	cis-acting	XP_014960017.1	SLC20A2	4.2325	0.705	-2.58581	2.17205e-07	yes
lnc-7269	1.045	0.2275	-2.19956	3.76689e-05	cis-acting	XP_014960124.1	VDAC3	65.8025	227.968	1.79261	8.77345e-09	yes
lnc-7320	2.7375	0.6775	-2.01457	3.1046e-06	cis-acting	XP_014960036.1	SPCS3	10.575	1.54	-2.77966	8.24876e-10	yes
lnc-7338	0.47	0.025	-4.23266	2.2305e-06	cis-acting	XP_011961176.2	LOC101116121	3.53	0.3325	-3.40824	4.68415e-06	yes
lnc-7340	0.3425	0.03	-3.51307	0.00237422	cis-acting	XP_011961176.2	LOC101116121	3.53	0.3325	-3.40824	4.68415e-06	yes
lnc-7367	0.47	3.8775	3.04439	0.000231751	cis-acting	XP_004021796.1	ERI1	11.525	3.23	-1.83516	0.000689544	yes
lnc-7457	0.001	4.88	12.2527	2.83231e-18	cis-acting	XP_014949286.1	EXD3	2.5825	0.6525	-1.98472	0.00801101	yes
lnc-7470	1.2275	0.045	-4.76965	1.23682e-11	cis-acting	XP_014949300.1	VAV2	4.5175	0.2075	-4.44434	0.000144586	yes
lnc-7488	0.0225	0.235	3.38466	0.0260605	cis-acting	XP_014949628.1	FNBP1	5.125	0.4725	-3.43917	5.5572e-10	yes
lnc-7509	0.001	0.3325	8.37721	0.0371292	cis-acting	XP_014949679.1	PPP6C	9.025	4.0425	-1.15868	0.00570245	yes
lnc-7512	6.475	0.4675	-3.79184	1.16155e-12	cis-acting	XP_014949344.1	NR5A1	41.9175	7.2625	-2.52901	1.39215e-13	yes
lnc-7600	0.4125	0.001	-8.68825	0.00526514	cis-acting	XP_014949840.1	CD8A	7.6375	0.325	-4.55459	5.89006e-10	yes
lnc-7634	1.26	0.105	-3.58496	0.00262264	cis-acting	XP_014949879.1	KCNK12	5.58	0.6125	-3.18748	2.84137e-09	yes
lnc-7671	5.76	0.4675	-3.62303	2.54105e-13	cis-acting	XP_012029148.1	RNF149	8.9175	2.23	-1.9996	0.000525884	yes
lnc-7681	0.645	0.01	-6.01123	2.82014e-05	cis-acting	XP_014950006.1	STARD7	44.48	11.055	-2.00846	5.12376e-10	yes
lnc-7717	1.3225	0.19	-2.7992	5.12527e-07	cis-acting	NP_001136359.1	BTG1	121.787	33.7125	-1.85301	1.51614e-08	yes
lnc-7730	0.2225	0.001	-7.79766	0.0388817	cis-acting	XP_014949402.1	HOXC11	0.4825	0.0325	-3.89202	0.029685	yes
lnc-7745	0.001	1.4275	10.4793	1.72892e-05	cis-acting	XP_004006512.1	KCNMB4	1.9675	0.225	-3.12837	0.000193251	yes
lnc-7746	0.001	1.835	10.8416	2.48429e-12	cis-acting	XP_004006512.1	KCNMB4	1.9675	0.225	-3.12837	0.000193251	yes
lnc-7801	0.001	0.3325	8.37721	1.7625e-05	cis-acting	XP_014950321.1	RFX4	0.001	0.37	8.53138	2.02657e-05	yes
lnc-7822	0.001	0.3825	8.57932	0.000511728	cis-acting	XP_004006882.1	MGP	130.632	35.045	-1.89823	7.73444e-06	yes
lnc-7825	0.365	0.0525	-2.79751	0.00145733	cis-acting	XP_004006899.1	CDKN1B	31.5325	2.1	-3.90838	2.8699e-23	yes
lnc-7842	0.001	1.8125	10.8238	4.66269e-09	cis-acting	NP_001127777.1	TSPAN9	5.08	1.165	-2.1245	0.0441953	yes
lnc-7847	0.055	2.9475	5.74392	5.16624e-11	cis-acting	XP_014949470.1	CECR5	3.48	0.7175	-2.27804	0.0197865	yes
lnc-7857	0.035	2.25	6.00643	2.36425e-11	cis-acting	XP_004007062.1	PHF5A	34.8975	11.3225	-1.62393	8.36069e-05	yes
lnc-7857	0.035	2.25	6.00643	2.36425e-11	cis-acting	NP_001233138.1	TOB2	28.755	10.1975	-1.4956	4.90663e-06	yes
lnc-7859	0.001	0.75	9.55075	0.00924252	cis-acting	XP_004007073.1	NDUFA6	3.465	45.2725	3.70771	6.7103e-10	yes
lnc-7925	0.001	0.1125	6.81378	0.00325228	cis-acting	XP_014949648.1	CERCAM	5.9475	0.8825	-2.75262	0.000158432	yes
lnc-7938	0.0225	0.64	4.83007	0.0135547	cis-acting	XP_014949686.1	STRBP	2.9025	0.33	-3.13676	0.000274139	yes
lnc-7979	0.13	2.875	4.46698	2.68208e-07	cis-acting	XP_004005753.1	OSR1	9.35	3.8025	-1.29802	0.0398762	yes
lnc-8114	0.66	3.0775	2.22122	8.01854e-06	cis-acting	XP_004006204.1	LOC101110664	36.53	115.93	1.6661	5.62953e-06	yes
lnc-8117	0.7125	0.025	-4.83289	1.26458e-06	cis-acting	XP_012029243.1	ADRA2B	32.5425	0.5575	-5.86721	2.55243e-40	yes
lnc-8120	0.001	0.6	9.22882	0.0164771	cis-acting	XP_014949393.1	LOC101117749	1.85	0.015	-6.94642	2.17424e-07	yes
lnc-8134	0.34	0.001	-8.40939	5.20925e-05	cis-acting	XP_014949395.1	ZDHHC17	8.615	1.2725	-2.75919	3.16003e-10	yes
lnc-8170	36	0.535	-6.07231	9.6794e-28	cis-acting	XP_012014394.1	CBX5	5.98	1.775	-1.75233	0.000105506	yes
lnc-8189	0.01	1.2275	6.93958	1.10805e-08	cis-acting	XP_014950147.1	SLC4A8	0.8025	16.68	4.37747	4.05675e-08	yes
lnc-8190	0.001	3.2475	11.6651	6.51922e-13	cis-acting	XP_012029662.1	TFCP2	2.15	0.001	-11.0701	1.09216e-07	yes
lnc-8201	0.001	0.76	9.56986	5.13188e-05	cis-acting	XP_014949414.1	LOC101105997	0.3875	997.925	11.3305	1.88527e-83	yes
lnc-8214	0.5675	0.001	-9.14848	8.77935e-07	cis-acting	NP_001091116.1	LYZ	1.995	0.1075	-4.21398	0.0130496	yes
lnc-8245	0.001	2.2625	11.1437	1.61243e-07	cis-acting	XP_014950329.1	HMOX1	10.1725	2.0575	-2.30571	0.000121936	yes
lnc-8268	1.7175	0.5675	-1.59762	0.00541256	cis-acting	XP_014949462.1	LAG3	0.96	0.0625	-3.94111	0.00797349	yes
lnc-8272	0.61	0.1575	-1.95346	0.0128626	cis-acting	XP_014950462.1	CHD4	0.09	1.235	3.77844	0.00942415	yes
lnc-8273	0.5425	0.0125	-5.43962	4.34748e-06	cis-acting	XP_012031522.1	SCNN1A	2.1	0.5	-2.07039	0.0253318	yes
lnc-8273	0.5425	0.0125	-5.43962	4.34748e-06	cis-acting	NP_001159657.1	TNFRSF1A	93.5275	28.745	-1.70208	2.48093e-06	yes
lnc-8289	3.1225	0.125	-4.6427	3.66908e-12	cis-acting	XP_004007025.1	GGA1	12.0375	29.03	1.27001	0.00017585	yes
lnc-8289	3.1225	0.125	-4.6427	3.66908e-12	cis-acting	XP_004007026.1	SH3BP1	16.6975	1.845	-3.17794	1.9293e-14	yes
lnc-8290	0.545	0.0425	-3.68072	0.00718368	cis-acting	XP_014949268.1	LGALS1	158.363	35.3775	-2.16233	1.62553e-07	yes
lnc-8338	0.001	1.115	10.1228	1.13174e-12	cis-acting	XP_012031199.1	ACR	0.025	7.26	8.1819	1.79294e-12	yes
lnc-8439	2.49	1.2225	-1.02631	0.022182	cis-acting	XP_012032353.1	MYO1G	3.91	0.425	-3.20163	1.08631e-05	yes
lnc-8474	0.001	1.1675	10.1892	2.53506e-08	cis-acting	XP_004008174.1	LOC101111538	0.001	85.44	16.3826	2.88226e-62	yes
lnc-8491	0.0125	0.305	4.60881	0.000789252	cis-acting	XP_014950620.1	LOC105615133	0.865	0.001	-9.75656	0.0149408	yes
lnc-8492	1.335	0.4425	-1.59309	0.00190506	cis-acting	XP_014950935.1	ABCF2	12.8	166.045	3.69736	1.41078e-22	yes
lnc-8510	1.0425	0.1575	-2.72662	4.17016e-05	cis-acting	XP_012032794.1	DNAJB6	0.04	3.055	6.25503	1.58815e-05	yes
lnc-8513	0.8275	0.1475	-2.48804	2.82085e-05	cis-acting	XP_014950637.1	WDR60	1.69	4.5875	1.44068	0.0125619	yes
lnc-8529	1.7025	0.745	-1.19234	0.0363844	cis-acting	XP_012032803.2	CDK6	24.2975	2.4575	-3.30554	5.79143e-22	yes
lnc-8600	1.0025	0.105	-3.25514	0.000648939	cis-acting	XP_012031633.1	SRI	7.2425	1.6075	-2.17167	0.0136949	yes
lnc-8601	1.525	0.345	-2.14414	0.00489166	cis-acting	XP_012031633.1	SRI	7.2425	1.6075	-2.17167	0.0136949	yes
lnc-8611	0.001	0.8725	9.76901	4.47678e-06	cis-acting	NP_001274400.1	GCK	0.001	0.3375	8.39874	0.00200596	yes
lnc-8611	0.001	0.8725	9.76901	4.47678e-06	cis-acting	XP_004008034.1	YKT6	33.12	68.7975	1.05465	0.000668678	yes
lnc-8656	0.001	3.75	11.8727	1.15945e-16	cis-acting	XP_004008370.2	C4H7orf34	0.001	22.59	14.4634	1.7836e-19	yes
lnc-8656	0.001	3.75	11.8727	1.15945e-16	cis-acting	XP_014950609.1	LOC101120825	0.015	0.7825	5.70506	2.99059e-05	yes
lnc-8692	0.3875	0.035	-3.46877	0.00296818	cis-acting	XP_012032787.1	RNF32	0.055	17.2925	8.2965	3.52167e-07	yes
lnc-8695	0.06	9.74	7.34282	7.72426e-13	cis-acting	XP_014950637.1	WDR60	1.69	4.5875	1.44068	0.0125619	yes
lnc-8707	0.001	7.2725	12.8282	2.18917e-17	cis-acting	XP_014951239.1	MAST3	1.225	2.5525	1.05913	0.0195404	yes
lnc-8721	0.001	0.3925	8.61655	2.1754e-05	cis-acting	XP_014951132.1	TIMM44	0.6625	0.001	-9.37178	0.00864111	yes
lnc-8781	2.5675	0.5875	-2.1277	5.23183e-06	cis-acting	XP_014951517.1	ABHD17A	4.835	25.025	2.37178	9.49108e-07	yes
lnc-8931	0.0075	19.7075	11.3596	6.57607e-34	cis-acting	XP_014951047.1	LPAR2	4.7325	56.855	3.58661	4.27773e-17	yes
lnc-8931	0.0075	19.7075	11.3596	6.57607e-34	cis-acting	XP_014951226.1	PBX4	0.215	42.38	7.6229	1.11532e-39	yes
lnc-8939	0.045	3.635	6.33589	1.02211e-10	cis-acting	XP_014951254.1	SLC35E1	21.5825	5.45	-1.98553	1.00551e-08	yes
lnc-8941	0.001	0.565	9.14211	1.50448e-05	cis-acting	XP_014951265.1	SYDE1	10.8875	3.87	-1.49227	0.000616572	yes
lnc-8951	0.9725	0.1475	-2.72098	6.70447e-05	cis-acting	XP_004008568.1	KEAP1	8.5925	21.89	1.34912	9.21797e-05	yes
lnc-8953	1.165	0.0475	-4.61626	3.88679e-06	cis-acting	XP_012033310.1	KANK2	1.2975	0.045	-4.84967	0.00708813	yes
lnc-8956	7.3725	160.93	4.44814	2.83231e-18	cis-acting	XP_004009367.1	SNAPC2	3.9525	83.6125	4.40288	4.03642e-32	yes
lnc-8956	7.3725	160.93	4.44814	2.83231e-18	cis-acting	XP_014951132.1	TIMM44	0.6625	0.001	-9.37178	0.00864111	yes
lnc-8985	0.735	0.005	-7.19967	9.80896e-12	cis-acting	XP_014951432.1	CSNK1G3	5.0525	0.4125	-3.61453	1.71446e-07	yes
lnc-8987	0.4975	0.001	-8.95855	0.000557544	cis-acting	XP_004008725.1	PPIC	23.11	0.375	-5.94548	1.39233e-19	yes
lnc-9004	0.6225	6.9525	3.48139	9.74914e-12	cis-acting	XP_014951167.1	CDC34	14.3875	189.748	3.72119	2.59294e-23	yes
lnc-9008	0.001	1.0875	10.0868	0.00051722	cis-acting	XP_014951505.1	MIDN	11.6475	41.8825	1.84633	1.3497e-06	yes
lnc-9012	0.0625	0.7625	3.60881	0.0033296	cis-acting	XP_004008854.1	SAR1B	10.5175	1.38	-2.93005	1.51032e-13	yes
lnc-9173	0.3975	0.0375	-3.40599	0.00912536	cis-acting	XP_004009686.1	HADH	24.6225	8.97	-1.4568	0.000207966	yes
lnc-9173	0.3975	0.0375	-3.40599	0.00912536	cis-acting	XP_004010084.2	LOC101120834	0.825	0.0475	-4.11839	0.0152127	yes
lnc-9187	0.001	1.12	10.1293	4.75769e-07	cis-acting	XP_004009736.1	PDHA2	0.0675	71.4325	10.0475	1.05661e-52	yes
lnc-9235	1.8675	0.0825	-4.50057	5.30227e-10	cis-acting	XP_014952044.1	ANKRD17	28.0125	5.4075	-2.37304	5.37666e-15	yes
lnc-9261	0.001	0.25	7.96578	0.0436095	cis-acting	XP_004010041.1	LYAR	2.2825	59.0975	4.69441	7.35456e-27	yes
lnc-9300	0.001	0.51	8.99435	8.25175e-09	cis-acting	XP_012035943.2	IDUA	7.83	1.0575	-2.88835	0.00323581	yes
lnc-9302	0.0975	0.915	3.2303	0.00183652	cis-acting	XP_012035943.2	IDUA	7.83	1.0575	-2.88835	0.00323581	yes
lnc-9319	0.6325	0.001	-9.30492	0.000264491	cis-acting	XP_012034803.1	PDE5A	18.23	3.26	-2.48337	4.09361e-10	yes
lnc-9391	0.175	0.9575	2.45192	0.00715199	cis-acting	XP_004009834.3	NSUN7	1.07	8.6425	3.01384	6.21161e-06	yes
lnc-9445	0.04	2.7725	6.11504	6.03619e-05	cis-acting	XP_012035723.1	JAKMIP1	0.7825	0.085	-3.20256	0.00174608	yes
lnc-9479	0.945	0.1475	-2.6796	0.0024373	cis-acting	XP_014951801.1	FAM193A	0.245	2.475	3.33657	1.61114e-05	yes
lnc-9494	0.01	0.25	4.64386	8.72056e-06	cis-acting	XP_014951816.1	MFSD7	1.1625	0.14	-3.05373	0.0212978	yes
lnc-9520	0.8975	0.0175	-5.68049	1.58398e-15	cis-acting	XP_014952320.1	SMAD3	7.21	0.6525	-3.46595	1.66422e-15	yes
lnc-9547	3.15	0.845	-1.89833	4.94493e-06	cis-acting	XP_012036396.2	REM2	2.175	0.1675	-3.69878	9.05433e-05	yes
lnc-9594	0.0025	0.9075	8.50383	5.58463e-14	cis-acting	XP_014952484.1	C2CD4B	0.0075	0.62	6.36923	0.000552515	yes
lnc-9642	0.0375	0.3775	3.33151	0.0437585	cis-acting	XP_012037074.1	SAMD4A	0.8625	4.61	2.41817	0.00150036	yes
lnc-9666	0.2	20.6375	6.68912	2.97069e-15	cis-acting	XP_004010768.1	HSPA2	12.6975	130.393	3.36024	4.46347e-15	yes
lnc-9670	0.001	0.5175	9.01542	2.8597e-09	cis-acting	XP_014952624.1	ACTN1	3.08	8.9125	1.5329	0.00258168	yes
lnc-9673	0.0875	1.64	4.22827	0.000648182	cis-acting	XP_014952634.1	LOC101122955	0.001	0.27	8.07682	0.0438796	yes
lnc-9673	0.0875	1.64	4.22827	0.000648182	cis-acting	XP_014952635.1	LOC101123216	0.001	20.6475	14.3337	4.78756e-57	yes
lnc-9673	0.0875	1.64	4.22827	0.000648182	cis-acting	XP_012037328.1	LOC105615764	0.001	0.65	9.3443	0.00115987	yes
lnc-9771	0.0175	0.7625	5.44531	0.000116431	cis-acting	XP_014952428.1	DISP2	0.105	0.645	2.61891	0.00872442	yes
lnc-9847	0.2425	44.1225	7.50739	2.79502e-25	cis-acting	XP_004010768.1	HSPA2	12.6975	130.393	3.36024	4.46347e-15	yes
lnc-9884	0.001	65.3975	15.9969	2.52291e-33	cis-acting	XP_004010859.1	TMEM63C	0.045	1.06	4.558	0.0115676	yes
lnc-9935	0.6	0.0525	-3.51457	0.00713261	cis-acting	XP_014952792.1	TPBG	12.665	0.37	-5.09718	4.49928e-13	yes
lnc-9936	0.565	0.001	-9.14211	0.000668672	cis-acting	XP_014952792.1	TPBG	12.665	0.37	-5.09718	4.49928e-13	yes
lnc-9943	0.4275	0.04	-3.41785	0.000103125	cis-acting	XP_014952804.1	SMPDL3A	2.93	0.075	-5.28787	0.00471788	yes
lnc-9952	0.43	0.0125	-5.10434	0.00342843	cis-acting	XP_014952824.1	MARCKS	42.5375	5.78	-2.87959	7.28547e-19	yes
lnc-9980	0.09	4.67	5.69735	8.17924e-08	cis-acting	XP_014952879.1	ZNF292	10.3625	1.4125	-2.87505	5.36273e-12	yes
lnc-10051	0.01	6.6925	9.3864	1.71935e-20	cis-acting	XP_012038735.2	RNASET2	30.615	3.93	-2.96164	3.50661e-08	yes
lnc-10088	0.7425	0.1	-2.89239	0.000321027	cis-acting	XP_004011205.1	SERINC1	86.1675	7.925	-3.44266	2.61715e-27	yes
lnc-10204	0.001	2.08	11.0224	5.04151e-08	cis-acting	XP_014953013.1	GPR31	0.9325	0.0325	-4.84259	0.00207229	yes
lnc-10275	0.001	0.9225	9.84941	3.56574e-06	cis-acting	XP_014953204.1	KHDRBS3	0.3125	5.8225	4.21971	0.0160268	yes
lnc-10276	0.005	6.69	10.3859	6.85853e-21	cis-acting	XP_014953204.1	KHDRBS3	0.3125	5.8225	4.21971	0.0160268	yes
lnc-10277	0.001	2.2775	11.1532	4.49371e-12	cis-acting	XP_014953204.1	KHDRBS3	0.3125	5.8225	4.21971	0.0160268	yes
lnc-10371	0.001	3.9825	11.9595	2.07534e-10	cis-acting	XP_004011813.2	FABP12	0.001	0.865	9.75656	0.00352221	yes
lnc-10507	0.001	6.2275	12.6044	5.57517e-25	cis-acting	XP_014953132.1	MROH5	0.0175	3.8775	7.79163	8.58412e-13	yes
lnc-10508	3.145	0.8575	-1.87485	0.00188454	cis-acting	XP_004011668.1	PTP4A3	7.315	1.215	-2.5899	0.00213657	yes
lnc-10509	0.0575	1.6925	4.87945	0.000286532	cis-acting	XP_014953199.1	SLC45A4	3.155	10.0125	1.66609	0.000471727	yes
lnc-10520	0.04	0.8	4.32193	1.80503e-05	cis-acting	XP_012038901.1	FAM135B	0.01	13.7825	10.4286	9.30695e-45	yes
lnc-10561	0.5325	0.13	-2.03427	0.00291459	cis-acting	XP_014953228.1	TMEM65	1.11	0.0125	-6.47249	0.00102981	yes
lnc-10576	1.8425	0.1025	-4.16797	1.57113e-08	cis-acting	XP_004011734.1	RPS20	1341.48	330.668	-2.02038	2.71903e-10	yes
lnc-10670	0.0475	0.745	3.97124	0.000818423	cis-acting	XP_004011894.1	C9H8orf88	3.5075	12.8775	1.87634	7.62556e-05	yes
lnc-10739	0.38	0.001	-8.56986	3.25167e-05	cis-acting	XP_014960420.1	LOC101106743	0.22	0.001	-7.78136	0.00298766	yes
lnc-10755	25.8425	0.1225	-7.72082	3.80435e-31	cis-acting	XP_014960507.1	LOC106990558	2.52	0.001	-11.2992	0.000531306	yes
lnc-10760	1.23	0.25	-2.29866	0.000890006	cis-acting	XP_004022407.1	C1GALT1C1	7.315	1.1475	-2.67236	0.00122321	yes
lnc-10779	0.4075	0.001	-8.67066	0.0344009	cis-acting	XP_004021947.1	CLCN4	5.8175	0.7375	-2.97968	6.94199e-10	yes
lnc-10809	4.2075	0.5075	-3.05148	3.92724e-09	cis-acting	XP_011962195.1	CDK16	37.7275	95.9725	1.347	1.5762e-05	yes
lnc-10816	0.37	0.001	-8.53138	0.000973556	cis-acting	XP_014960458.1	FLNA	132.45	39.09	-1.76058	3.17744e-08	yes
lnc-10830	0.54	0.02	-4.75489	4.33745e-06	cis-acting	XP_014960221.1	CDR1	0.4525	0.005	-6.49985	0.012294	yes
XR_001020589	0.01	10.595	10.0492	5.07559e-27	cis-acting	XP_014956171.1	LOC105601907	2.2775	0.655	-1.79788	0.00100543	yes
XR_001020624	0.2675	0.005	-5.74147	1.51328e-09	cis-acting	XP_014947941.1	LSAMP	5.63	0.8875	-2.66532	0.00102927	yes
XR_001020670	2.17	0.1175	-4.20696	3.29288e-11	cis-acting	XP_014956371.1	SESN3	41.76	1.7775	-4.5542	4.62111e-13	yes
XR_001020700	1.2825	0.0425	-4.91535	7.43231e-15	cis-acting	XP_011950830.1	SIK2	2.28	8.365	1.87533	6.17268e-05	yes
XR_001020771	1.3075	0.0925	-3.82121	4.81554e-09	cis-acting	XP_014956259.1	PVRL1	0.001	0.53	9.04985	0.00329353	yes
XR_001020848	3.0225	0.0375	-6.33271	8.75402e-21	cis-acting	XP_014947958.1	ADCY5	10.7525	1.815	-2.56663	4.54415e-07	yes
XR_001020856	0.07	0.001	-6.12928	0.00619367	cis-acting	XP_014956535.1	ZNF214	0.15	0.0125	-3.58496	0.0273218	yes
XR_001020891	0.001	5.285	12.3677	3.97473e-14	cis-acting	XP_004016369.1	POLD3	5.5825	15.0475	1.43054	0.0123051	yes
XR_001020952	0.99	0.05	-4.30743	1.04858e-08	cis-acting	XP_011951598.1	CAT	3.0325	0.235	-3.68977	8.45302e-06	yes
XR_001020971	0.84	0.0125	-6.07039	5.15175e-13	cis-acting	XP_011951654.1	TTC17	8.0475	1.51	-2.41399	7.51031e-05	yes
XR_001021008	0.2525	0.01	-4.65821	0.00045171	cis-acting	XP_014956663.1	ZFP91	8.72	55.3575	2.66638	1.44843e-16	yes
XR_001021017	0.4525	0.001	-8.82177	4.07102e-06	cis-acting	XP_004016561.1	MS4A5	0.02	16.995	9.73089	6.8631e-22	yes
XR_001021063	0.59	0.04	-3.88264	1.41991e-09	cis-acting	XP_011952082.2	DOCK2	14.825	1.04	-3.83338	8.07031e-09	yes
XR_001021114	5.595	0.1475	-5.24535	1.41803e-22	cis-acting	XP_014956739.1	MAP1B	42.1725	10.635	-1.98748	9.62706e-11	yes
XR_001021168	0.2075	0.015	-3.79008	5.20361e-05	cis-acting	XP_011952600.2	LOC101108953	0.015	0.5525	5.20294	0.00999769	yes
XR_001021175	0.375	0.001	-8.55075	0.00037462	cis-acting	XP_011952600.2	LOC101108953	0.015	0.5525	5.20294	0.00999769	yes
XR_001021348	0.255	0.001	-7.99435	3.85652e-12	cis-acting	XP_011952562.1	SEMA5A	0.945	0.1	-3.24031	0.00560282	yes
XR_001021410	2.1875	0.2725	-3.00495	2.88953e-09	cis-acting	XP_014956962.1	KLHL2	0.16	0.001	-7.32193	0.0308771	yes
XR_001021446	1.1525	0.225	-2.35677	0.00853364	cis-acting	XP_011952753.1	BCL6	1.93	17.7725	3.20297	7.27774e-15	yes
XR_001021567	0.505	0.065	-2.95777	0.0145728	cis-acting	XP_004017315.1	SPRY1	10.68	0.2825	-5.24052	4.32025e-27	yes
XR_001021676	3.0175	0.06	-5.65225	0.000171394	cis-acting	XP_014956885.1	MLXIP	17.3075	6.885	-1.32987	0.000502895	yes
XR_001021810	2.545	0.6675	-1.93083	0.000147688	cis-acting	XP_014957186.1	ZNRF3	0.1925	4.88	4.66395	0.00535543	yes
XR_001021814	0.5225	0.065	-3.00692	0.00119928	cis-acting	XP_011953421.1	NF2	0.9825	0.0925	-3.40893	6.81021e-05	yes
XR_001021916	0.001	0.0725	6.17991	1.40503e-06	cis-acting	XP_014957346.1	ADAMTS17	13.97	0.2625	-5.73387	1.06205e-34	yes
XR_001022162	1.445	0.0525	-4.78261	1.19686e-13	cis-acting	XP_011954542.1	LOC105603299	22.78	2.2	-3.37219	7.17293e-05	yes
XR_001022175	1.3975	0.0525	-4.73439	3.19345e-15	cis-acting	XP_014957485.1	PRKD1	33.475	3.5975	-3.21802	9.69299e-15	yes
XR_001022265	0.545	0.04	-3.76818	3.01201e-08	cis-acting	XP_004018009.1	ITPK1	22.9975	9.9225	-1.2127	0.00106167	yes
XR_001022281	2.0525	0.7975	-1.36383	0.0259871	cis-acting	XP_004018030.1	GLRX5	56.7375	17.9325	-1.66173	5.10342e-05	yes
XR_001022376	1.155	0.001	-10.1737	2.14019e-06	cis-acting	XP_014957685.1	EGFR	24.8775	4.0425	-2.62152	6.54413e-13	yes
XR_001022415	0.8	0.0225	-5.152	5.50344e-13	cis-acting	XP_014957612.1	DYNC1LI1	9.18	3.0475	-1.59087	0.00115277	yes
XR_001022584	1.11	0.1	-3.47249	0.000288679	cis-acting	XP_014957817.1	PDZRN3	7.455	0.1375	-5.7607	1.6839e-11	yes
XR_001022607	1.595	0.03	-5.73245	3.53964e-20	cis-acting	XP_004018389.1	SUCLG2	38.04	5.8425	-2.70286	4.58843e-14	yes
XR_001022636	0.165	0.0075	-4.45943	0.00719329	cis-acting	XP_014957825.1	ADAMTS9	2.425	0.1525	-3.9911	0.00488948	yes
XR_001022666	1.1425	0.0225	-5.66613	8.94833e-18	cis-acting	XP_011955733.1	PTPRG	13.6975	2.715	-2.33489	1.26585e-11	yes
XR_001022667	0.6	0.001	-9.22882	5.47887e-06	cis-acting	XP_011955733.1	PTPRG	13.6975	2.715	-2.33489	1.26585e-11	yes
XR_001022682	0.5075	0.0725	-2.80735	0.00103621	cis-acting	XP_014957839.1	PXK	1.2625	0.0425	-4.89268	3.64196e-05	yes
XR_001022707	1.6175	0.265	-2.6097	7.96131e-05	cis-acting	XP_004018433.1	TKT	126.677	35.11	-1.85121	1.58515e-09	yes
XR_001022721	0.2025	0.001	-7.66178	0.0165045	cis-acting	XP_011955355.1	WDR82	67.7225	25.4325	-1.41296	4.14176e-06	yes
XR_001022762	0.001	1.2375	10.2732	1.75705e-26	cis-acting	XP_014957631.1	CACNA2D2	3.385	0.315	-3.42573	0.00213233	yes
XR_001022769	0.175	8.245	5.55809	8.2091e-22	cis-acting	XP_004018507.1	DAG1	4.0525	0.03	-7.07771	1.13069e-21	yes
XR_001022819	1.0375	0.0625	-4.05311	3.48e-05	cis-acting	XP_004018567.1	SACM1L	8.5075	0.8975	-3.24475	3.16926e-11	yes
XR_001022867	0.5025	0.02	-4.65105	0.000408907	cis-acting	XP_014957993.1	ALDH1L1	4.165	0.3375	-3.62536	4.69549e-06	yes
XR_001022879	0.04	0.82	4.35755	7.9959e-06	cis-acting	XP_004003251.1	PPM1L	3.2425	0.6125	-2.40432	0.000136387	yes
XR_001022909	0.02	0.355	4.14975	0.00884753	cis-acting	XP_014958146.1	BAK1	2.595	9.2825	1.83878	0.000876548	yes
XR_001022923	0.21	18.9075	6.49243	3.54883e-24	cis-acting	XP_014958155.1	TCP11	2.6275	249.255	6.56779	7.79043e-72	yes
XR_001022926	1.0325	0.125	-3.04614	0.00025822	cis-acting	XP_004018819.1	RPL10A	855.908	169.048	-2.34003	6.16951e-15	yes
XR_001022951	1.5025	0.1	-3.90929	2.3161e-17	cis-acting	XP_014958010.1	ZFAND3	23.7475	50.41	1.08593	0.000535701	yes
XR_001022959	0.6075	226.04	8.53948	5.72134e-34	cis-acting	XP_014958070.1	LRFN2	0.43	0.001	-8.74819	3.38387e-08	yes
XR_001022985	0.2825	0.001	-8.14211	0.00045961	cis-acting	XP_014958075.1	PTK7	29.26	1.8175	-4.0089	1.95443e-27	yes
XR_001023049	0.8725	0.09	-3.27716	0.00540623	cis-acting	XP_014958087.1	LOC101123672	132.382	12.585	-3.39494	6.02295e-21	yes
XR_001023050	1.725	0.8125	-1.08616	0.0351056	cis-acting	XP_004018972.1	ATF6B	37.9425	166.002	2.12932	3.31729e-13	yes
XR_001023051	31.2975	2.8025	-3.48126	4.09254e-14	cis-acting	XP_004018985.1	LOC494436	92.835	14.0725	-2.72179	7.0901e-14	yes
XR_001023074	4.825	0.5375	-3.16619	7.24833e-07	cis-acting	XP_014958021.1	LOC105614324	11.1975	1.5775	-2.82746	0.00120431	yes
XR_001023094	0.05	0.5675	3.50462	0.000254398	cis-acting	XP_011956484.1	ZSCAN16	5.205	1.095	-2.24897	0.00831576	yes
XR_001023096	0.0075	0.2925	5.2854	3.03262e-05	cis-acting	XP_011956484.1	ZSCAN16	5.205	1.095	-2.24897	0.00831576	yes
XR_001023151	0.63	0.0275	-4.51785	1.01584e-09	cis-acting	XP_011956643.1	CAP2	9.0925	2.2725	-2.0004	1.93764e-05	yes
XR_001023170	0.485	0.005	-6.59991	6.80582e-17	cis-acting	XP_014958328.1	PHACTR1	1.39	0.1625	-3.09657	0.0114548	yes
XR_001023263	1.005	0.29	-1.79307	0.000398115	cis-acting	XP_014958360.1	GMDS	0.2525	8.715	5.10915	2.75034e-10	yes
XR_001023410	1.8175	0.0875	-4.37653	7.2592e-18	cis-acting	XP_014947369.1	MACF1	10.4275	2.76	-1.91765	1.4899e-10	yes
XR_001023537	0.5125	2.7675	2.43296	4.24983e-06	cis-acting	XP_014958453.1	MAP4K2	4.035	0.5175	-2.96294	1.67682e-09	yes
XR_001023537	0.5125	2.7675	2.43296	4.24983e-06	cis-acting	XP_014958655.1	SF1	77.6475	221.632	1.51316	2.49452e-07	yes
XR_001023548	0.205	1.71	3.0603	6.36563e-05	cis-acting	XP_004019728.1	CTSW	67.7075	3.375	-4.32636	3.38646e-25	yes
XR_001023548	0.205	1.71	3.0603	6.36563e-05	cis-acting	XP_014958672.1	EFEMP2	23.37	2.75	-3.08715	9.52656e-12	yes
XR_001023548	0.205	1.71	3.0603	6.36563e-05	cis-acting	XP_014958675.1	FIBP	0.545	11.5675	4.40768	1.48673e-07	yes
XR_001023550	0.2225	0.03	-2.89077	0.0321092	cis-acting	XP_004019964.1	CCDC87	1.11	108.7	6.61365	9.47403e-65	yes
XR_001023596	1.1675	0.055	-4.40785	1.9763e-10	cis-acting	XP_014958742.1	DEAF1	7.515	0.001	-12.8756	3.90866e-12	yes
XR_001023602	1.3475	0.2025	-2.73429	3.58132e-05	cis-acting	XP_011957818.1	ATHL1	2.745	0.33	-3.05627	0.0014112	yes
XR_001023602	1.3475	0.2025	-2.73429	3.58132e-05	cis-acting	XP_004019789.1	IFITM5	4.8775	68.715	3.81641	9.61662e-14	yes
XR_001023632	0.001	0.435	8.76487	0.00010251	cis-acting	XP_014958801.1	STAMBPL1	0.2675	0.001	-8.0634	0.00121661	yes
XR_001023778	1.6075	0.015	-6.74371	2.32664e-16	cis-acting	XP_011958376.2	ATRNL1	8.6225	0.215	-5.3257	1.8476e-36	yes
XR_001023831	2.865	0.23	-3.63883	1.81692e-14	cis-acting	XP_014958986.1	DOCK1	1.275	0.08	-3.99435	0.0117145	yes
XR_001023861	0.3625	3.505	3.27336	4.83645e-07	cis-acting	XP_011958670.1	CDV3	6.115	21.1575	1.79074	0.00208837	yes
XR_001023874	2.945	0.4025	-2.87121	2.51733e-09	cis-acting	XP_014959020.1	CNDP1	0.205	0.005	-5.35755	0.0385275	yes
XR_001023931	1.485	0.005	-8.21432	1.0919e-16	cis-acting	XP_014959080.1	FHOD3	4.455	0.285	-3.96639	2.36134e-12	yes
XR_001023970	0.8675	0.0175	-5.63144	2.62557e-09	cis-acting	XP_004003392.1	MRPL3	25.4375	4.705	-2.43469	5.00922e-09	yes
XR_001024054	0.001	6.565	12.6806	4.01186e-18	cis-acting	XP_014959209.1	SMAD2	4.17	0.7875	-2.4047	1.86607e-07	yes
XR_001024154	2.4325	0.6875	-1.82301	0.00081788	cis-acting	XP_014959470.1	C24H16orf13	9.77	36.73	1.91053	1.86337e-06	yes
XR_001024161	0.0275	1.7525	5.99384	2.44326e-06	cis-acting	XP_014959343.1	TBL3	4.5875	18.4275	2.00608	4.52579e-07	yes
XR_001024171	0.03	8.1475	8.08525	1.68206e-15	cis-acting	XP_014959520.1	PAQR4	2.2925	0.24	-3.25582	0.00318088	yes
XR_001024171	0.03	8.1475	8.08525	1.68206e-15	cis-acting	XP_011960136.1	PKMYT1	0.12	4.3775	5.189	0.000145264	yes
XR_001024197	1.9375	0.3375	-2.52124	0.000347515	cis-acting	XP_004020810.1	CARHSP1	42.4775	14.4125	-1.55938	0.00130918	yes
XR_001024197	1.9375	0.3375	-2.52124	0.000347515	cis-acting	XP_011959475.1	PMM2	0.001	0.955	9.89936	0.000226751	yes
XR_001024293	0.36	2.42	2.74894	3.49357e-06	cis-acting	XP_004020918.1	NUPR1	3	29.11	3.27848	5.0655e-08	yes
XR_001024293	0.36	2.42	2.74894	3.49357e-06	cis-acting	XP_011959729.1	SGF29	5.135	79.99	3.96138	1.13024e-15	yes
XR_001024294	0.195	7.7425	5.31125	1.71556e-09	cis-acting	XP_004020918.1	NUPR1	3	29.11	3.27848	5.0655e-08	yes
XR_001024294	0.195	7.7425	5.31125	1.71556e-09	cis-acting	XP_011959729.1	SGF29	5.135	79.99	3.96138	1.13024e-15	yes
XR_001024327	0.3125	0.001	-8.28771	0.0101568	cis-acting	XP_011960071.1	ZMPSTE24	0.515	0.001	-9.00843	0.000435144	yes
XR_001024393	0.001	8.7825	13.1004	1.07808e-18	cis-acting	XP_011960015.1	BRI3	3.8225	87.1475	4.51087	4.30528e-21	yes
XR_001024394	0.03	25.33	9.72167	6.30869e-27	cis-acting	XP_011960015.1	BRI3	3.8225	87.1475	4.51087	4.30528e-21	yes
XR_001024400	0.001	6.8175	12.735	1.19392e-10	cis-acting	XP_014959429.1	LOC105610127	2.2475	94.7625	5.39792	2.1396e-22	yes
XR_001024544	2.045	0.065	-4.97552	5.04151e-10	cis-acting	XP_011960513.1	ARID5B	0.4725	0.001	-8.88417	0.00373707	yes
XR_001024671	0.47	0.065	-2.85415	9.2101e-05	cis-acting	XP_014959966.1	WAPL	0.001	0.745	9.5411	0.000799274	yes
XR_001024696	3.095	52.1475	4.07459	2.27842e-17	cis-acting	XP_004021616.2	LOC101119611	7.2	1.8575	-1.95463	0.000415287	yes
XR_001024763	0.7775	0.0325	-4.58033	1.349e-09	cis-acting	XP_004021885.2	VEGFC	12.915	3.085	-2.06571	0.000256956	yes
XR_001024787	0.0775	3.6325	5.55062	5.08183e-14	cis-acting	XP_004021893.1	ENPP6	5.095	1.1	-2.21158	0.000279741	yes
XR_001024797	1.515	0.0125	-6.92125	6.0672e-20	cis-acting	XP_014960054.1	FAT1	101.18	11.4775	-3.14004	1.94237e-25	yes
XR_001024822	0.32	23.4125	6.19306	0.0156274	cis-acting	XP_004021796.1	ERI1	11.525	3.23	-1.83516	0.000689544	yes
XR_001024913	0.01	0.71	6.14975	8.5008e-05	cis-acting	XP_014960016.1	IKBKB	2.085	0.445	-2.22817	0.00570245	yes
XR_001024914	0.02	2.38	6.89482	0.00338074	cis-acting	XP_014960128.1	RNF170	1.0475	0.001	-10.0327	0.0116507	yes
XR_001024914	0.02	2.38	6.89482	0.00338074	cis-acting	XP_004021858.1	THAP1	5.7675	20.985	1.86334	4.79398e-08	yes
XR_001025003	3.235	0.14	-4.53027	0.000101277	cis-acting	XP_014960169.1	ANOS1	3.825	0.3325	-3.52403	0.00271798	yes
XR_001025104	0.47	0.01	-5.55459	9.77989e-05	cis-acting	XP_014960299.1	NHS	0.7575	0.0325	-4.54273	0.00181422	yes
XR_001025293	0.0925	0.005	-4.20945	0.0041703	cis-acting	XP_014960537.1	TENM1	1.5575	0.07	-4.47573	0.00160247	yes
XR_001026160	0.1925	0.04	-2.26679	0.0191136	cis-acting	XP_012009775.1	PXDN	78.285	21.3025	-1.87771	2.83635e-08	yes
XR_001026406	0.065	14.9675	7.84718	2.28027e-31	cis-acting	XP_014948240.1	LOC105611383	0.07	12.4225	7.47138	1.03922e-31	yes
XR_001027127	1.76	0.055	-5	6.69915e-16	cis-acting	XP_014948250.1	AUH	6.4425	2.275	-1.50175	0.0108095	yes
XR_001027385	0.62	0.17	-1.86673	0.00132198	cis-acting	XP_014948525.1	GOLM1	11.68	1.6775	-2.79966	1.46699e-10	yes
XR_001028124	4.96	0.2825	-4.13402	3.37736e-17	cis-acting	XP_004004274.1	ALG2	10.7525	1.77	-2.60285	8.59693e-06	yes
XR_001028618	1.655	0.01	-7.37069	3.05033e-10	cis-acting	XP_014948663.1	GNAQ	18.445	2.31	-2.99727	8.90403e-18	yes
XR_001028977	0.4325	0.01	-5.43463	1.48404e-05	cis-acting	XP_011979855.1	ZSWIM5	4.89	0.5925	-3.04495	4.94035e-05	yes
XR_001029091	0.38	0.001	-8.56986	4.45834e-12	cis-acting	XP_011980212.1	RIC1	3.905	0.18	-4.43925	1.86776e-07	yes
XR_001029478	0.4175	0.001	-8.70563	0.00472913	cis-acting	XP_004004443.1	RPS6	1877.51	249.643	-2.91088	2.46673e-23	yes
XR_001030061	0.7225	0.03	-4.58996	3.77909e-05	cis-acting	XP_004004505.2	HAND2	0.49	0.0275	-4.15528	0.0352032	yes
XR_001030604	0.4425	0.03	-3.88264	7.03276e-08	cis-acting	XP_014948821.1	SESTD1	2.53	0.16	-3.98299	0.0301422	yes
XR_001032800	1.04	0.205	-2.34289	0.0244294	cis-acting	XP_004002028.2	ORC1	5.93	2.345	-1.33844	0.0198933	yes
XR_001032802	1.26	0.0325	-5.27684	2.01647e-16	cis-acting	XP_011998783.1	PARD3B	0.77	0.16	-2.26679	0.0322105	yes
XR_001032947	1.35	0.025	-5.75489	2.09395e-15	cis-acting	XP_004004912.1	KLF7	15.25	0.5975	-4.67373	3.51124e-20	yes
XR_001033255	0.001	5.1425	12.3283	5.93274e-31	cis-acting	XP_004004963.1	XRCC5	20.9425	3.2325	-2.69571	9.1238e-10	yes
XR_001033284	0.001	2.8725	11.4881	1.33481e-17	cis-acting	XP_014949014.1	TNP1	0.001	39.0525	15.2531	1.58696e-23	yes
XR_001033286	0.001	0.805	9.65284	7.48067e-12	cis-acting	XP_014949014.1	TNP1	0.001	39.0525	15.2531	1.58696e-23	yes
XR_001034168	2.58	0.2725	-3.24304	3.76216e-06	cis-acting	XP_014949111.1	SRSF4	21.76	7.015	-1.63316	1.78844e-05	yes
XR_001034868	10.4375	0.7175	-3.86265	3.50928e-13	cis-acting	XP_014948372.1	ATP13A2	4.46	0.4	-3.47897	1.21887e-06	yes
XR_001034868	10.4375	0.7175	-3.86265	3.50928e-13	cis-acting	XP_014948371.1	SDHB	1.9025	0.19	-3.32383	0.00229974	yes
XR_001036105	0.001	10.1575	13.3103	8.48668e-24	cis-acting	XP_014949614.1	FAM78A	3.005	406.285	7.07898	3.97902e-69	yes
XR_001036653	0.0075	0.255	5.08746	4.52189e-07	cis-acting	XP_012019189.2	TTLL11	0.155	11.0475	6.15531	6.38504e-13	yes
XR_001036963	4.56	0.4425	-3.36528	8.49717e-10	cis-acting	XP_014949355.1	GDF7	0.2425	0.0375	-2.69302	0.0251507	yes
XR_001036963	4.56	0.4425	-3.36528	8.49717e-10	cis-acting	XP_004005761.1	LDAH	12.7075	1.56	-3.02606	1.71386e-11	yes
XR_001037505	1.5625	0.085	-4.20025	3.09957e-09	cis-acting	XP_004005861.1	ANXA4	22.3575	3.3275	-2.74825	5.43718e-11	yes
XR_001038917	1.73	0.1575	-3.45735	4.17249e-09	cis-acting	XP_014949946.1	STAMBP	1.91	0.4025	-2.24651	0.0346881	yes
XR_001038941	3.51	8.2975	1.24121	0.021883	cis-acting	XP_014949380.1	C3H2orf49	9.1675	2.6025	-1.81663	2.84898e-05	yes
XR_001039032	0.615	0.015	-5.35755	2.1195e-11	cis-acting	XP_014950043.1	ACSS3	19.595	1.465	-3.74151	5.01174e-18	yes
XR_001039059	0.515	0.0475	-3.43857	6.79489e-08	cis-acting	XP_004006295.2	LOC101111006	3.8375	0.21	-4.19171	3.64874e-07	yes
XR_001039104	0.155	2.365	3.9315	3.41887e-05	cis-acting	XP_014949402.1	HOXC11	0.4825	0.0325	-3.89202	0.029685	yes
XR_001039105	0.47	0.0225	-4.38466	3.99194e-05	cis-acting	XP_014949565.1	HOXC12	0.33	0.001	-8.36632	0.00641606	yes
XR_001039191	0.69	0.0425	-4.02106	2.97009e-06	cis-acting	XP_004006518.1	CCT2	78.2	33.9525	-1.20365	0.000405764	yes
XR_001039258	0.47	1.8175	1.95122	0.00389385	cis-acting	XP_014950261.1	45725	0.935	4.9675	2.40948	0.000842473	yes
XR_001039369	1.745	0.001	-10.769	7.75439e-12	cis-acting	XP_014949444.1	BTBD11	14.6725	0.95	-3.94904	3.02099e-22	yes
XR_001039372	31.29	0.4375	-6.16027	3.49531e-27	cis-acting	NP_001159659.1	TIMP3	100.77	2.5275	-5.31721	2.74394e-13	yes
XR_001039472	0.96	0.0575	-4.0614	5.38952e-07	cis-acting	XP_004006899.1	CDKN1B	31.5325	2.1	-3.90838	2.8699e-23	yes
XR_001039508	0.2925	0.05	-2.54844	0.0460104	cis-acting	XP_014950462.1	CHD4	0.09	1.235	3.77844	0.00942415	yes
XR_001039537	0.001	1.935	10.9181	2.23293e-32	cis-acting	XP_014950491.1	CACNA1C	6.62	19.3825	1.54985	7.67999e-06	yes
XR_001039538	0.94	0.105	-3.16227	2.76914e-07	cis-acting	XP_014950491.1	CACNA1C	6.62	19.3825	1.54985	7.67999e-06	yes
XR_001039544	0.0775	1.515	4.28898	0.00020094	cis-acting	XP_012031539.1	PEX26	7.9675	0.7025	-3.50356	0.00054926	yes
XR_001039544	0.0775	1.515	4.28898	0.00020094	cis-acting	XP_014950493.1	TUBA8	2.2975	238.35	6.69687	4.83205e-68	yes
XR_001039589	2.245	0.13	-4.11013	1.61284e-10	cis-acting	XP_004007704.1	ATXN10	1.845	0.2675	-2.78601	0.00482911	yes
XR_001039590	4.29	0.245	-4.13012	1.00728e-17	cis-acting	XP_004007704.1	ATXN10	1.845	0.2675	-2.78601	0.00482911	yes
XR_001039642	0.001	1.2275	10.2615	1.30348e-09	cis-acting	XP_014950582.1	FZD1	2.915	0.2025	-3.8475	1.09146e-09	yes
XR_001039657	3.8725	0.38	-3.34919	8.70574e-10	cis-acting	NP_001132917.1	GNG11	65.995	27.2475	-1.27623	0.00416199	yes
XR_001039762	0.7675	0.0275	-4.80266	9.29154e-17	cis-acting	XP_014950703.1	SP4	8.7825	0.0425	-7.69103	1.06427e-14	yes
XR_001039805	0.26	0.02	-3.70044	2.06423e-07	cis-acting	XP_004007856.1	SEMA3C	4.3625	1.8775	-1.21634	0.0202029	yes
XR_001039844	1.5375	0.6375	-1.27009	0.00880941	cis-acting	XP_014947107.1	THAP4	0.4925	14.4925	4.87904	9.71307e-17	yes
XR_001040043	0.055	1.4125	4.68268	0.0131316	cis-acting	XP_012032490.1	FAM71F1	0.001	32.49	14.9877	3.33409e-78	yes
XR_001040241	1.735	0.11	-3.97936	6.16398e-10	cis-acting	XP_004008492.1	TMEM38A	2.565	0.3725	-2.78365	0.00258398	yes
XR_001040276	0.135	0.005	-4.75489	0.0162441	cis-acting	XP_004008527.1	C5H19orf53	57.11	21.5525	-1.40589	0.000197838	yes
XR_001040307	3.7375	1.0225	-1.86997	0.000285793	cis-acting	XP_004008623.2	SLC25A41	0.085	3.4425	5.33985	0.000164067	yes
XR_001040442	0.1675	0.01	-4.06609	0.0116083	cis-acting	XP_004008745.1	HIGD2A	11.8	151.985	3.68707	1.54379e-22	yes
XR_001040442	0.1675	0.01	-4.06609	0.0116083	cis-acting	XP_004008744.1	NOP16	4.0025	11.75	1.55369	0.0280273	yes
XR_001040483	0.001	0.5375	9.07012	0.000170001	cis-acting	XP_012033877.1	LOC101114067	0.001	7.3925	12.8518	8.85056e-10	yes
XR_001040526	2.0825	0.0875	-4.57289	3.33653e-11	cis-acting	NP_001135978.1	EGR1	29.7925	5.695	-2.38718	1.33035e-06	yes
XR_001040526	2.0825	0.0875	-4.57289	3.33653e-11	cis-acting	XP_014951544.1	REEP2	0.7375	21.3775	4.85731	1.23554e-29	yes
XR_001040529	1.02	0.04	-4.67243	4.55048e-14	cis-acting	XP_014951547.1	CTNNA1	58.7875	14.655	-2.00412	1.95047e-10	yes
XR_001040686	0.285	0.001	-8.15482	0.000712615	cis-acting	XP_014951027.1	SGCD	1.5525	0.1025	-3.9209	0.00608327	yes
XR_001040744	0.001	0.1025	6.67948	0.0051163	cis-acting	XP_014951663.1	RARS	20.83	5.42	-1.9423	1.18463e-06	yes
XR_001041042	0.001	12.2	13.5746	1.67966e-28	cis-acting	XP_012035036.1	TSPAN5	19.19	7.3575	-1.38307	0.00345576	yes
XR_001041047	0.265	0.001	-8.04985	2.04299e-10	cis-acting	XP_004009738.1	UNC5C	6.425	0.5125	-3.64807	1.50566e-10	yes
XR_001041052	0.4	0.07	-2.51457	0.0145503	cis-acting	XP_012035069.1	CCSER1	0.2275	0.005	-5.50779	0.00230115	yes
XR_001041104	0.001	0.14	7.12928	0.000687448	cis-acting	XP_012035183.1	C6H4orf19	0.19	0.001	-7.56986	6.99392e-06	yes
XR_001041197	0.1775	0.001	-7.47168	0.00636355	cis-acting	XP_012035515.1	ADAMTS3	3.3875	0.2625	-3.68983	1.56789e-06	yes
XR_001041266	0.95	0.001	-9.89178	0.00978087	cis-acting	XP_004010037.2	EVC2	8.76	0.3925	-4.48017	1.87186e-18	yes
XR_001041319	1.5	0.355	-2.07907	0.000849187	cis-acting	XP_012035943.2	IDUA	7.83	1.0575	-2.88835	0.00323581	yes
XR_001041388	0.015	0.7025	5.54946	0.000376867	cis-acting	XP_012036092.1	BHMT	0.4275	40.365	6.56104	2.86522e-15	yes
XR_001041498	0.1225	0.001	-6.93664	0.0383851	cis-acting	XP_004010411.1	METTL3	10.965	5.14	-1.09307	0.0308516	yes
XR_001041506	0.095	1.6675	4.13362	9.35483e-07	cis-acting	XP_014947724.1	PI4KB	23.865	7.525	-1.66513	3.07266e-05	yes
XR_001041729	0.3925	0.025	-3.97269	0.00135381	cis-acting	XP_004010676.1	COPS2	2.0625	0.6475	-1.67144	0.000373171	yes
XR_001041839	0.1475	0.0025	-5.88264	5.82581e-05	cis-acting	XP_012037206.1	AKAP5	1.915	0.0525	-5.18888	9.18843e-09	yes
XR_001041839	0.1475	0.0025	-5.88264	5.82581e-05	cis-acting	XP_014952602.1	MTHFD1	1.36	0.27	-2.33258	0.024443	yes
XR_001041925	1.015	0.07	-3.85798	1.74955e-06	cis-acting	XP_014952673.1	IFT43	1.77	0.18	-3.29768	0.00045892	yes
XR_001041934	1.0575	2.4275	1.19881	0.0333538	cis-acting	XP_014952689.1	IRF2BPL	20.34	4.085	-2.31591	6.13681e-10	yes
XR_001042015	0.1775	0.001	-7.47168	6.5345e-07	cis-acting	XP_014952742.1	BCKDHB	4.82	1.1175	-2.10876	0.029052	yes
XR_001042016	0.62	0.015	-5.36923	5.54752e-07	cis-acting	XP_014952742.1	BCKDHB	4.82	1.1175	-2.10876	0.029052	yes
XR_001042047	0.92	0.001	-9.84549	2.30746e-18	cis-acting	XP_004011198.2	TRDN	3.1275	0.03	-6.7039	1.1259e-08	yes
XR_001042214	0.245	0.0175	-3.80735	0.0142123	cis-acting	XP_014952884.1	PTPRK	0.64	0.001	-9.32193	1.00597e-06	yes
XR_001042359	0.001	0.1875	7.55075	0.0447686	cis-acting	XP_014952989.1	SNX9	28.9325	8.47	-1.77226	5.22814e-07	yes
XR_001042505	0.9625	0.2475	-1.95936	0.00455228	cis-acting	XP_012038862.2	LY6K	0.095	1.3375	3.81547	1.45968e-05	yes
XR_001042530	0.01	2.735	8.0954	2.23733e-16	cis-acting	XP_014953204.1	KHDRBS3	0.3125	5.8225	4.21971	0.0160268	yes
XR_001042619	0.99	0.055	-4.16993	9.90777e-06	cis-acting	XP_012038996.1	ANXA13	0.0575	16.0475	8.12457	4.02086e-14	yes
XR_001042710	0.1375	0.001	-7.10329	0.0127074	cis-acting	XP_004011774.1	PREX2	1.4225	0.1425	-3.31939	9.64642e-07	yes
XR_001042771	2.8125	0.035	-6.32835	3.15502e-20	cis-acting	XP_004011818.1	EXT1	30.4125	6.31	-2.26895	1.31363e-10	yes
XR_001042907	0.7	0.03	-4.54432	9.89511e-13	cis-acting	XP_014947130.1	AGAP1	4.825	0.1725	-4.80586	0.000282576	yes
XR_001042956	0.8225	0.015	-5.77698	1.08495e-06	cis-acting	XP_014953532.1	DGKH	0.001	1.525	10.5746	2.10654e-12	yes
XR_001043064	0.195	9.15	5.55223	5.78594e-16	cis-acting	XP_004012184.1	N4BP2L1	6.355	0.2	-4.98982	5.31794e-15	yes
XR_001043064	0.195	9.15	5.55223	5.78594e-16	cis-acting	XP_014953442.1	N4BP2L2	1.8325	0.08	-4.51767	4.80043e-08	yes
XR_001043171	0.295	0.005	-5.88264	8.50954e-08	cis-acting	XP_004012250.1	GPC6	4.4	0.1975	-4.47758	3.94183e-11	yes
XR_001043309	0.7175	0.0325	-4.46447	2.83465e-12	cis-acting	XP_014953781.1	MSI2	10.7675	3.5925	-1.58362	9.18768e-06	yes
XR_001043345	1.94	0.25	-2.95606	5.45203e-09	cis-acting	XP_012040719.1	NUF2	5.0475	0.001	-12.3014	7.52961e-11	yes
XR_001043351	0.001	3.0825	11.5899	1.68868e-13	cis-acting	XP_004012501.1	CCL5	22.85	2.455	-3.2184	1.42509e-07	yes
XR_001043351	0.001	3.0825	11.5899	1.68868e-13	cis-acting	XP_004013245.1	HEATR9	0.001	10.8425	13.4044	2.06376e-26	yes
XR_001043352	2.4675	0.4675	-2.40001	1.05053e-05	cis-acting	XP_004012507.1	PEX12	7.605	16.02	1.07485	0.00606893	yes
XR_001043353	1.86	0.64	-1.53916	0.00753767	cis-acting	XP_012040706.1	LOC101113607	0.47	0.0425	-3.46713	0.0445118	yes
XR_001043391	2.4975	1.11	-1.16993	0.0375912	cis-acting	XP_012040770.2	PBX1	32.3675	2.715	-3.57552	4.04947e-24	yes
XR_001043418	0.2125	4.895	4.52577	4.82085e-07	cis-acting	XP_012040783.1	SPAG5	0.2725	15.7125	5.84951	0.0005249	yes
XR_001043425	0.63	1.7775	1.49643	0.00928216	cis-acting	XP_004012585.1	FAM57A	7.6675	72.67	3.24453	1.56174e-22	yes
XR_001043498	2.8075	13.005	2.21171	7.17387e-05	cis-acting	XP_014953815.1	LRRC75A	0.975	0.07	-3.79998	0.0124406	yes
XR_001043498	2.8075	13.005	2.21171	7.17387e-05	cis-acting	XP_014954154.1	TRPV2	2.9875	0.36	-3.05287	0.000310828	yes
XR_001043520	0.3225	0.005	-6.01123	1.37394e-08	cis-acting	XP_014954201.1	COL1A1	313.598	9.7975	-5.00036	1.94381e-30	yes
XR_001043553	0.29	0.001	-8.17991	0.00885528	cis-acting	XP_012041360.2	HOXB3	1.0175	6.41	2.6553	0.00427125	yes
XR_001043563	0.995	0.1075	-3.21036	1.12335e-08	cis-acting	XP_014954230.1	KPNB1	44.2225	17.175	-1.36447	8.35621e-06	yes
XR_001043652	0.6925	4.6225	2.73879	0.00175245	cis-acting	XP_012041693.1	ACE	4.4475	1.4675	-1.59963	0.0154206	yes
XR_001043660	0.001	1.0025	9.96939	7.7282e-05	cis-acting	XP_004013087.1	PSMD12	16.875	6.67	-1.33913	0.00029168	yes
XR_001043674	0.0725	15.1925	7.71116	1.00534e-17	cis-acting	XP_012041824.1	HGS	0.3675	46.6775	6.98884	3.45715e-13	yes
XR_001043739	0.6075	0.0775	-2.97062	0.00127035	cis-acting	XP_014954455.1	RAB37	2.7525	0.26	-3.40416	0.000447303	yes
XR_001043786	0.5375	0.0175	-4.94084	2.31378e-07	cis-acting	XP_014953899.1	CACNG4	0.6775	0.001	-9.40408	8.84675e-05	yes
XR_001043815	38.26	93.4975	1.28909	0.00505297	cis-acting	XP_012042324.2	PPP1R15B	4.985	1.6475	-1.59732	0.0222167	yes
XR_001043832	1.42	0.05	-4.82782	1.39334e-15	cis-acting	XP_014954623.1	SRGAP2	1.315	4.8025	1.86872	0.0149949	yes
XR_001043865	0.001	46.715	15.5116	2.9639e-39	cis-acting	XP_014954639.1	USH2A	0.44	1.6675	1.92211	0.000570263	yes
XR_001044064	4.67	2.195	-1.0892	0.0464731	cis-acting	XP_014954766.1	C12H1orf233	2.05	0.2725	-2.9113	0.0300374	yes
XR_001044108	0.0075	0.405	5.75489	2.18842e-07	cis-acting	XP_004014146.2	QSOX1	44.9925	9.655	-2.22034	1.00892e-09	yes
XR_001044159	0.001	0.4125	8.68825	2.10898e-09	cis-acting	XP_004013954.1	INTS7	20.95	5.7525	-1.86469	2.11448e-07	yes
XR_001044162	0.001	0.485	8.92184	2.70771e-07	cis-acting	XP_014954861.1	RCOR3	0.001	0.515	9.00843	0.0140072	yes
XR_001044207	1.975	0.015	-7.04075	2.07374e-17	cis-acting	XP_014954879.1	PLXNA2	22.0775	0.72	-4.93844	5.73206e-43	yes
XR_001044298	0.1775	2.625	3.88643	3.31045e-06	cis-acting	XP_012043527.1	SEL1L2	0.0175	2.3925	7.09502	1.85429e-08	yes
XR_001044315	0.001	3.755	11.8746	1.00024e-19	cis-acting	XP_012043557.1	TAF3	0.445	0.0225	-4.30581	0.000282575	yes
XR_001044424	0.015	24	10.6439	8.77151e-32	cis-acting	XP_014955114.1	ZNF438	0.31	5.0975	4.03945	4.68738e-07	yes
XR_001044429	0.7975	0.1575	-2.34013	0.000103687	cis-acting	XP_012043861.1	MTPAP	1.0825	0.0975	-3.47282	0.0224555	yes
XR_001044436	5.64	0.6375	-3.1452	3.58033e-13	cis-acting	XP_012043866.1	WAC	7.145	1.4475	-2.30337	5.46228e-08	yes
XR_001044442	0.001	0.2625	8.03617	0.0288782	cis-acting	XP_014955121.1	LOC101120769	0.025	1.795	6.16591	1.48672e-05	yes
XR_001044593	0.1	0.01	-3.32193	0.035227	cis-acting	XP_014955234.1	EBF4	8.48	2.96	-1.51847	0.00331693	yes
XR_001044610	0.045	28.1125	9.28707	1.06874e-18	cis-acting	XP_004014445.1	PCMTD2	2.6925	0.4725	-2.51056	0.0111723	yes
XR_001044648	0.001	1.055	10.043	9.94975e-09	cis-acting	XP_014955006.1	SIRPD	0.001	10.8275	13.4024	1.62238e-19	yes
XR_001044693	0.001	0.75	9.55075	0.0409132	cis-acting	XP_004014591.1	CNBD2	0.055	20.5875	8.54812	6.92989e-31	yes
XR_001044693	0.001	0.75	9.55075	0.0409132	cis-acting	XP_012044528.2	SCAND1	3.9375	32.165	3.03014	5.23482e-08	yes
XR_001044769	0.001	51.5725	15.6543	1.58639e-29	cis-acting	XP_014955416.1	PTGIS	8.505	2.2975	-1.88825	5.15928e-06	yes
XR_001044810	0.001	0.1175	6.87652	0.0268454	cis-acting	XP_014955425.1	TSHZ2	3.6775	1.4975	-1.29617	0.0176919	yes
XR_001044813	3.835	0.11	-5.12365	1.14582e-26	cis-acting	XP_014955425.1	TSHZ2	3.6775	1.4975	-1.29617	0.0176919	yes
XR_001044987	0.01	0.215	4.42626	0.00356185	cis-acting	XP_004015018.1	ITFG1	13.835	0.001	-13.756	9.62464e-38	yes
XR_001045163	1.9525	0.2225	-3.13345	8.43069e-10	cis-acting	XP_014955450.1	LOC101122457	2.48	0.001	-11.2761	8.24546e-11	yes
XR_001045172	0.02	13.9675	9.44786	1.57455e-27	cis-acting	XP_012045754.1	LOC101109732	0.325	20.7925	5.99948	1.53596e-36	yes
XR_001045234	80.625	25.3225	-1.67081	0.000267516	cis-acting	XP_014955722.1	BCAM	259.795	52.015	-2.32037	8.32953e-12	yes
XR_001045270	0.175	2.54	3.8594	4.7098e-06	cis-acting	XP_014955759.1	AP2A1	12.535	114.205	3.18759	7.21331e-24	yes
XR_001045274	0.001	2.9425	11.5228	0.0003615	cis-acting	XP_014955559.1	ACPT	0.1175	1.3075	3.47608	0.0289087	yes
XR_001433783	1.555	0.3525	-2.14122	0.000101184	cis-acting	XP_012034289.2	RSBN1	9.4475	2.325	-2.0227	1.3808e-08	yes
XR_001433796	1.765	0.2125	-3.05413	0.000162405	cis-acting	XP_012036159.1	PRUNE	14.6375	2.1975	-2.73573	5.12997e-07	yes
XR_001433808	0.001	0.33	8.36632	0.0276366	cis-acting	XP_014947753.1	RAB13	0.001	15.245	13.896	4.8884e-18	yes
XR_001433836	0.001	0.6725	9.39339	0.000978573	cis-acting	XP_014947862.1	SCAF4	21.0275	53.255	1.34064	2.42306e-05	yes
XR_001433855	0.475	0.0225	-4.39993	0.000537628	cis-acting	XP_014947904.1	ZBTB11	11.0425	1.6825	-2.71439	2.28991e-11	yes
XR_001433883	0.001	3.715	11.8591	1.23461e-15	cis-acting	NP_001254809.1	ST6GAL1	9.645	1.5525	-2.63519	5.65375e-05	yes
XR_001433983	2.305	0.0625	-5.20477	3.13023e-17	cis-acting	XP_014948511.1	PHF2	1.535	0.1275	-3.58967	0.0257792	yes
XR_001433988	1.095	0.045	-4.60486	0.000386928	cis-acting	XP_011972650.1	NTRK2	4.8825	0.525	-3.21723	0.00641735	yes
XR_001434001	0.0075	0.335	5.48113	1.57825e-07	cis-acting	XP_014948621.1	EXOSC3	0.001	4.7	12.1984	7.29781e-08	yes
XR_001434073	0.2575	0.6375	1.30785	0.0138356	cis-acting	XP_014948750.1	EXTL3	1.025	0.105	-3.28716	1.05822e-06	yes
XR_001434182	0.19	1.765	3.2156	1.53349e-06	cis-acting	XP_012012650.1	TCEA3	10.455	2.375	-2.13819	0.0013912	yes
XR_001434182	0.19	1.765	3.2156	1.53349e-06	cis-acting	XP_012007745.1	ZNF436	15.8225	0.71	-4.47801	3.58877e-06	yes
XR_001434276	3.7075	0.2525	-3.87609	2.3663e-05	cis-acting	XP_012021122.1	FAM228B	0.0075	0.515	6.10154	0.00061984	yes
XR_001434276	3.7075	0.2525	-3.87609	2.3663e-05	cis-acting	XP_004005767.1	SF3B6	30.79	14.985	-1.03894	0.0334049	yes
XR_001434321	0.1375	0.001	-7.10329	0.0249394	cis-acting	XP_012028975.1	BIRC6	12.4775	1.325	-3.23526	4.41992e-05	yes
XR_001434383	0.001	0.02	4.32193	0.0337363	cis-acting	XP_004006550.1	SRGAP1	17.275	2.48	-2.80027	3.40693e-15	yes
XR_001434419	1.4825	0.215	-2.78562	6.13527e-07	cis-acting	XP_012030405.1	TXN2	4.735	18.925	1.99886	0.000681207	yes
XR_001434434	0.2875	0.005	-5.84549	2.19165e-08	cis-acting	XP_004007599.2	PDE3A	3.2375	0.7975	-2.02132	0.00621359	yes
XR_001434439	1.3325	0.0225	-5.88807	2.6328e-15	cis-acting	XP_004006893.1	HEBP1	51.8075	3.735	-3.79398	1.10296e-18	yes
XR_001434448	1.545	69.895	5.49951	1.61056e-25	cis-acting	XP_014950459.1	ATN1	15.1175	37.4525	1.30884	9.2145e-05	yes
XR_001434456	0.12	23.8925	7.63738	1.05638e-31	cis-acting	XP_014950491.1	CACNA1C	6.62	19.3825	1.54985	7.67999e-06	yes
XR_001434462	0.001	1.2525	10.2906	3.5686e-06	cis-acting	XP_004007049.1	MIEF1	9.1525	3.53	-1.3745	0.00209541	yes
XR_001434526	0.3475	0.001	-8.44087	0.00131434	cis-acting	XP_014950667.1	CDK14	18.5575	1.5575	-3.5747	2.34537e-08	yes
XR_001434570	1.0525	0.055	-4.25824	4.83163e-05	cis-acting	XP_014950748.1	COG5	3.9175	0.5275	-2.89269	6.70657e-05	yes
XR_001434571	0.1525	0.02	-2.93074	0.0130293	cis-acting	XP_014950585.1	PRKAR2B	10.1	1.475	-2.77557	1.48599e-07	yes
XR_001434576	0.13	0.0175	-2.89308	0.00277286	cis-acting	XP_012032176.1	DOCK4	0.8675	0.185	-2.22934	0.0100873	yes
XR_001434602	0.3525	0.0225	-3.96963	0.0139792	cis-acting	XP_012032453.1	LOC101107188	0.001	0.6675	9.38262	2.01491e-08	yes
XR_001434620	0.125	1.5875	3.66676	0.00104533	cis-acting	XP_014950891.1	KDM7A	7.515	3.2775	-1.19718	0.00149133	yes
XR_001434627	0.015	0.2525	4.07325	0.00262268	cis-acting	XP_014950615.1	LOC105610305	6.5925	15.19	1.20422	0.011501	yes
XR_001434630	2.0375	0.035	-5.8633	3.9273e-23	cis-acting	XP_014950630.1	KMT2C	2.0225	0.5625	-1.84621	1.95062e-05	yes
XR_001434671	0.0225	28.5575	10.3097	7.08014e-29	cis-acting	XP_012034591.2	ZNRF4	0.0225	236.445	13.3593	3.65038e-92	yes
XR_001434672	0.325	0.0925	-1.81291	0.00643228	cis-acting	XP_012033450.1	FEM1A	30.1	281.783	3.22675	1.45189e-27	yes
XR_001434677	0.0175	2.465	7.13809	1.87387e-19	cis-acting	XP_014951402.1	LMNB2	7.11	26.44	1.8948	3.90513e-06	yes
XR_001434692	0.365	0.0225	-4.0199	0.0107958	cis-acting	XP_004008725.1	PPIC	23.11	0.375	-5.94548	1.39233e-19	yes
XR_001434700	3.73	0.2275	-4.03524	7.91832e-13	cis-acting	XP_014951482.1	TRIM52	2.28	1.0025	-1.18543	0.0265475	yes
XR_001434711	4.3675	10.975	1.32934	0.0180236	cis-acting	XP_012033825.1	CFD	44.3075	11.5525	-1.93935	2.58764e-06	yes
XR_001434717	1.2925	0.4225	-1.61314	0.0149184	cis-acting	XP_004008854.1	SAR1B	10.5175	1.38	-2.93005	1.51032e-13	yes
XR_001434719	0.001	19.75	14.2696	2.30407e-23	cis-acting	XP_014951532.1	PCBD2	2.8825	0.2025	-3.83133	0.000154613	yes
XR_001434801	1.405	0.2775	-2.34001	6.52298e-06	cis-acting	XP_014951839.1	USP53	1.6225	0.0625	-4.69822	1.17628e-09	yes
XR_001434813	0.0075	0.235	4.96963	0.00419524	cis-acting	XP_004010084.2	LOC101120834	0.825	0.0475	-4.11839	0.0152127	yes
XR_001434818	0.001	0.5925	9.21067	2.5758e-08	cis-acting	XP_004009738.1	UNC5C	6.425	0.5125	-3.64807	1.50566e-10	yes
XR_001434884	0.0875	0.001	-6.45121	0.000624376	cis-acting	XP_014952284.1	JMY	29.3725	4.32	-2.76536	2.061e-18	yes
XR_001434896	0.855	0.18	-2.24793	0.000542929	cis-acting	XP_014952343.1	NFATC4	5.0675	0.5075	-3.31979	3.83682e-09	yes
XR_001434946	0.2	0.005	-5.32193	1.10617e-05	cis-acting	XP_012037078.1	FBXO34	0.6325	0.0825	-2.9386	0.00685236	yes
XR_001434958	0.57	0.0525	-3.44057	0.000265329	cis-acting	XP_012037230.1	FNTB	11.5525	5.36	-1.1079	0.00572866	yes
XR_001435077	1.5875	0.3225	-2.29939	0.0138843	cis-acting	XP_004011636.1	RPL8	471.502	187.387	-1.33124	8.23521e-06	yes
XR_001435077	1.5875	0.3225	-2.29939	0.0138843	cis-acting	XP_004011650.1	ZNF34	11.78	0.5125	-4.52264	6.28294e-16	yes
XR_001435078	0.5325	0.0775	-2.78051	0.000579598	cis-acting	XP_014953067.1	LOC105613386	0.0275	0.7575	4.78374	0.0113778	yes
XR_001435126	1.7725	0.01	-7.46964	1.36907e-15	cis-acting	XP_004011784.1	MSC	4.2325	0.6	-2.81848	0.00480397	yes
XR_001435172	0.001	2.14	11.0634	1.86958e-06	cis-acting	XP_014953506.1	SPACA7	0.001	9.59	13.2273	3.46013e-11	yes
XR_001435222	0.12	2.025	4.07682	7.36938e-06	cis-acting	XP_014953670.1	ZDHHC20	20.435	4.365	-2.22699	1.40368e-10	yes
XR_001435228	0.5975	0.0625	-3.25701	0.000123008	cis-acting	XP_014953704.1	UCHL3	4.2775	24.5925	2.52338	1.89578e-05	yes
XR_001435256	0.0125	1.34	6.74416	0.000313795	cis-acting	NP_001132922.1	HLF	17.1975	5.6525	-1.60524	0.0138295	yes
XR_001435262	0.215	0.69	1.68226	0.00638056	cis-acting	XP_014953781.1	MSI2	10.7675	3.5925	-1.58362	9.18768e-06	yes
XR_001435263	0.4525	0.001	-8.82177	9.6241e-05	cis-acting	XP_014953781.1	MSI2	10.7675	3.5925	-1.58362	9.18768e-06	yes
XR_001435313	0.001	4.765	12.2183	6.36661e-12	cis-acting	XP_004012843.1	ABI3	3.5725	0.3175	-3.49211	0.000777687	yes
XR_001435313	0.001	4.765	12.2183	6.36661e-12	cis-acting	XP_014954209.1	PHOSPHO1	0.001	3.445	11.7503	4.50664e-12	yes
XR_001435314	1.0625	0.0575	-4.20776	4.43185e-06	cis-acting	XP_004012843.1	ABI3	3.5725	0.3175	-3.49211	0.000777687	yes
XR_001435382	0.001	0.27	8.07682	0.000378481	cis-acting	XP_014954602.1	LOC101112664	0.17	21.3825	6.97475	2.54376e-36	yes
XR_001435396	1.98	0.115	-4.10579	2.45832e-16	cis-acting	XP_012042533.1	ENAH	13.1925	1.6475	-3.00137	2.11995e-17	yes
XR_001435412	0.001	21.2025	14.3719	5.81609e-31	cis-acting	XP_004013812.1	AJAP1	0.215	1.5875	2.88435	1.15329e-05	yes
XR_001435415	0.2675	5.745	4.4247	2.29325e-16	cis-acting	XP_014954756.1	MORN1	0.5475	5.3475	3.28793	1.18263e-05	yes
XR_001435421	0.56	0.05	-3.48543	6.83768e-08	cis-acting	XP_014954796.1	PRDM2	1.795	0.1925	-3.22105	2.91254e-07	yes
XR_001435461	0.9175	2.425	1.4022	0.0123679	cis-acting	XP_004013985.2	ADIPOR1	2.2575	0.8675	-1.37979	0.0134213	yes
XR_001435463	0.001	0.27	8.07682	3.09604e-06	cis-acting	XP_014954596.1	LOC105616599	0.04	7.2125	7.49436	3.54939e-09	yes
XR_001435491	2.1	0.1875	-3.48543	7.58369e-10	cis-acting	XP_014955022.1	SFMBT2	9.52	4.17	-1.19091	0.0244422	yes
XR_001435510	1.6925	0.0625	-4.75916	9.72139e-16	cis-acting	NP_001155337.1	GDI2	0.001	38.8375	15.2452	9.91536e-47	yes
XR_001435522	0.001	7.735	12.9172	1.80514e-35	cis-acting	XP_014954945.1	PFKP	6.9725	82.61	3.56657	3.71314e-26	yes
XR_001435575	0.2125	0.001	-7.73132	0.00199841	cis-acting	XP_014955439.1	WWOX	1.4225	5.9925	2.07473	0.00747301	yes
XR_001435576	0.001	0.8325	9.70131	4.43117e-06	cis-acting	XP_012045008.1	CDH13	0.2525	7.9375	4.97433	1.66432e-15	yes
XR_001435611	0.6775	0.025	-4.76022	0.000102431	cis-acting	XP_014955588.1	HSPBP1	0.0425	2.43	5.83735	0.0143655	yes
XR_001435620	0.63	0.001	-9.29921	2.32818e-12	cis-acting	XP_004015525.2	LOC101115897	38.73	10.655	-1.86192	1.20349e-09	yes
XR_001435626	0.3425	0.02	-4.09803	0.0284577	cis-acting	XP_014955628.1	MON1B	2.065	0.165	-3.6456	0.0192934	yes
XR_001435630	1.5975	0.1675	-3.25358	1.64705e-07	cis-acting	XP_014955630.1	MAF	2.405	0.265	-3.18197	3.29898e-06	yes
XR_001435662	188.523	24.22	-2.96047	4.28255e-12	cis-acting	XP_014955894.1	SLC7A5	61.3725	20.95	-1.55064	2.82274e-05	yes
XR_001435671	4.4325	0.12	-5.20701	5.1274e-19	cis-acting	XP_012044899.1	FTO	9.995	3.385	-1.56205	9.28053e-07	yes
XR_001435688	1.7325	0.39	-2.15131	0.00282963	cis-acting	XP_012045354.1	CTCF	2.7725	0.44	-2.65561	0.000452527	yes
XR_001435703	1.205	0.2825	-2.09271	0.00166471	cis-acting	XP_014955674.1	ZFHX3	16.42	3.335	-2.2997	2.95697e-14	yes
XR_001435804	0.001	4.475	12.1277	2.07139e-11	cis-acting	XP_014956541.1	UBQLN3	0.001	5.9825	12.5465	1.17037e-14	yes
XR_001435804	0.001	4.475	12.1277	2.07139e-11	cis-acting	XP_004016691.1	UBQLNL	0.001	137.86	17.0728	9.80128e-97	yes
XR_001435831	13.87	3.7325	-1.89375	3.17813e-06	cis-acting	XP_004016499.1	ACP2	14.2	6.7075	-1.08204	0.0108033	yes
XR_001435831	13.87	3.7325	-1.89375	3.17813e-06	cis-acting	XP_011951756.1	DDB2	0.1425	0.001	-7.15482	0.0315409	yes
XR_001435879	0.1575	2.1075	3.74211	1.76766e-05	cis-acting	XP_011952336.1	PELO	1.3325	8.8775	2.73602	0.0132633	yes
XR_001435933	0.0275	3.195	6.86024	6.69621e-10	cis-acting	XP_011953024.1	MBD3L1	0.001	4.2775	12.0626	1.12134e-07	yes
XR_001435937	0.5325	3.045	2.51559	5.55355e-05	cis-acting	XP_004017389.2	DIABLO	45.02	185.05	2.03928	1.04015e-10	yes
XR_001435953	0.17	0.005	-5.08746	8.60291e-06	cis-acting	XP_004017419.1	BRAP	10.56	5.2075	-1.01995	0.0160959	yes
XR_001435975	0.615	0.01	-5.94251	1.99754e-11	cis-acting	XP_014957291.1	NPAS3	2.595	0.12	-4.43463	2.37064e-09	yes
XR_001436080	0.115	0.7925	2.78478	0.00665539	cis-acting	XP_014957476.1	CCDC33	0.001	1.7675	10.7875	0.000228316	yes
XR_001436086	0.6125	0.0725	-3.07866	0.00249008	cis-acting	XP_011954162.1	HEATR5A	4.945	0.785	-2.65521	1.02171e-05	yes
XR_001436087	0.4775	0.0425	-3.48997	0.00557226	cis-acting	XP_011954162.1	HEATR5A	4.945	0.785	-2.65521	1.02171e-05	yes
XR_001436124	3.0875	0.125	-4.62644	1.39355e-11	cis-acting	NP_001116122.1	DIO3	2.465	0.19	-3.69752	0.00900221	yes
XR_001436265	0.675	0.0925	-2.86736	0.000473202	cis-acting	XP_004018433.1	TKT	126.677	35.11	-1.85121	1.58515e-09	yes
XR_001436269	0.3375	0.045	-2.90689	0.0485356	cis-acting	XP_004018433.1	TKT	126.677	35.11	-1.85121	1.58515e-09	yes
XR_001436341	0.1525	0.95	2.63912	0.00860916	cis-acting	XP_011956484.1	ZSCAN16	5.205	1.095	-2.24897	0.00831576	yes
XR_001436363	1.0325	0.125	-3.04614	0.000258472	cis-acting	XP_004018819.1	RPL10A	855.908	169.048	-2.34003	6.16951e-15	yes
XR_001436386	0.405	0.0075	-5.75489	0.00129988	cis-acting	XP_004019010.1	LTB	2.685	0.08	-5.06878	4.97904e-05	yes
XR_001436388	0.1225	2.0575	4.07004	5.84206e-08	cis-acting	XP_004019056.1	ZNRD1	3.98	10.335	1.3767	0.041306	yes
XR_001436393	0.3775	0.001	-8.56033	0.00210384	cis-acting	XP_014958296.1	ALDH5A1	0.6125	0.001	-9.25857	0.000538032	yes
XR_001436395	0.275	0.001	-8.10329	0.000477735	cis-acting	XP_014958296.1	ALDH5A1	0.6125	0.001	-9.25857	0.000538032	yes
XR_001436404	0.82	0.0775	-3.40336	4.79746e-07	cis-acting	XP_014958303.1	SOX4	23.745	1.61	-3.88249	4.6001e-16	yes
XR_001436411	0.7075	0.0325	-4.44422	9.3602e-06	cis-acting	XP_004019183.1	GCM2	0.305	0.005	-5.93074	0.0165369	yes
XR_001436421	0.055	8.4025	7.25524	4.23194e-24	cis-acting	XP_014958348.1	ECI2	25.31	150.632	2.57325	5.14581e-13	yes
XR_001436451	0.03	5.46	7.50779	3.37736e-17	cis-acting	XP_014958576.1	E2F8	0.195	7.925	5.34486	2.62226e-05	yes
XR_001436512	0.03	5.6175	7.54882	8.86753e-13	cis-acting	NP_001171150.1	NDUFB8	61.0825	156.73	1.35945	0.000795579	yes
XR_001436618	0.001	15.985	13.9644	5.45681e-18	cis-acting	XP_014959043.1	PHLPP1	5.115	36.9675	2.85345	5.19261e-19	yes
XR_001436621	0.51	0.0525	-3.28011	1.33542e-05	cis-acting	XP_011959221.2	BCL2	4.57	1.4175	-1.68885	0.0247499	yes
XR_001436630	1.665	0.6075	-1.45457	0.00214703	cis-acting	XP_014959427.1	CYTH3	0.4525	5.6925	3.65307	8.90367e-05	yes
XR_001436631	0.001	1.735	10.7607	0.000116431	cis-acting	XP_014959334.1	LOC101107156	0.001	1.9475	10.9274	0.0014112	yes
XR_001436635	0.001	4.2325	12.0473	1.1137e-09	cis-acting	XP_014959623.1	C24H16orf82	0.0325	1443.86	15.4391	1.03197e-127	yes
XR_001436662	0.001	2.5625	11.3233	9.21662e-08	cis-acting	XP_014959623.1	C24H16orf82	0.0325	1443.86	15.4391	1.03197e-127	yes
XR_001436677	0.365	0.1225	-1.57511	0.0100211	cis-acting	XP_014959712.1	AP1S1	14.17	4.7075	-1.58981	0.00566511	yes
XR_001436677	0.365	0.1225	-1.57511	0.0100211	cis-acting	XP_011959306.1	SERPINE1	0.7025	0.0575	-3.61086	0.00675848	yes
XR_001436705	3.12	0.065	-5.58496	4.38876e-21	cis-acting	XP_014959772.1	EGLN1	22.62	3.56	-2.66765	7.55155e-15	yes
XR_001436718	2.35	0.0275	-6.41709	1.67857e-26	cis-acting	XP_014959855.1	CCDC6	13.4	1.67	-3.00431	2.1612e-13	yes
XR_001436750	1.735	0.1875	-3.20997	1.20794e-07	cis-acting	XP_011960971.1	C25H10orf10	11.84	3.3325	-1.82899	0.0119628	yes
XR_001436757	0.0225	2.555	6.82725	1.76682e-19	cis-acting	XP_014960026.1	DLGAP2	0.075	0.5775	2.94486	0.0100791	yes
XR_001436793	1.97	0.025	-6.30012	2.1153e-13	cis-acting	XP_011961446.1	TOP2B	2.3575	0.0275	-6.42168	1.52107e-14	yes
XR_001436886	1.7	0.31	-2.45519	1.78684e-05	cis-acting	XP_014960458.1	FLNA	132.45	39.09	-1.76058	3.17744e-08	yes
lnc-3	0.001	0.3925	8.61655	0.000143285	antisense	XP_014947298.1	FARP2	3.1375	3.6225	0.20737	0.773951	no
lnc-5	0.001	14.6225	13.8359	6.37425e-26	antisense	XP_014947298.1	FARP2	3.1375	3.6225	0.20737	0.773951	no
lnc-144	0.025	0.295	3.56071	0.0177416	antisense	XP_012030376.1	DDAH1	0.05	0.001	-5.64386	0.162649	no
lnc-145	0.001	0.2375	7.89178	0.00331909	antisense	XP_012030376.1	DDAH1	0.05	0.001	-5.64386	0.162649	no
lnc-215	0.001	0.08	6.32193	0.0383303	antisense	XP_012036854.1	LOC101120628	0.0125	0.0525	2.07039	0.401894	no
lnc-216	0.001	1.535	10.584	2.6032e-08	antisense	XP_012036854.1	LOC101120628	0.0125	0.0525	2.07039	0.401894	no
lnc-227	0.001	1.045	10.0293	6.88929e-06	antisense	XP_004003758.1	LOC101122073	0.001	0.1225	6.93664	0.182443	no
lnc-228	0.8025	0.0625	-3.68257	2.19731e-07	antisense	XP_014947812.1	VSIG8	0.0275	0.025	-0.137504	1	no
lnc-229	0.565	0.205	-1.46263	0.0189404	antisense	XP_014947812.1	VSIG8	0.0275	0.025	-0.137504	1	no
lnc-249	0.001	2.6825	11.3894	1.23909e-10	antisense	XP_012041746.1	EVA1C	0.3175	0.05	-2.66676	0.178378	no
lnc-250	0.001	8.33	13.0241	1.83802e-13	antisense	XP_012041746.1	EVA1C	0.3175	0.05	-2.66676	0.178378	no
lnc-334	0.001	0.5375	9.07012	0.0265261	antisense	XP_004003004.1	HGD	0.0075	0.1825	4.60486	0.10033	no
lnc-405	0.001	0.2325	7.86109	0.0486848	antisense	XP_004003320.1	CPA3	0.01	0.001	-3.32193	0.768365	no
lnc-406	0.0375	0.7525	4.32673	0.00179012	antisense	XP_014947234.1	LOC106990808	0.085	0.03	-1.5025	0.8239	no
lnc-456	0.001	1.29	10.3332	8.4656e-17	antisense	XP_004003459.1	KCNJ6	0.001	0.01	3.32193	0.471536	no
lnc-457	0.005	0.645	7.01123	8.75496e-11	antisense	XP_004003459.1	KCNJ6	0.001	0.01	3.32193	0.471536	no
lnc-531	0.05	0.83	4.05311	0.00261544	antisense	XP_014947143.1	KCNQ4	0.21	0.0625	-1.74846	0.375935	no
lnc-671	0.2625	0.0125	-4.39232	0.0359501	antisense	XP_012037400.1	SLC27A3	2.49	2.46	-0.0174874	1	no
lnc-687	0.001	0.4725	8.88417	0.0205035	antisense	XP_014947811.1	FCRL6	0.0475	0.001	-5.56986	0.292432	no
lnc-689	0.001	15.025	13.8751	2.11491e-21	antisense	XP_014947811.1	FCRL6	0.0475	0.001	-5.56986	0.292432	no
lnc-690	0.001	9.6425	13.2352	6.15191e-14	antisense	XP_014947811.1	FCRL6	0.0475	0.001	-5.56986	0.292432	no
lnc-751	0.315	1.3725	2.12338	0.0196104	antisense	XP_012044577.1	LOC101109587	0.53	0.2775	-0.933505	0.541907	no
lnc-805	0.37	0.015	-4.62449	0.0106651	antisense	XP_014947227.1	LOC101109765	0.065	0.001	-6.02237	0.0702045	no
lnc-838	0.05	0.45	3.16993	0.0485051	antisense	XP_011956388.1	PLCH1	0.135	0.2875	1.0906	0.499037	no
lnc-900	0.001	1.2275	10.2615	4.69273e-08	antisense	XP_004023740.2	GALNT15	0.001	0.01	3.32193	1	no
lnc-919	0.001	0.17	7.40939	0.0408869	antisense	XP_012039760.1	EPSTI1	7.5675	5.16	-0.552446	0.468803	no
lnc-929	0.001	0.665	9.37721	1.84687e-06	antisense	XP_014953457.1	SIAH3	0.155	0.001	-7.27612	0.243059	no
lnc-1044	0.035	11.32	8.3373	8.54617e-20	antisense	XP_012040328.1	FAM155A	0.5475	0.185	-1.56533	0.286673	no
lnc-1054	0.001	14.9525	13.8681	2.67938e-32	antisense	XP_004012287.1	RAB20	1.0675	0.6025	-0.825203	0.586772	no
lnc-1125	0.001	1.29	10.3332	3.31259e-06	antisense	XP_014953615.1	LOC101109981	0.0125	0.001	-3.64386	1	no
lnc-1126	0.001	1.0125	9.98371	0.00752577	antisense	XP_014953615.1	LOC101109981	0.0125	0.001	-3.64386	1	no
lnc-1236	0.63	5.6375	3.16163	6.05287e-08	antisense	XP_014953504.1	ARHGEF7	1.1325	0.4925	-1.20132	0.195348	no
lnc-1300	0.001	0.53	9.04985	4.82475e-06	antisense	XP_014953803.1	MINK1	19.95	10.4475	-0.933231	0.0052773	no
lnc-1321	0.2925	56.0225	7.58143	7.17547e-29	antisense	XP_014954202.1	SGCA	0.3275	0.105	-1.64111	0.385083	no
lnc-1332	0.2	0.001	-7.64386	0.0101128	antisense	XP_004012862.1	SP2	8.595	6.2725	-0.454457	0.367077	no
lnc-1371	1.0025	2.71	1.43469	0.0309164	antisense	XP_012041836.1	BAIAP2	12.4775	20.0525	0.684453	0.0918271	no
lnc-1480	0.11	3.385	4.94358	2.42728e-11	antisense	XP_014953989.1	ASIC2	0.1525	0.755	2.30767	0.211507	no
lnc-1485	0.001	0.2725	8.09011	0.000351448	antisense	XP_004013319.1	SPNS3	1.965	1.955	-0.0073607	1	no
lnc-1547	0.001	0.5575	9.12283	6.08695e-05	antisense	NP_001009727.1	CRHR1	0.03	0.001	-4.90689	0.635846	no
lnc-1595	1.5125	0.185	-3.03134	3.21884e-06	antisense	XP_014954474.1	SLC16A6	0.525	2	1.92961	0.0719023	no
lnc-1662	0.05	1.0475	4.38888	5.8281e-06	antisense	XP_012042557.1	LOC105607266	0.001	0.0075	2.90689	0.581889	no
lnc-1663	0.001	0.2575	8.00843	0.0279553	antisense	XP_012042557.1	LOC105607266	0.001	0.0075	2.90689	0.581889	no
lnc-1694	0.0475	1.685	5.14868	3.5743e-05	antisense	XP_014954721.1	SLC45A1	0.0825	0.07	-0.237039	0.948683	no
lnc-1695	0.001	0.4225	8.72281	0.0207521	antisense	XP_014954721.1	SLC45A1	0.0825	0.07	-0.237039	0.948683	no
lnc-1696	0.001	1.05	10.0362	0.000304873	antisense	XP_014954721.1	SLC45A1	0.0825	0.07	-0.237039	0.948683	no
lnc-1722	0.875	0.11	-2.99178	1.55444e-05	antisense	XP_014954560.1	CTRC	0.01	0.001	-3.32193	1	no
lnc-1788	0.001	15.735	13.9417	3.3552e-26	antisense	XP_014954888.1	ASPM	1.9125	1.6575	-0.206451	0.765536	no
lnc-1934	0.0225	15.2975	9.40916	4.12415e-28	antisense	XP_014954548.1	SSU72	17.3075	10.5125	-0.719292	0.136994	no
lnc-1935	0.001	1.7275	10.7545	2.0271e-17	antisense	XP_014954548.1	SSU72	17.3075	10.5125	-0.719292	0.136994	no
lnc-1964	0.0525	1.6275	4.9542	1.64352e-10	antisense	XP_014954833.1	CACNA1E	0.51	0.385	-0.405639	0.661884	no
lnc-2013	0.01	0.1575	3.97728	0.0301233	antisense	XP_014954589.1	C12H1orf106	0.0275	0.0575	1.06413	0.833706	no
lnc-2164	0.005	0.165	5.04439	0.0309328	antisense	XP_012044189.1	MYT1	0.015	0.16	3.41504	0.0556324	no
lnc-2165	0.001	0.8575	9.74399	2.88846e-12	antisense	XP_012044189.1	MYT1	0.015	0.16	3.41504	0.0556324	no
lnc-2176	0.3225	0.0275	-3.5518	0.00118807	antisense	XP_014955276.1	CDH4	0.055	0.005	-3.45943	0.360442	no
lnc-2342	0.001	0.64	9.32193	2.04849e-06	antisense	XP_014954926.1	CAMK1D	0.445	0.395	-0.171953	0.932475	no
lnc-2375	0.001	2.98	11.5411	2.58101e-08	antisense	XP_004014278.1	GAD2	0.2825	0.5075	0.845157	0.708492	no
lnc-2423	0.26	1.26	2.27684	0.0337443	antisense	NP_001020034.1	PYGB	10.835	7.54	-0.523063	0.267804	no
lnc-2486	0.001	0.355	8.47168	0.000372174	antisense	XP_012044482.1	LOC101111988	0.515	0.04	-3.6865	0.178544	no
lnc-2549	0.001	1.425	10.4767	2.06297e-08	antisense	XP_012044735.1	BCAS4	0.4225	0.1925	-1.13409	0.548541	no
lnc-2591	0.055	1.32	4.58496	2.05631e-07	antisense	XP_014955854.1	FA2H	0.84	0.62	-0.438121	0.787417	no
lnc-2678	0.001	0.255	7.99435	0.040358	antisense	XP_014955662.1	LOC101121447	0.0575	0.001	-5.84549	0.2162	no
lnc-2727	0.6225	0.0325	-4.25956	2.85345e-05	antisense	XP_012045820.1	LOC101121288	0.001	0.005	2.32193	1	no
lnc-2742	0.6725	0.0325	-4.37102	0.00513562	antisense	XP_014956107.1	LOC105608442	0.1425	0.0175	-3.02554	0.52056	no
lnc-2743	0.9675	0.055	-4.13676	2.25209e-07	antisense	XP_014956107.1	LOC105608442	0.1425	0.0175	-3.02554	0.52056	no
lnc-2744	0.0475	0.34	2.83954	0.0236444	antisense	XP_014955746.1	LMTK3	0.3925	1.23	1.64789	0.0617785	no
lnc-2745	0.04	0.5125	3.67948	0.000280629	antisense	XP_014955746.1	LMTK3	0.3925	1.23	1.64789	0.0617785	no
lnc-2746	0.001	21.8225	14.4135	6.19294e-34	antisense	XP_014955746.1	LMTK3	0.3925	1.23	1.64789	0.0617785	no
lnc-2843	0.001	0.765	9.57932	1.56179e-07	antisense	XP_014955652.1	SPG7	25.7625	40.935	0.668062	0.0550147	no
lnc-2952	0.001	0.6525	9.34983	0.000659296	antisense	NP_001293036.1	LOC101112590	0.105	0.365	1.79751	0.338845	no
lnc-2953	0.29	1.2225	2.07571	0.0131161	antisense	NP_001293036.1	LOC101112590	0.105	0.365	1.79751	0.338845	no
lnc-2959	0.11	0.9875	3.16628	1.1385e-06	antisense	XP_014955562.1	SPIB	0.08	0.1875	1.22882	0.673355	no
lnc-2984	0.001	0.505	8.98014	0.00170331	antisense	XP_014955830.1	LOC101118635	0.4025	0.1475	-1.44827	0.415499	no
lnc-3002	0.001	0.58	9.17991	0.000705327	antisense	XP_011950728.1	CNTN5	0.27	0.0825	-1.71049	0.303039	no
lnc-3129	0.0125	2.275	7.50779	3.74265e-25	antisense	XP_011951700.1	PEX16	3.23	4.41	0.449244	0.575664	no
lnc-3259	0.001	0.7625	9.57459	3.46959e-07	antisense	XP_004016417.1	ELP4	4.7275	7.1825	0.603409	0.372306	no
lnc-3285	0.001	0.67	9.38802	3.15477e-05	antisense	XP_014956603.1	EXT2	0.3225	0.1175	-1.45664	0.556482	no
lnc-3286	0.001	0.3725	8.5411	0.000225079	antisense	XP_014956603.1	EXT2	0.3225	0.1175	-1.45664	0.556482	no
lnc-3287	0.001	0.5775	9.17368	6.82838e-05	antisense	XP_014956603.1	EXT2	0.3225	0.1175	-1.45664	0.556482	no
lnc-3303	0.2575	97.205	8.56031	3.88479e-44	antisense	NP_001159667.1	F2	0.1875	0.001	-7.55075	0.112722	no
lnc-3319	0.045	5.5325	6.94186	1.4506e-13	antisense	XP_014956322.1	LOC101115732	0.645	0.745	0.207941	0.89108	no
lnc-3338	0.205	0.6225	1.60245	0.0469936	antisense	XP_004016925.1	STC2	0.4875	0.205	-1.24978	0.464742	no
lnc-3362	0.001	5.6225	12.457	5.26248e-11	antisense	XP_004016963.1	MRPS36	5.335	5.0875	-0.0685314	0.952872	no
lnc-3456	0.345	0.035	-3.30117	0.00969899	antisense	XP_014956713.1	FGF18	0.0775	0.07	-0.146841	1	no
lnc-3552	0.001	0.405	8.66178	0.0112106	antisense	XP_011952549.1	DNAH5	0.0375	0.001	-5.22882	0.127287	no
lnc-3553	0.001	0.2575	8.00843	0.00531831	antisense	XP_011952549.1	DNAH5	0.0375	0.001	-5.22882	0.127287	no
lnc-3644	0.001	10.1575	13.3103	1.04083e-19	antisense	XP_011952826.1	GAB1	0.185	0.0725	-1.35147	0.477196	no
lnc-3647	1.11	0.1375	-3.01306	3.00669e-08	antisense	XP_004017277.1	USP38	8.41	8.46	0.00855186	1	no
lnc-3880	0.001	7.33	12.8396	1.0143e-10	antisense	XP_011952980.1	ASIC5	0.035	0.0125	-1.48543	0.787972	no
lnc-3939	0.025	28.305	10.1449	1.23859e-18	antisense	XP_004017439.3	LHX5	0.435	0.1575	-1.46566	0.373167	no
lnc-3940	0.001	5.8025	12.5025	1.87615e-15	antisense	XP_004017439.3	LHX5	0.435	0.1575	-1.46566	0.373167	no
lnc-3941	0.001	2.2525	11.1373	8.6265e-08	antisense	XP_004017439.3	LHX5	0.435	0.1575	-1.46566	0.373167	no
lnc-3989	0.001	0.22	7.78136	0.00490129	antisense	XP_014957217.1	LOC105602976	0.0225	0.0075	-1.58496	1	no
lnc-3990	0.001	0.26	8.02237	0.0154533	antisense	XP_014957217.1	LOC105602976	0.0225	0.0075	-1.58496	1	no
lnc-4068	0.595	0.0175	-5.08746	2.21373e-05	antisense	XP_014957262.1	LOC101116769	0.2225	0.015	-3.89077	0.0609294	no
lnc-4133	0.001	1.035	10.0154	0.000582289	antisense	XP_011954372.1	LOC101117703	0.0175	0.2025	3.5325	0.180208	no
lnc-4261	0.005	2.2975	8.84392	2.48252e-24	antisense	XP_011954505.1	ISG20	0.215	0.0625	-1.78241	0.34711	no
lnc-4410	0.001	1.04	10.0224	0.000462615	antisense	XP_011954700.1	GADL1	0.1625	0.4875	1.58496	0.248821	no
lnc-4475	0.015	0.5375	5.16323	0.000452282	antisense	NP_001156031.1	ARL8B	19.4625	15.6975	-0.310162	0.677005	no
lnc-4476	0.001	0.315	8.29921	0.00523953	antisense	NP_001156031.1	ARL8B	19.4625	15.6975	-0.310162	0.677005	no
lnc-4831	0.4525	0.07	-2.69249	0.00636355	antisense	XP_014948666.1	GDA	0.56	0.09	-2.63743	0.0611664	no
lnc-4832	0.31	0.0575	-2.43063	0.00630481	antisense	XP_014948666.1	GDA	0.56	0.09	-2.63743	0.0611664	no
lnc-4970	0.001	0.415	8.69697	5.03665e-05	antisense	XP_011992626.1	ARL6IP6	0.15	0.03	-2.32193	0.539434	no
lnc-4972	0.001	0.195	7.60733	0.0144902	antisense	XP_004004753.1	TNFAIP6	0.01	0.0325	1.70044	0.739576	no
lnc-5090	1.71	0.63	-1.44057	0.00530288	antisense	XP_012005295.1	HCRTR1	0.4	0.1675	-1.25584	0.481107	no
lnc-5129	0.001	1.755	10.7773	4.11472e-11	antisense	XP_014948379.1	FAM131C	0.01	0.0725	2.85798	0.329785	no
lnc-5156	0.001	0.255	7.99435	0.036954	antisense	XP_004004026.1	TNFSF8	2.7225	0.9525	-1.51514	0.0803441	no
lnc-5157	0.0275	0.9225	5.06805	1.59453e-05	antisense	XP_004004026.1	TNFSF8	2.7225	0.9525	-1.51514	0.0803441	no
lnc-5411	0.0275	3.1425	6.83634	0.000323414	antisense	XP_004004624.1	CHRNA1	0.2225	0.0325	-2.77529	0.0716017	no
lnc-5605	0.001	10.2725	13.3265	4.54569e-22	antisense	XP_004018774.1	PRIM2	15.015	8.4425	-0.830662	0.0554522	no
lnc-5606	0.001	9.6375	13.2344	3.54604e-24	antisense	XP_004018774.1	PRIM2	15.015	8.4425	-0.830662	0.0554522	no
lnc-5640	0.001	8.2675	13.0132	8.54582e-21	antisense	XP_011956029.1	TREML2	0.085	0.055	-0.628031	0.845543	no
lnc-5658	0.001	1.04	10.0224	0.000608786	antisense	NP_001172050.1	CRISP3	0.6575	0.0425	-3.95146	0.179033	no
lnc-5660	0.001	3.96	11.9513	1.03179e-06	antisense	NP_001172050.1	CRISP3	0.6575	0.0425	-3.95146	0.179033	no
lnc-5672	0.001	1.86	10.8611	3.5273e-06	antisense	XP_014958050.1	ZSCAN9	0.245	0.0825	-1.57032	0.288951	no
lnc-5673	0.001	2.37	11.2107	0.00012736	antisense	XP_014958050.1	ZSCAN9	0.245	0.0825	-1.57032	0.288951	no
lnc-5734	0.055	0.4175	2.92427	0.00462049	antisense	XP_014958347.1	FARS2	3.4775	2.2525	-0.626523	0.418236	no
lnc-5748	0.04	0.515	3.6865	0.00808477	antisense	XP_004019200.1	LOC101110458	0.2575	0.345	0.422024	0.815489	no
lnc-5775	0.015	0.28	4.22239	0.0316281	antisense	XP_014958067.1	RNF8	0.675	0.8075	0.258575	0.907848	no
lnc-5787	0.001	4.4725	12.1269	9.64557e-20	antisense	XP_014958072.1	FOXP4	9.6925	7.5525	-0.359915	0.514018	no
lnc-5869	0.001	0.8675	9.76072	1.82431e-07	antisense	XP_011956764.1	LOC101123244	5.6675	2.0725	-1.45134	0.0875636	no
lnc-5870	0.18	1.245	2.79008	2.34826e-06	antisense	XP_011956764.1	LOC101123244	5.6675	2.0725	-1.45134	0.0875636	no
lnc-5929	0.06	0.6775	3.49719	0.0012701	antisense	XP_014958588.1	MSANTD2	0.0525	0.02	-1.39232	0.739881	no
lnc-5964	0.0625	0.67	3.42223	0.00305208	antisense	XP_014958447.1	PPP1R14B	18.1875	13.82	-0.39619	0.554289	no
lnc-6104	0.0575	2.9275	5.66996	2.94831e-17	antisense	XP_014958640.1	LOC101119594	0.005	0.015	1.58496	0.886771	no
lnc-6112	0.001	0.315	8.29921	0.00414925	antisense	XP_011957746.2	OVOL1	0.045	0.03	-0.584963	0.876605	no
lnc-6178	0.0375	0.7375	4.29768	0.0245663	antisense	XP_014958863.1	DNMBP	13.0075	9.1875	-0.501599	0.184499	no
lnc-6305	1.92	8.445	2.13699	1.91923e-05	antisense	XP_004020372.1	FBXL15	0.255	0.4075	0.676303	0.760625	no
lnc-6352	0.065	1.305	4.32747	3.27948e-07	antisense	XP_014958774.1	GPR26	0.685	0.2725	-1.32985	0.234871	no
lnc-6424	0.02	0.5	4.64386	0.000268258	antisense	XP_014959047.1	LOC101102357	0.001	0.0225	4.49185	1	no
lnc-6616	0.001	2.9475	11.5253	2.8374e-18	antisense	XP_004020546.1	NDC80	6.8	3.5825	-0.924568	0.112	no
lnc-6659	0.001	3.045	11.5722	5.92242e-19	antisense	XP_014959284.1	SEC11C	3.9525	3.5675	-0.147852	0.917689	no
lnc-6691	2.2325	0.685	-1.70448	0.00141122	antisense	XP_014959349.1	CASKIN1	0.6425	0.2	-1.6837	0.146604	no
lnc-6704	0.001	0.5825	9.18611	0.0447266	antisense	XP_014959298.1	LOC101105047	0.001	0.03	4.90689	0.538088	no
lnc-6729	0.3075	0.01	-4.94251	0.00662028	antisense	XP_014959598.1	DNAH3	0.055	0.025	-1.1375	0.748862	no
lnc-6739	0.0225	0.2575	3.51658	0.00262264	antisense	XP_014959634.1	GSG1L	0.0725	0.0625	-0.214125	1	no
lnc-6741	0.55	19.7875	5.16901	1.76419e-24	antisense	XP_014959649.1	MAZ	11.045	11.245	0.0258902	0.990145	no
lnc-6845	0.001	0.455	8.82972	1.52306e-06	antisense	XP_014959571.1	SNX29	12.1375	21.7075	0.838722	0.0229027	no
lnc-6901	3.25	0.29	-3.48631	7.75329e-13	antisense	XP_011959975.1	LOC101102366	0.001	0.0025	1.32193	1	no
lnc-6906	0.001	1.32	10.3663	2.00054e-07	antisense	XP_011960013.1	BAIAP2L1	0.0225	0.035	0.63743	0.917549	no
lnc-6907	0.001	0.34	8.40939	0.00498563	antisense	XP_011960013.1	BAIAP2L1	0.0225	0.035	0.63743	0.917549	no
lnc-6912	0.0425	0.37	3.12199	0.0200316	antisense	XP_011960039.1	LOC101107408	0.0475	0.035	-0.440573	1	no
lnc-6972	0.5625	0.0125	-5.49185	1.58234e-06	antisense	XP_014959848.1	LOC105604932	0.0675	0.7125	3.39993	0.316382	no
lnc-6990	0.001	0.1975	7.62571	0.0409759	antisense	XP_014959781.1	NPFFR1	0.03	0.02	-0.584963	0.892108	no
lnc-7022	0.001	0.2625	8.03617	0.0178559	antisense	XP_014959787.1	ZCCHC24	2.2825	0.755	-1.59607	0.210582	no
lnc-7092	0.001	1.49	10.5411	1.91498e-05	antisense	XP_011960602.1	HKDC1	0.005	0.05	3.32193	0.417265	no
lnc-7103	2.12	0.3825	-2.47053	0.000407515	antisense	XP_014959902.1	CDH23	1.3125	0.375	-1.80735	0.0507178	no
lnc-7155	0.0575	0.39	2.76184	0.00695947	antisense	XP_014960002.1	CSMD1	1.1925	0.5525	-1.10994	0.107987	no
lnc-7156	0.0875	0.73	3.06054	0.00599948	antisense	XP_014960002.1	CSMD1	1.1925	0.5525	-1.10994	0.107987	no
lnc-7202	0.08	0.7475	3.224	0.000273971	antisense	XP_014960010.1	LOC101122662	0.0325	0.001	-5.02237	0.497964	no
lnc-7484	0.48	0.001	-8.90689	0.040447	antisense	XP_004005631.1	ASS1	0.1975	0.4425	1.16382	0.763367	no
lnc-7734	0.001	0.66	9.36632	0.00110673	antisense	XP_014950143.1	SCN8A	0.1	0.1025	0.0356239	1	no
lnc-7882	0.5925	7.3275	3.62843	5.39903e-10	antisense	XP_014950562.1	HDAC10	0.46	0.1425	-1.69067	0.257486	no
lnc-8003	0.0225	2.96	7.03953	8.52811e-10	antisense	XP_014949363.1	NFU1	0.0125	0.32	4.67807	0.233184	no
lnc-8023	0.0575	7.575	7.04154	9.24819e-16	antisense	XP_004005951.1	RPIA	7.27	5.07	-0.51997	0.411858	no
lnc-8032	0.001	0.205	7.67948	0.0435034	antisense	XP_004005969.1	LOC101115778	0.0175	0.1475	3.07529	0.187366	no
lnc-8088	1.0025	0.0725	-3.78948	4.22731e-12	antisense	XP_004006070.2	SULT6B1	0.0175	0.005	-1.80735	0.783847	no
lnc-8176	0.001	2.3575	11.203	2.72881e-10	antisense	XP_012029598.1	KRT8	0.6075	0.3375	-0.847997	0.765041	no
lnc-8213	0.001	1.49	10.5411	2.30713e-06	antisense	XP_014950237.1	BEST3	0.005	0.001	-2.32193	0.733376	no
lnc-8251	0.001	0.6925	9.43567	0.00360596	antisense	XP_012015255.1	BCAT1	0.09	0.001	-6.49185	0.184199	no
lnc-8252	0.001	1.09	10.0901	4.69382e-05	antisense	XP_012015255.1	BCAT1	0.09	0.001	-6.49185	0.184199	no
lnc-8271	0.001	1.7625	10.7834	5.86814e-08	antisense	XP_004023324.1	ZNF384	6.7425	5.9575	-0.178577	0.734603	no
lnc-8337	0.09	13.6825	7.24819	2.50784e-24	antisense	XP_014949515.1	SHANK3	1.44	2.025	0.491853	0.443681	no
lnc-8364	0.001	0.2725	8.09011	0.00745743	antisense	XP_014950696.1	ISPD	0.5175	0.0375	-3.7866	0.11574	no
lnc-8382	0.001	1.07	10.0634	1.16066e-10	antisense	XP_014950733.1	GNAI1	0.8425	0.8425	0	1	no
lnc-8431	0.001	1.485	10.5362	2.29765e-08	antisense	NP_001138649.1	IGFBP1	0.1075	0.001	-6.74819	0.324745	no
lnc-8432	0.001	0.415	8.69697	0.00217855	antisense	NP_001138649.1	IGFBP1	0.1075	0.001	-6.74819	0.324745	no
lnc-8435	0.001	0.28	8.12928	0.0149509	antisense	XP_014950838.1	ADCY1	0.5175	0.7025	0.440939	0.721452	no
lnc-8436	0.001	1.055	10.043	8.64131e-11	antisense	XP_014950838.1	ADCY1	0.5175	0.7025	0.440939	0.721452	no
lnc-8474	0.001	1.1675	10.1892	2.53506e-08	antisense	XP_014950606.1	LOC101111795	0.0225	0.001	-4.49185	0.764193	no
lnc-8586	0.001	3.3225	11.6981	3.67077e-08	antisense	XP_012032235.1	KBTBD2	0.21	0.115	-0.868755	0.639166	no
lnc-8670	0.3075	16.44	5.74048	6.76717e-17	antisense	XP_014950949.1	ACTR3B	2.36	3.8975	0.723762	0.510504	no
lnc-8710	0.001	0.8625	9.75238	0.00688435	antisense	XP_004009215.1	SLC5A5	0.0375	0.01	-1.90689	0.499056	no
lnc-8749	0.001	8.2675	13.0132	9.2292e-09	antisense	XP_004008711.1	LMNB1	14.375	14.2825	-0.00931343	1	no
lnc-8794	0.001	1.445	10.4969	4.93949e-06	antisense	XP_014951575.1	DIAPH1	5.405	4.51	-0.261167	0.651176	no
lnc-9002	0.001	0.6475	9.33874	0.0028918	antisense	XP_004009468.1	LOC101116574	0.001	0.01	3.32193	1	no
lnc-9004	0.6225	6.9525	3.48139	9.74914e-12	antisense	XP_004008809.2	TPGS1	6.265	2.3325	-1.42544	0.0522241	no
lnc-9054	0.105	10.7675	6.68015	9.72987e-14	antisense	XP_004009020.1	SLC6A7	0.1	0.0725	-0.463947	0.804846	no
lnc-9227	0.001	0.34	8.40939	0.0016532	antisense	XP_014952001.1	NMU	0.0975	0.001	-6.60733	0.253013	no
lnc-9228	0.001	0.235	7.87652	0.00812813	antisense	XP_014952001.1	NMU	0.0975	0.001	-6.60733	0.253013	no
lnc-9256	0.001	0.875	9.77314	0.00103903	antisense	XP_014951781.1	LOC101112483	0.001	0.005	2.32193	0.733926	no
lnc-9263	0.001	0.9975	9.96217	1.35378e-07	antisense	XP_014952115.1	SLC2A9	0.001	0.005	2.32193	0.754067	no
lnc-9322	0.4075	0.025	-4.0268	0.00422536	antisense	XP_014951760.1	PRSS12	0.6825	0.2525	-1.43455	0.290644	no
lnc-9432	0.001	2.7475	11.4239	1.61799e-07	antisense	XP_014951777.1	BMP3	0.075	0.0025	-4.90689	0.0975449	no
lnc-9433	0.001	0.4625	8.85331	0.0421912	antisense	XP_014951777.1	BMP3	0.075	0.0025	-4.90689	0.0975449	no
lnc-9538	1.4025	0.385	-1.86507	6.60845e-05	antisense	XP_014952197.1	HCN4	0.4275	0.035	-3.6105	0.0734689	no
lnc-9551	0.001	0.71	9.47168	0.0226792	antisense	XP_014952207.1	LOC106991256	0.135	0.001	-7.07682	0.0580536	no
lnc-9630	0.001	16.5675	14.0161	5.00679e-20	antisense	XP_014952555.1	SPATA5L1	3.03	1.325	-1.19333	0.108062	no
lnc-9654	0.035	2.3475	6.06763	6.72239e-16	antisense	XP_014952587.1	RTN1	1.555	0.905	-0.780925	0.426706	no
lnc-9674	0.1275	44.655	8.45218	1.88257e-30	antisense	XP_014952231.1	ELMSAN1	0.6425	0.065	-3.30518	0.14288	no
lnc-9711	2.6425	0.58	-2.18778	0.0251898	antisense	XP_014952260.1	EPB41L4A	0.001	0.0725	6.17991	0.220147	no
lnc-10220	0.001	2.0875	11.0276	6.91636e-09	antisense	XP_014953107.1	KCNQ5	0.22	0.105	-1.06711	0.487198	no
lnc-10292	0.0625	5.3775	6.42694	2.87561e-07	antisense	XP_014953221.1	LOC106991345	1.3575	0.305	-2.15407	0.0933915	no
lnc-10293	0.015	3.9175	8.02883	2.0506e-05	antisense	XP_014953221.1	LOC106991345	1.3575	0.305	-2.15407	0.0933915	no
lnc-10294	0.001	1.5125	10.5627	2.70361e-05	antisense	XP_014953221.1	LOC106991345	1.3575	0.305	-2.15407	0.0933915	no
lnc-10435	0.185	1.0325	2.48054	0.00637117	antisense	XP_004011861.2	POLR2K	0.49	1.33	1.44057	0.287998	no
lnc-10496	0.1225	4.055	5.04885	4.88122e-10	antisense	XP_014953121.1	SCRIB	0.21	0.405	0.947533	0.499502	no
lnc-10539	0.4425	0.085	-2.38014	0.0214189	antisense	XP_014953141.1	OC90	0.0625	0.001	-5.96578	0.270477	no
lnc-10634	0.001	0.525	9.03617	0.0143422	antisense	XP_014953151.1	DPYS	1.365	0.25	-2.4489	0.052436	no
XR_001020818	0.001	0.535	9.0634	1.05419e-08	antisense	XP_014956484.1	INSC	0.2175	0.15	-0.536053	0.788553	no
XR_001021614	0.02	1.075	5.74819	1.06683e-07	antisense	XP_011953034.1	LOC101117195	0.001	0.1	6.64386	0.115669	no
XR_001021647	0.001	0.1925	7.58871	8.21872e-06	antisense	XP_014957060.1	BRI3BP	0.04	0.3125	2.96578	0.0880652	no
XR_001022520	0.1025	5.37	5.71123	1.41886e-11	antisense	XP_004018330.1	ARPC4	16.215	10.975	-0.563108	0.230956	no
XR_001022676	0.955	0.125	-2.93357	6.93245e-07	antisense	XP_014957832.1	FAM107A	0.75	1.1375	0.600904	0.673525	no
XR_001022765	0.001	12.9925	13.6654	2.03862e-24	antisense	XP_014957900.1	CAMKV	0.09	0.5975	2.73094	0.178194	no
XR_001022767	0.055	2.8275	5.68395	7.86047e-16	antisense	XP_014957900.1	CAMKV	0.09	0.5975	2.73094	0.178194	no
XR_001022985	0.2825	0.001	-8.14211	0.00045961	antisense	XP_011956083.1	KLC4	2.3075	0.8575	-1.42812	0.163908	no
XR_001023000	0.001	0.4775	8.89936	6.20803e-12	antisense	XP_014958222.1	SUPT3H	1.9825	0.72	-1.46125	0.221962	no
XR_001023049	0.8725	0.09	-3.27716	0.00540623	antisense	XP_014958267.1	LOC105612707	0.4	0.0425	-3.23447	0.155156	no
XR_001023331	0.3225	0.01	-5.01123	1.88855e-05	antisense	XP_004019448.1	ME3	4.8575	8.945	0.880867	0.166462	no
XR_001023536	0.125	0.02	-2.64386	0.00509078	antisense	XP_014958654.1	NRXN2	0.0925	0.1925	1.05733	0.643539	no
XR_001023998	1.27	0.26	-2.28824	8.98213e-05	antisense	XP_011958922.1	DLGAP1	0.34	1.19	1.80735	0.211249	no
XR_001024032	0.001	0.5675	9.14848	0.00123675	antisense	XP_004020559.2	NAPG	11.1975	7.78	-0.525335	0.218001	no
XR_001024266	0.0275	17.0425	9.27549	2.34316e-21	antisense	XP_014959603.1	PDZD9	0.44	1.395	1.66469	0.211364	no
XR_001024314	0.001	0.225	7.81378	0.0250724	antisense	XP_014959675.1	SUMF2	2.5575	1.5175	-0.753038	0.66412	no
XR_001024778	0.0125	0.23	4.20163	0.000348661	antisense	XP_014959999.1	TENM3	1.185	0.6625	-0.838895	0.475208	no
XR_001024809	0.0125	0.5975	5.57894	3.84564e-05	antisense	XP_011961209.1	MTMR7	0.0075	0.001	-2.90689	0.768982	no
XR_001024896	0.001	4.3	12.0701	1.37868e-10	antisense	XP_011961372.1	ADAM2	0.05	0.5075	3.34341	0.0761697	no
XR_001024897	0.001	7.05	12.7834	5.70989e-22	antisense	XP_011961372.1	ADAM2	0.05	0.5075	3.34341	0.0761697	no
XR_001029784	0.001	1.2025	10.2318	0.000151604	antisense	XP_011983126.1	MOB3B	7.4825	3.2825	-1.18873	0.119129	no
XR_001035099	0.001	1.365	10.4147	7.21726e-07	antisense	XP_004002065.1	C8B	0.06	0.0975	0.70044	0.799338	no
XR_001036795	0.1275	0.001	-6.99435	0.0099163	antisense	XP_014949709.1	C3H2orf50	0.0325	0.005	-2.70044	0.612997	no
XR_001037356	0.3875	0.005	-6.27612	3.87158e-08	antisense	XP_012022459.1	PLB1	0.44	0.1225	-1.84472	0.174894	no
XR_001039372	31.29	0.4375	-6.16027	3.49531e-27	antisense	XP_014950326.1	SYN3	1.1075	1.5225	0.459136	0.591595	no
XR_001039809	0.001	1.6275	10.6684	4.82776e-12	antisense	XP_014950573.1	PHTF2	1.4075	0.395	-1.83321	0.0633027	no
XR_001040156	0.52	9.02	4.11654	1.6897e-11	antisense	XP_014950928.1	NOS3	2.8	2.0875	-0.423651	0.538275	no
XR_001040459	0.0725	0.001	-6.17991	0.0418012	antisense	XP_012033748.1	DENND2D	0.9175	0.1475	-2.63699	0.067149	no
XR_001040509	0.0775	2.615	5.07647	1.37022e-12	antisense	XP_012033923.1	SMAD5	3.1375	0.29	-3.43549	0.11045	no
XR_001041071	0.001	0.2275	7.82972	0.00182854	antisense	XP_004009784.1	KCNIP4	0.225	0.015	-3.90689	0.0696343	no
XR_001041498	0.1225	0.001	-6.93664	0.0383851	antisense	XP_004010413.1	TOX4	0.7525	1.925	1.35509	0.471664	no
XR_001041513	1.7775	0.03	-5.88874	6.00089e-16	antisense	XP_012036532.1	CHRM5	0.0375	0.015	-1.32193	0.610392	no
XR_001041547	0.001	4.4325	12.1139	8.23759e-17	antisense	XP_012036553.1	C7H15orf41	0.41	0.02	-4.35755	0.0858494	no
XR_001041596	0.001	0.2875	8.16742	2.16457e-09	antisense	XP_012036699.1	MDGA2	0.6825	0.7825	0.197262	0.899433	no
XR_001041946	0.001	60.915	15.8945	2.58233e-15	antisense	XP_014952698.1	DIO2	0.01	0.0025	-2	1	no
XR_001042074	0.0075	1.4125	7.55714	2.09111e-11	antisense	XP_014952819.1	ROS1	0.0525	0.245	2.22239	0.319916	no
XR_001042127	0.001	1.3775	10.4278	3.24691e-15	antisense	XP_014952844.1	LOC101108397	0.1	0.69	2.7866	0.080757	no
XR_001042858	0.01	1.4225	7.15228	3.07269e-16	antisense	XP_012039490.1	CPQ	0.345	0.015	-4.52356	0.117918	no
XR_001042940	1.7275	0.46	-1.90898	0.00337158	antisense	XP_004002712.1	CASQ1	3.215	1.5075	-1.09266	0.22295	no
XR_001043302	0.2	0.001	-7.64386	4.32511e-09	antisense	XP_004012434.1	C11H17orf67	0.0175	0.015	-0.222392	1	no
XR_001043600	0.375	0.1375	-1.44746	0.0494938	antisense	XP_014954281.1	PLEKHH3	3.005	2.735	-0.135824	0.883305	no
XR_001043722	0.015	1.0525	6.13271	3.46288e-06	antisense	XP_012041912.1	LOC101104327	0.0075	0.001	-2.90689	1	no
XR_001044009	0.001	2.0175	10.9784	1.63575e-06	antisense	XP_014954700.1	PLOD1	0.635	0.13	-2.28824	0.155803	no
XR_001044013	0.03	11.37	8.56605	1.33875e-22	antisense	XP_014954702.1	DRAXIN	0.0525	0.0375	-0.485427	0.933696	no
XR_001044023	0.0075	0.455	5.92283	2.72246e-06	antisense	XP_004013780.1	APITD1	2.61	2.3375	-0.159083	0.915691	no
XR_001044631	0.24	0.0225	-3.41504	0.000529588	antisense	XP_012044301.1	LOC101115640	1.465	1.1625	-0.33367	0.738867	no
XR_001045087	1.5925	0.175	-3.18587	2.08166e-08	antisense	XP_014955977.1	AGRP	0.001	0.015	3.90689	1	no
XR_001045203	2.1375	0.135	-3.98489	9.43001e-08	antisense	XP_014956074.1	LOC101103174	0.53	0.1825	-1.5381	0.433284	no
XR_001045270	0.175	2.54	3.8594	4.7098e-06	antisense	XP_014956139.1	FUZ	5.97	3.825	-0.642271	0.307864	no
XR_001433774	0.001	0.03	4.90689	0.0111719	antisense	XP_014947636.1	NTNG1	0.3475	0.0625	-2.47508	0.29571	no
XR_001433796	1.765	0.2125	-3.05413	0.000162405	antisense	XP_012036222.1	FAM63A	0.001	0.001	0	1	no
XR_001433830	0.001	0.9575	9.90313	7.81365e-08	antisense	XP_004002767.1	LMX1A	0.475	0.37	-0.360402	0.773951	no
XR_001433923	0.001	12.2175	13.5767	7.08939e-24	antisense	XP_014948182.1	RUNX1	0.2175	0.3975	0.869939	0.538778	no
XR_001433924	0.001	0.58	9.17991	3.12571e-05	antisense	XP_014948182.1	RUNX1	0.2175	0.3975	0.869939	0.538778	no
XR_001434325	4.165	0.685	-2.60414	1.63969e-06	antisense	XP_004006148.1	MRPL53	11.1675	6.39	-0.805418	0.071884	no
XR_001434423	0.13	0.001	-7.02237	0.000214592	antisense	XP_012030466.1	IPO8	0.125	0.475	1.926	0.274657	no
XR_001434467	0.001	0.6675	9.38262	1.4154e-07	antisense	XP_004007075.2	TCF20	4.65	4.5475	-0.0321571	0.97194	no
XR_001434616	0.001	0.2025	7.66178	7.65865e-07	antisense	XP_014950604.1	DGKI	0.0325	0.0675	1.05445	0.714058	no
XR_001434627	0.015	0.2525	4.07325	0.00262268	antisense	XP_014950916.1	LOC101107860	4.4525	2.15	-1.05028	0.122378	no
XR_001434801	1.405	0.2775	-2.34001	6.52298e-06	antisense	XP_014951840.1	C6H4orf3	29.225	25.5775	-0.192328	0.736604	no
XR_001434819	0.0925	0.005	-4.20945	0.00298668	antisense	XP_004009749.1	HPGDS	0.055	0.0475	-0.211504	1	no
XR_001434965	1.585	0.105	-3.91602	4.01186e-18	antisense	XP_014952627.1	SLC10A1	0.0075	0.0275	1.87447	0.381853	no
XR_001435062	0.735	12.665	4.10696	9.37747e-07	antisense	XP_012038601.1	PLG	0.0425	0.015	-1.5025	0.693797	no
XR_001435100	1.27	0.125	-3.34483	1.08137e-08	antisense	XP_014953188.1	GLI4	0.325	0.1475	-1.13972	0.46081	no
XR_001435118	0.001	9.5775	13.2254	6.19946e-22	antisense	XP_012039131.1	RAB2A	0.9575	0.1275	-2.90878	0.0543545	no
XR_001435222	0.12	2.025	4.07682	7.36938e-06	antisense	XP_014953669.1	MICU2	15.1425	11.8675	-0.351587	0.510373	no
XR_001435366	0.43	2.96	2.78319	0.000733602	antisense	XP_014954478.1	AXIN2	0.655	0.1275	-2.361	0.131602	no
XR_001435542	0.001	0.1975	7.62571	5.29618e-09	antisense	XP_012044558.1	MANBAL	15.26	11.635	-0.391284	0.513568	no
XR_001435628	0.96	0.0575	-4.0614	9.43001e-08	antisense	XP_014955862.1	ADAMTS18	0.435	0.6025	0.469946	0.712141	no
XR_001435648	0.001	0.195	7.60733	2.59036e-05	antisense	XP_004015546.3	MLYCD	2.8325	6.135	1.11499	0.126751	no
XR_001435879	0.1575	2.1075	3.74211	1.76766e-05	antisense	XP_011952339.1	ITGA1	3.15	1.82	-0.791413	0.263775	no
XR_001435937	0.5325	3.045	2.51559	5.55355e-05	antisense	XP_004017388.1	VPS33A	19.6275	10.7	-0.875266	0.026709	no
XR_001436137	2.9525	10.2125	1.79033	0.00461056	antisense	XP_014957563.1	BRF1	3.6575	7.1875	0.974632	0.0873913	no
XR_001436155	0.001	0.0325	5.02237	0.0417816	antisense	XP_014957609.1	LOC106991755	0.02	0.001	-4.32193	0.415402	no
XR_001436188	0.001	3.32	11.697	2.35787e-13	antisense	NP_001098403.1	ABHD5	5.3825	8.0475	0.580264	0.435643	no
XR_001436437	0.5525	0.0325	-4.08746	0.0190133	antisense	XP_014958553.1	GRM5	0.05	0.1	1	0.580396	no
XR_001436448	0.365	0.035	-3.38247	0.00795618	antisense	XP_004019484.1	AQP11	0.7075	2.335	1.72262	0.133227	no
XR_001436574	0.065	18.4	8.14505	6.66724e-06	antisense	XP_011958779.1	DTNA	0.1125	0.135	0.263034	0.965104	no
XR_001436642	0.001	0.5025	8.97298	1.94833e-06	antisense	XP_014959495.1	LOC105604847	4.9975	5.6375	0.173849	0.890329	no
XR_001436669	0.0425	7.2875	7.42182	2.70413e-15	antisense	XP_014959675.1	SUMF2	2.5575	1.5175	-0.753038	0.66412	no
XR_001436728	0.001	0.105	6.71425	0.0200686	antisense	XP_004021506.1	OIT3	0.001	0.0375	5.22882	0.428404	no
XR_001436849	0.6675	0.0575	-3.53713	0.0012701	antisense	XP_011961649.1	FIGF	0.03	0.001	-4.90689	0.454752	no
XR_001436887	0.67	0.08	-3.06609	0.00182604	antisense	XP_004022308.1	TKTL1	28.0875	15.4025	-0.866764	0.0326149	no
XR_001040960	0.0625	14.38	7.84599	9.2026e-24	antisense	XP_012034817.1	FAM46C	15.29	7.5775	-1.01279	0.0158894	yes
lnc-40	0.001	2.6725	11.384	4.83848e-12	antisense	XP_014947130.1	AGAP1	4.825	0.1725	-4.80586	0.000282576	yes
lnc-95	0.001	0.915	9.83763	9.39291e-05	antisense	XP_014947154.1	SSBP3	31.73	14.5325	-1.12656	0.000879813	yes
lnc-295	0.001	6.09	12.5722	1.2665e-13	antisense	XP_014947215.1	MYH15	0.125	0.001	-6.96578	0.00645626	yes
lnc-303	0.4725	0.001	-8.88417	1.78437e-05	antisense	XP_014947926.1	SLC9C1	0.0325	10.9925	8.40186	3.62756e-30	yes
lnc-525	0.001	0.955	9.89936	0.000181052	antisense	XP_014947369.1	MACF1	10.4275	2.76	-1.91765	1.4899e-10	yes
lnc-798	0.03	3.2825	6.77369	3.70014e-18	antisense	XP_014947222.1	MB21D2	12.565	4.56	-1.4623	0.000334418	yes
lnc-1027	0.2975	2.2125	2.89472	2.80922e-05	antisense	XP_014953444.1	FGF14	8.655	0.71	-3.60764	1.7392e-07	yes
lnc-1278	0.0625	19.2075	8.2636	3.40292e-30	antisense	XP_014953992.1	PSMD11	38.975	18.22	-1.09703	0.000867605	yes
lnc-1287	0.5425	0.2425	-1.16164	0.0440972	antisense	NP_001009446.1	SLC6A4	0.5975	0.0675	-3.14598	0.0200309	yes
lnc-1314	0.0225	0.6775	4.91222	9.35458e-06	antisense	XP_014953820.1	MYO15A	0.175	0.001	-7.45121	0.00187288	yes
lnc-1315	0.0175	0.5625	5.00643	0.00144235	antisense	XP_014953820.1	MYO15A	0.175	0.001	-7.45121	0.00187288	yes
lnc-1519	0.015	0.79	5.71882	1.51531e-05	antisense	XP_004013409.1	HOXB6	1.1	0.03	-5.1964	0.00100075	yes
lnc-1539	0.0475	2.275	5.5818	2.91406e-14	antisense	XP_014954323.1	FMNL1	6.7375	0.3975	-4.08319	0.00883135	yes
lnc-1541	0.001	0.3575	8.4818	0.000158118	antisense	XP_004013051.1	WNT3	0.115	13.5875	6.8845	7.82864e-11	yes
lnc-1542	0.001	5.8	12.5018	1.75545e-17	antisense	XP_004013051.1	WNT3	0.115	13.5875	6.8845	7.82864e-11	yes
lnc-1543	0.0225	4.0625	7.4963	4.36679e-13	antisense	XP_004013051.1	WNT3	0.115	13.5875	6.8845	7.82864e-11	yes
lnc-1571	0.0375	0.305	3.02385	0.0282747	antisense	XP_014954426.1	RNF157	1.025	0.05	-4.35755	1.53801e-06	yes
lnc-1671	0.4025	0.035	-3.52356	5.09328e-05	antisense	XP_012042609.1	WDR64	0.09	2.5875	4.84549	5.4838e-09	yes
lnc-1843	0.18	0.885	2.29768	0.0289859	antisense	XP_014954516.1	LAX1	2.6075	0.125	-4.38267	0.000388249	yes
lnc-1844	0.3075	1.88	2.61207	0.00491113	antisense	XP_014954516.1	LAX1	2.6075	0.125	-4.38267	0.000388249	yes
lnc-1888	0.001	1.4175	10.4691	6.03701e-05	antisense	XP_004013693.1	LOC101115386	0.305	569.842	10.8675	5.73546e-71	yes
lnc-1912	0.105	30.22	8.16897	1.02989e-34	antisense	XP_004013808.1	RPL22	39.615	9.79	-2.01667	2.25901e-06	yes
lnc-1995	0.001	0.42	8.71425	0.0311981	antisense	XP_014954891.1	LHX9	6.975	0.27	-4.69116	1.25242e-13	yes
lnc-1996	0.001	0.5025	8.97298	0.0162355	antisense	XP_014954891.1	LHX9	6.975	0.27	-4.69116	1.25242e-13	yes
lnc-2262	0.025	15.24	9.25172	3.02636e-23	antisense	XP_014955416.1	PTGIS	8.505	2.2975	-1.88825	5.15928e-06	yes
lnc-2263	0.1175	9.6	6.3523	1.59578e-15	antisense	XP_014955416.1	PTGIS	8.505	2.2975	-1.88825	5.15928e-06	yes
lnc-2487	0.001	0.59	9.20457	0.00100357	antisense	XP_014955335.1	MMP24	0.2625	4.21	4.00343	1.04891e-05	yes
lnc-2722	0.4175	1.495	1.8403	0.00149173	antisense	XP_004015257.1	PRODH2	0.01	0.515	5.6865	0.0107814	yes
lnc-2820	0.0325	11.37	8.45058	1.93907e-35	antisense	XP_014955631.1	CMIP	5.535	1.0675	-2.37435	7.50812e-05	yes
lnc-2821	0.001	3.625	11.8238	1.64731e-10	antisense	XP_012045008.1	CDH13	0.2525	7.9375	4.97433	1.66432e-15	yes
lnc-2822	0.001	6.3425	12.6308	1.35206e-17	antisense	XP_012045008.1	CDH13	0.2525	7.9375	4.97433	1.66432e-15	yes
lnc-3101	2.6675	0.0675	-5.30446	3.10811e-14	antisense	XP_011952009.2	WT1	15.735	3.6875	-2.09326	1.10062e-07	yes
lnc-3130	0.0275	1.61	5.87149	4.25919e-05	antisense	XP_014956303.1	LRP4	1.605	0.1425	-3.49354	0.000999879	yes
lnc-3318	0.1875	8.98	5.58175	7.33786e-15	antisense	XP_004016564.1	ACAD8	7.3725	2.7875	-1.40318	0.00582186	yes
lnc-3396	0.001	1.43	10.4818	3.72368e-05	antisense	XP_004017116.1	SUB1	18.775	2.48	-2.9204	6.74546e-12	yes
lnc-3639	0.001	1.755	10.7773	4.36669e-08	antisense	XP_014956993.1	SMAD1	0.87	0.0125	-6.12102	3.61321e-07	yes
lnc-3732	0.001	0.985	9.94398	0.000601791	antisense	XP_011953270.1	LOC101110181	2.8225	0.675	-2.06401	0.0172294	yes
lnc-3775	0.08	0.9	3.49185	0.0073839	antisense	XP_011953398.1	CHEK2	0.835	0.045	-4.21378	0.000738679	yes
lnc-3831	0.001	1.06	10.0498	2.6381e-05	antisense	NP_001267623.1	UCP1	0.0975	2.1825	4.48444	0.00072985	yes
lnc-3956	0.05	1.6375	5.03342	1.0591e-10	antisense	XP_014956900.1	KIAA1671	0.9325	3.195	1.77664	0.000179481	yes
lnc-3957	0.0375	2.2725	5.92125	1.5443e-09	antisense	XP_014956900.1	KIAA1671	0.9325	3.195	1.77664	0.000179481	yes
lnc-3962	0.5025	5.7775	3.52325	0.000557343	antisense	XP_014957181.1	ASPHD2	3.3175	11.86	1.83794	0.00444238	yes
lnc-3963	0.16	2.285	3.83605	0.0312658	antisense	XP_014957181.1	ASPHD2	3.3175	11.86	1.83794	0.00444238	yes
lnc-3981	0.655	0.1725	-1.9249	0.0460273	antisense	XP_014956913.1	OSBP2	0.9075	23.085	4.66891	5.62436e-18	yes
lnc-4287	0.9875	0.1675	-2.55962	0.0198988	antisense	XP_014957278.1	ADAMTS7	13.785	2.625	-2.39271	1.19201e-06	yes
lnc-4334	0.001	0.27	8.07682	0.0397025	antisense	XP_004018025.1	SERPINA5	1253.8	315.433	-1.9909	4.18285e-09	yes
lnc-4385	0.001	2.5	11.2877	6.05601e-08	antisense	XP_004018051.1	TRAF3	0.56	0.03	-4.22239	0.0326814	yes
lnc-4387	0.001	0.5625	9.13571	0.000160005	antisense	XP_004018051.1	TRAF3	0.56	0.03	-4.22239	0.0326814	yes
lnc-4388	0.001	19.16	14.2258	1.28317e-30	antisense	XP_004018051.1	TRAF3	0.56	0.03	-4.22239	0.0326814	yes
lnc-4533	0.615	0.12	-2.35755	0.0257608	antisense	XP_014957644.1	DHX30	7.9525	72.7375	3.19322	8.55344e-24	yes
lnc-4542	0.001	0.535	9.0634	0.0136241	antisense	XP_014957663.1	FBLN2	9.5325	0.9425	-3.33829	1.70128e-08	yes
lnc-4586	0.001	0.6575	9.36085	0.0250143	antisense	XP_014957617.1	FAM198A	11.395	3.18	-1.8413	0.00971527	yes
lnc-4612	0.001	0.24	7.90689	0.00540437	antisense	XP_014957816.1	CNTN3	0.4	0.001	-8.64386	0.000154456	yes
lnc-4613	0.001	1.0125	9.98371	9.78562e-06	antisense	XP_014957816.1	CNTN3	0.4	0.001	-8.64386	0.000154456	yes
lnc-4683	0.0275	0.28	3.34792	0.0174973	antisense	NP_001020033.1	LTF	0.54	15.73	4.86442	6.21645e-16	yes
lnc-4709	2.0075	0.49	-2.03455	0.0135497	antisense	XP_014958001.1	CFAP100	0.045	11.2775	7.96931	3.23214e-13	yes
lnc-4844	0.001	0.905	9.82177	7.31636e-07	antisense	XP_004004386.1	PGM5	5.3475	1.0225	-2.38676	0.000294199	yes
lnc-4926	0.001	0.3575	8.4818	0.000206299	antisense	XP_011985310.1	CYFIP1	4.465	0.17	-4.71505	6.6761e-12	yes
lnc-5022	0.001	2.9	11.5018	1.1037e-22	antisense	XP_011996532.1	HECW2	0.355	0.0025	-7.14975	3.50099e-05	yes
lnc-5113	0.001	0.3025	8.24079	0.0160205	antisense	XP_004005188.1	C1QB	181.268	24.03	-2.91521	1.46866e-17	yes
lnc-5244	1.5325	0.1775	-3.11	0.000885134	antisense	XP_014948263.1	LOC101102546	0.4075	27.58	6.08068	6.00059e-27	yes
lnc-5349	0.1325	2.0575	3.95683	2.97106e-07	antisense	XP_011984177.1	MSRA	0.2975	0.0375	-2.98793	0.0290243	yes
lnc-5350	0.001	6.8125	12.734	7.99114e-14	antisense	XP_011984177.1	MSRA	0.2975	0.0375	-2.98793	0.0290243	yes
lnc-5389	0.001	40.2225	15.2957	1.93197e-35	antisense	XP_014948804.1	MAP3K2	11.335	1.345	-3.07511	1.59993e-18	yes
lnc-5675	0.001	0.36	8.49185	0.0070791	antisense	XP_011956470.1	ZNF391	0.5775	0.0525	-3.45943	0.0176872	yes
lnc-5679	0.001	0.925	9.85331	1.35657e-05	antisense	XP_004019157.1	LOC101119768	0.001	0.8	9.64386	0.00305533	yes
lnc-6038	1.59	0.47	-1.75829	0.000131672	antisense	XP_014958409.1	KCTD14	0.8425	0.03	-4.81164	0.00272524	yes
lnc-6039	0.465	0.0375	-3.63227	1.9522e-06	antisense	XP_014958409.1	KCTD14	0.8425	0.03	-4.81164	0.00272524	yes
lnc-6040	1.415	0.4425	-1.67705	0.0492253	antisense	XP_014958409.1	KCTD14	0.8425	0.03	-4.81164	0.00272524	yes
lnc-6353	0.001	0.34	8.40939	0.000563966	antisense	XP_004020304.1	FAM175B	12.2025	2.4025	-2.34457	5.49193e-08	yes
lnc-6448	0.07	27.0625	8.59472	2.49503e-14	antisense	XP_011958731.1	GALNT1	1.3675	0.0375	-5.18851	1.13007e-06	yes
lnc-6449	0.075	42.65	9.15144	2.01843e-14	antisense	XP_011958731.1	GALNT1	1.3675	0.0375	-5.18851	1.13007e-06	yes
lnc-6532	0.001	50.575	15.6261	1.24147e-41	antisense	XP_014959292.1	VPS4B	19.075	7.2975	-1.38621	0.000279095	yes
lnc-6666	0.05	2.1775	5.4446	1.40569e-06	antisense	XP_014959287.1	CDH20	0.23	1.2475	2.43933	0.00259033	yes
lnc-6862	0.001	0.785	9.61655	0.0041703	antisense	XP_014959381.1	HS3ST4	0.875	0.0325	-4.75077	0.00441435	yes
lnc-6863	0.001	0.79	9.62571	0.0245844	antisense	XP_014959381.1	HS3ST4	0.875	0.0325	-4.75077	0.00441435	yes
lnc-6909	0.001	2.4675	11.2688	1.55544e-08	antisense	XP_014959744.1	TECPR1	4.46	14.3075	1.68166	1.06672e-05	yes
lnc-7039	0.001	37.7475	15.2041	2.10499e-29	antisense	XP_014959790.1	GRID1	0.76	0.05	-3.926	0.0211478	yes
lnc-7231	0.001	0.2675	8.0634	0.00468047	antisense	XP_004021815.1	FUT10	0.295	0.001	-8.20457	0.00816222	yes
lnc-7365	0.001	31.9525	14.9636	7.45561e-35	antisense	XP_011961233.1	LONRF1	6.045	1.38	-2.13107	2.85495e-08	yes
lnc-7701	0.001	2.4	11.2288	1.38766e-10	antisense	XP_004006269.1	LIN7A	0.4775	0.001	-8.89936	0.00580847	yes
lnc-7828	0.001	1.68	10.7142	2.03291e-08	antisense	XP_004007605.1	ETV6	0.0575	1.2625	4.45658	0.018462	yes
lnc-7834	0.0375	2.18	5.86129	3.39465e-06	antisense	XP_004006973.1	USP5	30.4925	67.8975	1.1549	0.000161655	yes
lnc-7837	0.04	1.2975	5.01959	1.14323e-15	antisense	XP_014950475.1	PRMT8	0.0075	0.2975	5.30986	0.0177511	yes
lnc-8168	0.001	0.545	9.09011	0.00070292	antisense	XP_014949400.1	PPP1R1A	14.215	0.8075	-4.13781	7.25142e-07	yes
lnc-8198	0.1325	17.885	7.07661	3.77551e-16	antisense	XP_014950186.1	ADCY6	0.99	0.14	-2.822	0.00100453	yes
lnc-8261	0.2075	0.7775	1.90573	0.0120358	antisense	XP_004006888.1	PLBD1	28.3825	6.275	-2.17731	0.000171827	yes
lnc-8282	0.0175	1.0175	5.86153	5.27441e-05	antisense	XP_014949466.1	IQSEC3	0.001	1.5725	10.6188	5.06945e-10	yes
lnc-8283	0.5725	0.0525	-3.44689	0.00883352	antisense	XP_014949466.1	IQSEC3	0.001	1.5725	10.6188	5.06945e-10	yes
lnc-8314	0.001	0.4725	8.88417	4.02344e-09	antisense	XP_004007704.1	ATXN10	1.845	0.2675	-2.78601	0.00482911	yes
lnc-8333	0.001	1.48	10.5314	4.7574e-08	antisense	XP_014949501.1	LOC101112390	0.065	140.14	11.0741	6.03676e-76	yes
lnc-8400	0.001	0.9225	9.84941	0.000642031	antisense	XP_014950780.1	MDFIC	0.6825	0.015	-5.50779	0.000533504	yes
lnc-8401	0.001	0.6025	9.23482	0.00045171	antisense	XP_014950780.1	MDFIC	0.6825	0.015	-5.50779	0.000533504	yes
lnc-8465	0.001	1.1075	10.1131	0.00615521	antisense	XP_012032542.1	PLXNA4	4.5475	0.1625	-4.80656	7.56077e-19	yes
lnc-8467	0.001	0.7	9.45121	0.00170342	antisense	XP_012032542.1	PLXNA4	4.5475	0.1625	-4.80656	7.56077e-19	yes
lnc-8663	0.001	1.495	10.5459	4.96685e-08	antisense	XP_014950614.1	LOC101107593	4.97	1.315	-1.91818	0.00653871	yes
lnc-8745	0.001	0.4825	8.91439	0.0383509	antisense	XP_014951425.1	SLC12A2	0.44	0.0225	-4.28951	0.0151208	yes
lnc-8780	0.165	3.525	4.41709	1.88722e-06	antisense	XP_014951515.1	MBD3	36.14	260.877	2.8517	2.53644e-21	yes
lnc-8923	1.29	0.5125	-1.33175	0.0281049	antisense	XP_014951041.1	CBY3	0.001	2.9825	11.5423	5.19155e-05	yes
lnc-8927	0.001	0.1075	6.74819	0.0143789	antisense	XP_014951044.1	WNT9A	1.6425	0.065	-4.65931	0.000616572	yes
lnc-8957	0.02	0.19	3.24793	0.0467896	antisense	XP_012033360.1	CERS4	19.85	0.3825	-5.69754	1.65857e-24	yes
lnc-8967	0.03	11.025	8.5216	2.36492e-22	antisense	XP_004009406.1	TMIGD2	0.7475	0.001	-9.54593	0.00100881	yes
lnc-8969	0.3475	5.5975	4.0097	2.1369e-09	antisense	XP_014951371.1	SIRT6	3.2025	0.15	-4.41616	0.0210537	yes
lnc-9030	0.1225	3.165	4.69135	0.000667955	antisense	XP_004008934.1	PCDHB1	0.065	1.2575	4.27397	1.42849e-05	yes
lnc-9188	0.001	0.87	9.76487	0.0164856	antisense	NP_001009431.1	BMPR1B	2.325	0.1	-4.53916	0.00107609	yes
lnc-9229	0.395	0.0275	-3.84435	0.000103311	antisense	XP_012035412.1	NOA1	5.48	34.615	2.65915	1.74503e-12	yes
lnc-9259	0.4225	0.0075	-5.81592	9.53779e-06	antisense	XP_014951782.1	MSX1	1.8475	0.15	-3.62254	0.00413626	yes
lnc-9325	0.001	0.2425	7.92184	0.00454748	antisense	XP_004009644.1	NDST4	1	0.0375	-4.73697	0.000313505	yes
lnc-9412	0.05	0.505	3.33628	0.0143401	antisense	XP_004009881.1	SRD5A3	7.94	3.1275	-1.34413	0.0351361	yes
lnc-9495	0.39	1.6225	2.05667	1.02804e-05	antisense	XP_014951816.1	MFSD7	1.1625	0.14	-3.05373	0.0212978	yes
lnc-9497	0.001	0.99	9.95128	7.80418e-18	antisense	XP_014951816.1	MFSD7	1.1625	0.14	-3.05373	0.0212978	yes
lnc-9499	0.001	5.3525	12.386	3.80388e-30	antisense	XP_014951816.1	MFSD7	1.1625	0.14	-3.05373	0.0212978	yes
lnc-9633	0.001	0.9675	9.91812	3.62319e-09	antisense	XP_004010700.1	SORD	13.2075	136.718	3.37177	1.46189e-25	yes
lnc-9634	0.145	0.885	2.60962	0.000438399	antisense	XP_004010700.1	SORD	13.2075	136.718	3.37177	1.46189e-25	yes
lnc-9657	0.001	0.465	8.86109	0.00200052	antisense	NP_001167584.1	SIX1	1.2325	0.0125	-6.62352	0.00373233	yes
lnc-9675	0.001	0.1525	7.25267	0.0341746	antisense	XP_004010847.1	TMED10	103.915	21.3475	-2.28326	1.89558e-14	yes
lnc-9751	0.02	0.33	4.04439	0.020352	antisense	XP_014952201.1	JPH4	0.5475	87.9825	7.32821	1.76936e-68	yes
lnc-9752	0.001	0.345	8.43045	0.0002204	antisense	XP_004010384.2	ACIN1	16.175	6.2475	-1.37241	0.000401386	yes
lnc-9842	0.2	5.475	4.77479	2.39211e-16	antisense	XP_004010743.1	LOC101103401	140.322	50.7825	-1.46634	0.000328294	yes
lnc-9845	0.001	0.6775	9.40408	0.000569181	antisense	XP_004010757.2	RHOJ	24.5975	1.58	-3.96052	6.07526e-21	yes
lnc-9869	0.06	16.255	8.08171	1.47929e-29	antisense	XP_004010796.1	GALNT16	8.915	2.2925	-1.95931	0.000555739	yes
lnc-9870	0.001	3.48	11.7649	2.08066e-24	antisense	XP_004010796.1	GALNT16	8.915	2.2925	-1.95931	0.000555739	yes
lnc-9943	0.4275	0.04	-3.41785	0.000103125	antisense	XP_004011201.1	FABP7	0.945	0.001	-9.88417	0.00190639	yes
lnc-9954	0.1125	1.4725	3.71027	0.001101	antisense	XP_004011534.2	SLC16A10	4.055	0.375	-3.43474	0.000453327	yes
lnc-9955	1.92	11.29	2.55587	1.74016e-06	antisense	XP_004011534.2	SLC16A10	4.055	0.375	-3.43474	0.000453327	yes
lnc-10565	0.0225	0.545	4.59826	0.0163459	antisense	XP_004011715.1	LOC101110341	0.25	0.005	-5.64386	0.00556211	yes
lnc-10601	0.001	0.4625	8.85331	0.024339	antisense	XP_004011804.1	STMN2	61.48	0.0425	-10.4984	8.0595e-52	yes
lnc-10715	0.3825	0.025	-3.93546	0.0141174	antisense	XP_014960237.1	CLDN34	0.001	3.9175	11.9357	9.8591e-07	yes
lnc-10756	2.0575	0.001	-11.0067	1.16186e-20	antisense	XP_011962711.1	LOC105605583	0.0125	11.8525	9.88905	1.14214e-15	yes
lnc-10791	2.6	0.001	-11.3443	2.11726e-08	antisense	XP_011961816.1	LOC101116122	0.001	1.9825	10.9531	7.81196e-06	yes
XR_001020589	0.01	10.595	10.0492	5.07559e-27	antisense	XP_014956171.1	LOC105601907	2.2775	0.655	-1.79788	0.00100543	yes
XR_001020771	1.3075	0.0925	-3.82121	4.81554e-09	antisense	XP_014956259.1	PVRL1	0.001	0.53	9.04985	0.00329353	yes
XR_001020856	0.07	0.001	-6.12928	0.00619367	antisense	XP_014956535.1	ZNF214	0.15	0.0125	-3.58496	0.0273218	yes
XR_001020891	0.001	5.285	12.3677	3.97473e-14	antisense	XP_004016369.1	POLD3	5.5825	15.0475	1.43054	0.0123051	yes
XR_001021017	0.4525	0.001	-8.82177	4.07102e-06	antisense	XP_004016561.1	MS4A5	0.02	16.995	9.73089	6.8631e-22	yes
XR_001021916	0.001	0.0725	6.17991	1.40503e-06	antisense	XP_014957346.1	ADAMTS17	13.97	0.2625	-5.73387	1.06205e-34	yes
XR_001022265	0.545	0.04	-3.76818	3.01201e-08	antisense	XP_004018009.1	ITPK1	22.9975	9.9225	-1.2127	0.00106167	yes
XR_001022584	1.11	0.1	-3.47249	0.000288679	antisense	XP_014957817.1	PDZRN3	7.455	0.1375	-5.7607	1.6839e-11	yes
XR_001022636	0.165	0.0075	-4.45943	0.00719329	antisense	XP_014957825.1	ADAMTS9	2.425	0.1525	-3.9911	0.00488948	yes
XR_001022762	0.001	1.2375	10.2732	1.75705e-26	antisense	XP_014957631.1	CACNA2D2	3.385	0.315	-3.42573	0.00213233	yes
XR_001023050	1.725	0.8125	-1.08616	0.0351056	antisense	XP_004018972.1	ATF6B	37.9425	166.002	2.12932	3.31729e-13	yes
XR_001023094	0.05	0.5675	3.50462	0.000254398	antisense	XP_011956484.1	ZSCAN16	5.205	1.095	-2.24897	0.00831576	yes
XR_001023096	0.0075	0.2925	5.2854	3.03262e-05	antisense	XP_011956484.1	ZSCAN16	5.205	1.095	-2.24897	0.00831576	yes
XR_001023596	1.1675	0.055	-4.40785	1.9763e-10	antisense	XP_014958742.1	DEAF1	7.515	0.001	-12.8756	3.90866e-12	yes
XR_001023602	1.3475	0.2025	-2.73429	3.58132e-05	antisense	XP_004019789.1	IFITM5	4.8775	68.715	3.81641	9.61662e-14	yes
XR_001023632	0.001	0.435	8.76487	0.00010251	antisense	XP_014958801.1	STAMBPL1	0.2675	0.001	-8.0634	0.00121661	yes
XR_001024197	1.9375	0.3375	-2.52124	0.000347515	antisense	XP_011959475.1	PMM2	0.001	0.955	9.89936	0.000226751	yes
XR_001024327	0.3125	0.001	-8.28771	0.0101568	antisense	XP_011960071.1	ZMPSTE24	0.515	0.001	-9.00843	0.000435144	yes
XR_001024696	3.095	52.1475	4.07459	2.27842e-17	antisense	XP_004021616.2	LOC101119611	7.2	1.8575	-1.95463	0.000415287	yes
XR_001024787	0.0775	3.6325	5.55062	5.08183e-14	antisense	XP_004021893.1	ENPP6	5.095	1.1	-2.21158	0.000279741	yes
XR_001024913	0.01	0.71	6.14975	8.5008e-05	antisense	XP_014960016.1	IKBKB	2.085	0.445	-2.22817	0.00570245	yes
XR_001024914	0.02	2.38	6.89482	0.00338074	antisense	XP_014960128.1	RNF170	1.0475	0.001	-10.0327	0.0116507	yes
XR_001024914	0.02	2.38	6.89482	0.00338074	antisense	XP_004021858.1	THAP1	5.7675	20.985	1.86334	4.79398e-08	yes
XR_001025293	0.0925	0.005	-4.20945	0.0041703	antisense	XP_014960537.1	TENM1	1.5575	0.07	-4.47573	0.00160247	yes
XR_001027385	0.62	0.17	-1.86673	0.00132198	antisense	XP_014948525.1	GOLM1	11.68	1.6775	-2.79966	1.46699e-10	yes
XR_001028977	0.4325	0.01	-5.43463	1.48404e-05	antisense	XP_011979855.1	ZSWIM5	4.89	0.5925	-3.04495	4.94035e-05	yes
XR_001029091	0.38	0.001	-8.56986	4.45834e-12	antisense	XP_011980212.1	RIC1	3.905	0.18	-4.43925	1.86776e-07	yes
XR_001032800	1.04	0.205	-2.34289	0.0244294	antisense	XP_004002028.2	ORC1	5.93	2.345	-1.33844	0.0198933	yes
XR_001033255	0.001	5.1425	12.3283	5.93274e-31	antisense	XP_004004963.1	XRCC5	20.9425	3.2325	-2.69571	9.1238e-10	yes
XR_001036653	0.0075	0.255	5.08746	4.52189e-07	antisense	XP_012019189.2	TTLL11	0.155	11.0475	6.15531	6.38504e-13	yes
XR_001039508	0.2925	0.05	-2.54844	0.0460104	antisense	XP_014950462.1	CHD4	0.09	1.235	3.77844	0.00942415	yes
XR_001040043	0.055	1.4125	4.68268	0.0131316	antisense	XP_012032490.1	FAM71F1	0.001	32.49	14.9877	3.33409e-78	yes
XR_001040276	0.135	0.005	-4.75489	0.0162441	antisense	XP_004008527.1	C5H19orf53	57.11	21.5525	-1.40589	0.000197838	yes
XR_001040307	3.7375	1.0225	-1.86997	0.000285793	antisense	XP_004008623.2	SLC25A41	0.085	3.4425	5.33985	0.000164067	yes
XR_001040442	0.1675	0.01	-4.06609	0.0116083	antisense	XP_004008744.1	NOP16	4.0025	11.75	1.55369	0.0280273	yes
XR_001040483	0.001	0.5375	9.07012	0.000170001	antisense	XP_012033877.1	LOC101114067	0.001	7.3925	12.8518	8.85056e-10	yes
XR_001040744	0.001	0.1025	6.67948	0.0051163	antisense	XP_014951663.1	RARS	20.83	5.42	-1.9423	1.18463e-06	yes
XR_001041042	0.001	12.2	13.5746	1.67966e-28	antisense	XP_012035036.1	TSPAN5	19.19	7.3575	-1.38307	0.00345576	yes
XR_001041104	0.001	0.14	7.12928	0.000687448	antisense	XP_012035183.1	C6H4orf19	0.19	0.001	-7.56986	6.99392e-06	yes
XR_001041388	0.015	0.7025	5.54946	0.000376867	antisense	XP_012036092.1	BHMT	0.4275	40.365	6.56104	2.86522e-15	yes
XR_001042359	0.001	0.1875	7.55075	0.0447686	antisense	XP_014952989.1	SNX9	28.9325	8.47	-1.77226	5.22814e-07	yes
XR_001042619	0.99	0.055	-4.16993	9.90777e-06	antisense	XP_012038996.1	ANXA13	0.0575	16.0475	8.12457	4.02086e-14	yes
XR_001043064	0.195	9.15	5.55223	5.78594e-16	antisense	XP_004012184.1	N4BP2L1	6.355	0.2	-4.98982	5.31794e-15	yes
XR_001043064	0.195	9.15	5.55223	5.78594e-16	antisense	XP_014953442.1	N4BP2L2	1.8325	0.08	-4.51767	4.80043e-08	yes
XR_001043553	0.29	0.001	-8.17991	0.00885528	antisense	XP_012041360.2	HOXB3	1.0175	6.41	2.6553	0.00427125	yes
XR_001043563	0.995	0.1075	-3.21036	1.12335e-08	antisense	XP_014954230.1	KPNB1	44.2225	17.175	-1.36447	8.35621e-06	yes
XR_001043652	0.6925	4.6225	2.73879	0.00175245	antisense	XP_012041693.1	ACE	4.4475	1.4675	-1.59963	0.0154206	yes
XR_001043674	0.0725	15.1925	7.71116	1.00534e-17	antisense	XP_012041824.1	HGS	0.3675	46.6775	6.98884	3.45715e-13	yes
XR_001043739	0.6075	0.0775	-2.97062	0.00127035	antisense	XP_014954455.1	RAB37	2.7525	0.26	-3.40416	0.000447303	yes
XR_001043865	0.001	46.715	15.5116	2.9639e-39	antisense	XP_014954639.1	USH2A	0.44	1.6675	1.92211	0.000570263	yes
XR_001044159	0.001	0.4125	8.68825	2.10898e-09	antisense	XP_004013954.1	INTS7	20.95	5.7525	-1.86469	2.11448e-07	yes
XR_001044315	0.001	3.755	11.8746	1.00024e-19	antisense	XP_012043557.1	TAF3	0.445	0.0225	-4.30581	0.000282575	yes
XR_001044769	0.001	51.5725	15.6543	1.58639e-29	antisense	XP_014955416.1	PTGIS	8.505	2.2975	-1.88825	5.15928e-06	yes
XR_001044810	0.001	0.1175	6.87652	0.0268454	antisense	XP_014955425.1	TSHZ2	3.6775	1.4975	-1.29617	0.0176919	yes
XR_001044987	0.01	0.215	4.42626	0.00356185	antisense	XP_004015018.1	ITFG1	13.835	0.001	-13.756	9.62464e-38	yes
XR_001045172	0.02	13.9675	9.44786	1.57455e-27	antisense	XP_012045754.1	LOC101109732	0.325	20.7925	5.99948	1.53596e-36	yes
XR_001433783	1.555	0.3525	-2.14122	0.000101184	antisense	XP_012034289.2	RSBN1	9.4475	2.325	-2.0227	1.3808e-08	yes
XR_001433808	0.001	0.33	8.36632	0.0276366	antisense	XP_014947753.1	RAB13	0.001	15.245	13.896	4.8884e-18	yes
XR_001433883	0.001	3.715	11.8591	1.23461e-15	antisense	NP_001254809.1	ST6GAL1	9.645	1.5525	-2.63519	5.65375e-05	yes
XR_001434383	0.001	0.02	4.32193	0.0337363	antisense	XP_004006550.1	SRGAP1	17.275	2.48	-2.80027	3.40693e-15	yes
XR_001434448	1.545	69.895	5.49951	1.61056e-25	antisense	XP_014950459.1	ATN1	15.1175	37.4525	1.30884	9.2145e-05	yes
XR_001434456	0.12	23.8925	7.63738	1.05638e-31	antisense	XP_014950491.1	CACNA1C	6.62	19.3825	1.54985	7.67999e-06	yes
XR_001434571	0.1525	0.02	-2.93074	0.0130293	antisense	XP_014950585.1	PRKAR2B	10.1	1.475	-2.77557	1.48599e-07	yes
XR_001434602	0.3525	0.0225	-3.96963	0.0139792	antisense	XP_012032453.1	LOC101107188	0.001	0.6675	9.38262	2.01491e-08	yes
XR_001434627	0.015	0.2525	4.07325	0.00262268	antisense	XP_014950615.1	LOC105610305	6.5925	15.19	1.20422	0.011501	yes
XR_001434677	0.0175	2.465	7.13809	1.87387e-19	antisense	XP_014951402.1	LMNB2	7.11	26.44	1.8948	3.90513e-06	yes
XR_001434700	3.73	0.2275	-4.03524	7.91832e-13	antisense	XP_014951482.1	TRIM52	2.28	1.0025	-1.18543	0.0265475	yes
XR_001434711	4.3675	10.975	1.32934	0.0180236	antisense	XP_012033825.1	CFD	44.3075	11.5525	-1.93935	2.58764e-06	yes
XR_001434717	1.2925	0.4225	-1.61314	0.0149184	antisense	XP_004008854.1	SAR1B	10.5175	1.38	-2.93005	1.51032e-13	yes
XR_001434719	0.001	19.75	14.2696	2.30407e-23	antisense	XP_014951532.1	PCBD2	2.8825	0.2025	-3.83133	0.000154613	yes
XR_001434818	0.001	0.5925	9.21067	2.5758e-08	antisense	XP_004009738.1	UNC5C	6.425	0.5125	-3.64807	1.50566e-10	yes
XR_001434896	0.855	0.18	-2.24793	0.000542929	antisense	XP_014952343.1	NFATC4	5.0675	0.5075	-3.31979	3.83682e-09	yes
XR_001434946	0.2	0.005	-5.32193	1.10617e-05	antisense	XP_012037078.1	FBXO34	0.6325	0.0825	-2.9386	0.00685236	yes
XR_001435256	0.0125	1.34	6.74416	0.000313795	antisense	NP_001132922.1	HLF	17.1975	5.6525	-1.60524	0.0138295	yes
XR_001435412	0.001	21.2025	14.3719	5.81609e-31	antisense	XP_004013812.1	AJAP1	0.215	1.5875	2.88435	1.15329e-05	yes
XR_001435415	0.2675	5.745	4.4247	2.29325e-16	antisense	XP_014954756.1	MORN1	0.5475	5.3475	3.28793	1.18263e-05	yes
XR_001435576	0.001	0.8325	9.70131	4.43117e-06	antisense	XP_012045008.1	CDH13	0.2525	7.9375	4.97433	1.66432e-15	yes
XR_001435620	0.63	0.001	-9.29921	2.32818e-12	antisense	XP_004015525.2	LOC101115897	38.73	10.655	-1.86192	1.20349e-09	yes
XR_001435703	1.205	0.2825	-2.09271	0.00166471	antisense	XP_014955674.1	ZFHX3	16.42	3.335	-2.2997	2.95697e-14	yes
XR_001435804	0.001	4.475	12.1277	2.07139e-11	antisense	XP_014956541.1	UBQLN3	0.001	5.9825	12.5465	1.17037e-14	yes
XR_001435804	0.001	4.475	12.1277	2.07139e-11	antisense	XP_004016691.1	UBQLNL	0.001	137.86	17.0728	9.80128e-97	yes
XR_001435831	13.87	3.7325	-1.89375	3.17813e-06	antisense	XP_011951756.1	DDB2	0.1425	0.001	-7.15482	0.0315409	yes
XR_001435879	0.1575	2.1075	3.74211	1.76766e-05	antisense	XP_011952336.1	PELO	1.3325	8.8775	2.73602	0.0132633	yes
XR_001436086	0.6125	0.0725	-3.07866	0.00249008	antisense	XP_011954162.1	HEATR5A	4.945	0.785	-2.65521	1.02171e-05	yes
XR_001436087	0.4775	0.0425	-3.48997	0.00557226	antisense	XP_011954162.1	HEATR5A	4.945	0.785	-2.65521	1.02171e-05	yes
XR_001436265	0.675	0.0925	-2.86736	0.000473202	antisense	XP_004018433.1	TKT	126.677	35.11	-1.85121	1.58515e-09	yes
XR_001436269	0.3375	0.045	-2.90689	0.0485356	antisense	XP_004018433.1	TKT	126.677	35.11	-1.85121	1.58515e-09	yes
[truncated: 9 more rows]
